# Supplementary material for: Expression Patterns of MicroRNAs in Porcine Endometrium and Their Potential Roles in Embryo Implantation and Placentation
Source: PLoS One. 2014 Feb 5;9(2):e87867. doi: 10.1371/journal.pone.0087867 (PMC3914855; doi:10.1371/journal.pone.0087867)
Supplement: Table S1 — A list of the 1763 probe sets which represent the human, mouse, rat and porcine miRNAs. (XLSX) [file pone.0087867.s001.xlsx]

## Sheet: Sheet1
Table S1. A list of the 1763 probe sets which represent the human, mouse, rat and porcine miRNAs
D15: gestational day 15; D26: gestational day 26; D50: gestational day 50. The numerical value is normalization value using RMA method.
miRNA probe set	sequence	D15.1	D15.2	D15.3	D26.1	D26.2	D26.3	D50.1	D50.2	D50.3
hsa-let-7a-star_st	CUAUACAAUCUACUGUCUUUC	0.85964	0.857423	0.847856	0.854364	1.31218	0.885364	0.894515	1.29446	1.42968
hsa-let-7a_st	UGAGGUAGUAGGUUGUAUAGUU	11.2546	11.4722	11.1087	10.8039	10.3282	10.6132	11.0342	10.9231	10.6654
hsa-let-7b-star_st	CUAUACAACCUACUGCCUUCCC	1.92083	1.61284	1.16604	1.25258	1.16584	1.89957	1.74794	1.20946	1.00659
hsa-let-7b_st	UGAGGUAGUAGGUUGUGUGGUU	14.2265	14.2782	14.3113	12.1513	12.4218	11.987	12.1508	12.313	12.0258
hsa-let-7c-star_st	UAGAGUUACACCCUGGGAGUUA	1.17717	0.830979	1.34289	1.39757	2.05443	0.928875	1.50392	1.40751	1.01969
hsa-let-7c_st	UGAGGUAGUAGGUUGUAUGGUU	12.9273	12.7409	12.415	11.0299	10.947	10.8314	11.2196	11.074	10.965
hsa-let-7d-star_st	CUAUACGACCUGCUGCCUUUCU	1.04753	1.1712	0.957569	1.13589	0.851417	1.15778	0.896028	1.76765	1.2897
hsa-let-7d_st	AGAGGUAGUAGGUUGCAUAGUU	10.1633	10.3084	10.2719	10.1397	9.43968	9.10617	9.87034	9.46713	9.64006
hsa-let-7e-star_st	CUAUACGGCCUCCUAGCUUUCC	1.26956	1.85444	1.16188	1.15106	1.62025	2.20528	1.36235	0.682735	0.962251
hsa-let-7e_st	UGAGGUAGGAGGUUGUAUAGUU	10.5765	10.4957	10.5997	10.5605	10.1992	9.65716	10.3838	10.3671	10.3705
hsa-let-7f-1-star_st	CUAUACAAUCUAUUGCCUUCCC	1.17752	1.31249	0.709784	0.820938	0.759134	1.58013	0.567078	1.0464	0.957623
hsa-let-7f_st	UGAGGUAGUAGAUUGUAUAGUU	7.18639	7.41329	7.27405	5.41122	6.32203	3.81921	7.45077	7.41688	7.45766
hsa-let-7g-star_st	CUGUACAGGCCACUGCCUUGC	1.06524	1.37683	0.993359	1.31865	1.27119	1.02348	0.527063	0.799092	0.740472
hsa-let-7g_st	UGAGGUAGUAGUUUGUACAGUU	5.85706	6.05207	6.08229	6.51909	6.36791	6.08922	7.46946	7.42922	5.76469
hsa-let-7i-star_st	CUGCGCAAGCUACUGCCUUGCU	1.61426	1.99113	1.03117	0.767702	1.33135	1.44524	0.322633	0.778498	0.990277
hsa-let-7i_st	UGAGGUAGUAGUUUGUGCUGUU	9.08693	9.06198	9.13936	8.5697	8.23117	8.1999	8.50816	8.48907	8.05824
hsa-miR-1_st	UGGAAUGUAAAGAAGUAUGUAU	0.727944	0.908643	0.813344	1.14064	0.886728	2.52634	0.617172	1.22303	0.641654
hsa-miR-100-star_st	CAAGCUUGUAUCUAUAGGUAUG	1.42701	1.1185	0.908859	0.717828	1.30822	0.794052	1.16977	0.630732	1.41319
hsa-miR-100_st	AACCCGUAGAUCCGAACUUGUG	6.3069	6.37029	6.23112	5.67077	4.89404	6.62517	5.52861	4.20806	5.91722
hsa-miR-101_st	UACAGUACUGUGAUAACUGAA	0.893346	1.04158	1.5443	0.916231	0.808474	1.26242	1.02602	0.696355	0.92784
hsa-miR-103_st	AGCAGCAUUGUACAGGGCUAUGA	10.949	11.1904	10.9392	10.4345	10.4548	10.089	10.0062	9.94506	10.2198
hsa-miR-105-star_st	ACGGAUGUUUGAGCAUGUGCUA	0.922275	0.76751	0.80399	1.07386	0.857535	1.36804	1.24147	1.34055	0.999128
hsa-miR-105_st	UCAAAUGCUCAGACUCCUGUGGU	1.03569	0.95805	0.853464	1.15846	1.37103	1.3813	0.924574	1.39126	1.69788
hsa-miR-106a-star_st	CUGCAAUGUAAGCACUUCUUAC	0.860633	0.982287	0.980519	0.908664	1.12121	1.08673	1.19835	0.826636	0.946422
hsa-miR-106a_st	AAAAGUGCUUACAGUGCAGGUAG	7.88013	8.00125	7.87266	9.99801	9.9949	9.35002	8.16885	8.99718	9.0068
hsa-miR-106b-star_st	CCGCACUGUGGGUACUUGCUGC	5.58739	6.1094	5.80668	3.83029	3.03757	3.29324	1.01181	1.51622	1.08401
hsa-miR-106b_st	UAAAGUGCUGACAGUGCAGAU	7.6214	7.88984	7.52772	7.43675	7.5479	7.6717	6.12244	6.64927	7.01949
hsa-miR-107_st	AGCAGCAUUGUACAGGGCUAUCA	10.3567	10.5459	10.3722	8.53367	8.4363	8.37898	7.72414	8.01694	7.95162
hsa-miR-10a-star_st	CAAAUUCGUAUCUAGGGGAAUA	0.707073	1.27887	1.1109	1.08192	1.22574	0.936591	0.972459	0.848208	0.883558
hsa-miR-10a_st	UACCCUGUAGAUCCGAAUUUGUG	6.12359	6.10324	6.12178	3.64538	3.83203	6.18081	6.36837	6.29039	4.27068
hsa-miR-10b-star_st	ACAGAUUCGAUUCUAGGGGAAU	2.53376	3.18053	3.05154	0.742332	1.14667	0.657022	1.19705	1.56341	1.21682
hsa-miR-10b_st	UACCCUGUAGAACCGAAUUUGUG	6.10108	6.17398	6.28648	6.54329	6.09954	6.88423	6.95604	6.18193	5.331
hsa-miR-1178_st	UUGCUCACUGUUCUUCCCUAG	0.771444	0.824737	0.49679	0.738839	1.09263	0.734805	0.968966	0.793288	0.461438
hsa-miR-1179_st	AAGCAUUCUUUCAUUGGUUGG	0.994836	0.882506	0.691191	1.28989	1.02574	0.909785	0.787401	0.892457	1.09363
hsa-miR-1180_st	UUUCCGGCUCGCGUGGGUGUGU	0.921398	0.752093	0.780159	0.981787	1.03297	0.778703	1.0519	1.9617	0.543337
hsa-miR-1181_st	CCGUCGCCGCCACCCGAGCCG	0.904421	0.967264	0.750756	2.9654	1.60103	1.81999	0.689989	0.798524	1.7312
hsa-miR-1182_st	GAGGGUCUUGGGAGGGAUGUGAC	1.15192	1.03423	1.1231	1.22113	1.10534	1.31551	0.989812	1.00819	1.10706
hsa-miR-1184_st	CCUGCAGCGACUUGAUGGCUUCC	1.22361	0.851212	0.848683	1.9227	1.5083	1.75006	0.52072	0.835648	1.1758
hsa-miR-1185_st	AGAGGAUACCCUUUGUAUGUU	0.881968	0.841209	0.750756	1.53665	1.08721	0.61163	0.759493	0.646672	0.910101
hsa-miR-1197_st	UAGGACACAUGGUCUACUUCU	1.17234	1.21507	0.840047	1.11474	0.892926	1.05854	1.14197	1.09421	1.619
hsa-miR-1200_st	CUCCUGAGCCAUUCUGAGCCUC	0.912009	0.778218	0.876607	1.05493	0.870476	1.3119	1.02312	1.22917	1.52897
hsa-miR-1201_st	AGCCUGAUUAAACACAUGCUCUGA	0.636058	0.81633	0.819351	0.850465	1.3066	0.819138	1.03495	0.644919	0.648321
hsa-miR-1202_st	GUGCCAGCUGCAGUGGGGGAG	1.23839	1.16332	0.886336	0.729843	0.632374	1.6489	0.570378	0.924468	0.816691
hsa-miR-1204_st	UCGUGGCCUGGUCUCCAUUAU	0.810109	0.72269	1.12161	1.16658	0.660022	1.20348	1.06588	1.534	1.12347
hsa-miR-1205_st	UCUGCAGGGUUUGCUUUGAG	0.749704	1.08322	0.903552	0.609321	0.566284	0.496873	1.003	1.17975	1.04386
hsa-miR-1206_st	UGUUCAUGUAGAUGUUUAAGC	0.824037	0.839989	0.544632	1.2501	0.968156	0.616605	1.19214	1.01611	1.12732
hsa-miR-1207-3p_st	UCAGCUGGCCCUCAUUUC	0.964535	0.717194	0.823942	1.1536	0.972461	1.79287	1.18029	1.01128	0.713113
hsa-miR-1207-5p_st	UGGCAGGGAGGCUGGGAGGGG	5.30311	4.59926	4.04322	0.774734	1.8129	0.87699	2.18877	1.8303	0.954426
hsa-miR-1208_st	UCACUGUUCAGACAGGCGGA	1.13181	1.087	1.09083	0.898616	0.764855	0.538236	0.492392	1.11015	1.29836
hsa-miR-122-star_st	AACGCCAUUAUCACACUAAAUA	1.01046	1.40709	0.588111	1.06595	0.848251	2.145	0.825181	0.998311	1.0916
hsa-miR-122_st	UGGAGUGUGACAAUGGUGUUUG	2.59994	2.40942	2.19502	1.76595	1.16699	1.86319	0.908827	0.992057	1.15379
hsa-miR-1224-3p_st	CCCCACCUCCUCUCUCCUCAG	0.988894	1.15775	0.949481	1.33901	2.44791	3.47411	1.83135	2.00057	2.67888
hsa-miR-1224-5p_st	GUGAGGACUCGGGAGGUGG	1.81726	1.31171	1.69773	1.51667	1.26988	1.41349	1.18122	2.04788	0.921535
hsa-miR-1225-3p_st	UGAGCCCCUGUGCCGCCCCCAG	1.19439	1.40346	1.09073	2.01112	1.7462	2.78047	2.91559	2.03158	1.0543
hsa-miR-1225-5p_st	GUGGGUACGGCCCAGUGGGGGG	3.5121	2.51521	2.76067	0.758336	0.789137	1.54149	1.66222	1.43602	1.09675
hsa-miR-1226-star_st	GUGAGGGCAUGCAGGCCUGGAUGGGG	1.10201	1.81173	1.32079	1.6813	0.920579	0.998246	1.26274	1.22341	1.34717
hsa-miR-1226_st	UCACCAGCCCUGUGUUCCCUAG	0.854748	1.13288	1.31599	0.710688	1.55838	1.03516	0.783578	1.09261	0.696365
hsa-miR-1227_st	CGUGCCACCCUUUUCCCCAG	0.886585	0.925993	0.916051	1.83717	1.02811	1.15392	1.33711	2.28406	4.24441
hsa-miR-1228-star_st	GUGGGCGGGGGCAGGUGUGUG	4.61903	4.16506	3.65546	1.31416	2.43622	1.86419	2.95934	2.15291	1.54498
hsa-miR-1228_st	UCACACCUGCCUCGCCCCCC	1.93275	1.36315	1.49098	1.76929	1.39099	1.35798	1.81797	1.85079	2.25363
hsa-miR-1229_st	CUCUCACCACUGCCCUCCCACAG	1.52608	1.12005	1.3188	2.83334	1.43796	3.68834	1.63429	2.50047	1.71749
hsa-miR-1231_st	GUGUCUGGGCGGACAGCUGC	1.00954	1.33712	1.59618	2.71622	1.11562	1.11786	1.25626	0.9307	1.36066
hsa-miR-1233_st	UGAGCCCUGUCCUCCCGCAG	1.06711	0.959054	0.868602	1.16709	2.24026	2.68193	0.706648	1.04686	0.955171
hsa-miR-1234_st	UCGGCCUGACCACCCACCCCAC	1.69632	1.52524	1.46057	4.01519	4.26677	3.95724	3.66787	5.31637	3.59509
hsa-miR-1236_st	CCUCUUCCCCUUGUCUCUCCAG	0.609307	1.03861	0.736984	1.73693	1.42448	1.42505	2.08432	1.57202	1.40022
hsa-miR-1237_st	UCCUUCUGCUCCGUCCCCCAG	1.26522	1.18761	1.11335	2.85418	2.66343	2.59707	2.12621	1.38789	3.43095
hsa-miR-1238_st	CUUCCUCGUCUGUCUGCCCC	1.28373	1.32844	1.45747	1.02361	1.00547	1.53	0.98727	1.17626	1.4679
hsa-miR-124-star_st	CGUGUUCACAGCGGACCUUGAU	0.654535	1.10283	0.96689	0.855925	0.902458	1.04235	0.823314	1.14943	0.972581
hsa-miR-124_st	UAAGGCACGCGGUGAAUGCC	1.20649	0.745644	1.06105	0.773684	0.916657	1.49682	0.972459	0.753272	0.934222
hsa-miR-1243_st	AACUGGAUCAAUUAUAGGAGUG	0.752517	1.09167	0.796023	0.780765	0.5125	1.33461	1.03199	0.736468	1.04307
hsa-miR-1244_st	AAGUAGUUGGUUUGUAUGAGAUGGUU	1.65209	1.39439	1.92665	0.696777	0.92323	1.06873	0.722674	1.71841	0.619174
hsa-miR-1245_st	AAGUGAUCUAAAGGCCUACAU	1.04587	1.47347	1.02257	0.944561	1.26146	0.870075	1.4251	0.645843	1.03873
hsa-miR-1246_st	AAUGGAUUUUUGGAGCAGG	1.06755	0.994898	1.11188	2.31361	1.38597	2.08899	1.30701	2.30794	1.48989
hsa-miR-1247_st	ACCCGUCCCGUUCGUCCCCGGA	1.18274	1.00271	0.893038	1.19406	0.892655	2.13118	1.1882	3.19048	1.63562
hsa-miR-1248_st	ACCUUCUUGUAUAAGCACUGUGCUAAA	0.842078	0.542583	1.18575	2.39897	1.39507	0.959475	0.893762	1.03861	0.752442
hsa-miR-1249_st	ACGCCCUUCCCCCCCUUCUUCA	1.7238	1.63844	1.2419	1.84399	3.92898	5.41493	3.39047	2.99384	1.40265
hsa-miR-1250_st	ACGGUGCUGGAUGUGGCCUUU	1.49635	1.30263	1.27909	0.985547	0.92632	1.04609	0.811323	1.35498	1.18801
hsa-miR-1251_st	ACUCUAGCUGCCAAAGGCGCU	1.00043	0.603655	1.02008	1.46099	0.795256	1.07246	1.20129	0.732501	0.599925
hsa-miR-1253_st	AGAGAAGAAGAUCAGCCUGCA	0.973892	0.666933	0.483727	1.16335	0.66392	0.820938	0.787401	0.911377	0.698496
hsa-miR-1254_st	AGCCUGGAAGCUGGAGCCUGCAGU	1.3254	1.12421	1.00183	0.823843	1.3789	1.22048	1.24672	1.49	0.982232
hsa-miR-1255a_st	AGGAUGAGCAAAGAAAGUAGAUU	1.08047	1.26086	1.16944	0.936116	0.972461	1.18106	0.800671	1.04618	1.69712
hsa-miR-1255b_st	CGGAUGAGCAAAGAAAGUGGUU	1.39751	0.939394	0.917375	0.929765	0.945211	0.979464	1.36655	1.18953	1.90941
hsa-miR-1256_st	AGGCAUUGACUUCUCACUAGCU	0.899121	1.09481	1.07062	1.42615	0.911953	2.48123	1.20617	0.766085	1.07516
hsa-miR-1257_st	AGUGAAUGAUGGGUUCUGACC	0.747902	0.645145	0.921671	0.911857	1.23821	0.794052	1.10966	0.924544	1.03105
hsa-miR-1258_st	AGUUAGGAUUAGGUCGUGGAA	1.25725	1.50293	1.48108	0.889283	0.675226	0.876692	1.22952	0.738816	1.16639
hsa-miR-1259_st	AUAUAUGAUGACUUAGCUUUU	0.773737	0.680363	0.915935	1.22713	0.851446	0.702843	0.751946	0.924094	0.86332
hsa-miR-125a-3p_st	ACAGGUGAGGUUCUUGGGAGCC	4.07119	4.56871	4.70433	1.05885	1.87182	1.45481	1.31224	0.896153	1.00892
hsa-miR-125a-5p_st	UCCCUGAGACCCUUUAACCUGUGA	8.16173	8.20154	8.24525	8.91204	8.87807	8.81352	7.95768	8.55548	7.70639
hsa-miR-125b-1-star_st	ACGGGUUAGGCUCUUGGGAGCU	3.12795	2.80617	3.20022	1.87851	1.00668	0.684536	1.38032	1.23246	0.897303
hsa-miR-125b-2-star_st	UCACAAGUCAGGCUCUUGGGAC	5.62378	5.84359	5.725	1.60184	1.86379	3.10152	0.986529	0.785346	1.12364
hsa-miR-125b_st	UCCCUGAGACCCUAACUUGUGA	10.3702	10.3182	10.2776	9.85333	9.50592	10.4169	10.1796	9.95888	9.96089
hsa-miR-126-star_st	CAUUAUUACUUUUGGUACGCG	0.869413	0.77161	0.818847	1.42751	1.00313	1.01625	1.427	1.18092	0.916503
hsa-miR-126_st	UCGUACCGUGAGUAAUAAUGCG	8.1576	8.4355	8.2471	9.58495	9.26261	9.62298	9.381	10.0805	9.50822
hsa-miR-1260_st	AUCCCACCUCUGCCACCA	1.49518	1.90722	1.73428	0.90615	1.73538	1.1613	2.81149	1.72167	1.57086
hsa-miR-1261_st	AUGGAUAAGGCUUUGGCUU	0.881968	0.524799	1.26829	1.0601	0.892601	0.764419	0.572963	1.56232	1.00735
hsa-miR-1262_st	AUGGGUGAAUUUGUAGAAGGAU	1.1414	1.13547	1.08258	0.809608	1.13327	0.778703	1.29697	1.78431	0.863728
hsa-miR-1263_st	AUGGUACCCUGGCAUACUGAGU	1.37449	1.43509	1.45166	2.0046	0.725531	0.872871	0.845134	0.964136	1.0543
hsa-miR-1264_st	CAAGUCUUAUUUGAGCACCUGUU	0.891002	0.745641	0.753355	1.02367	0.796512	1.01339	1.26456	0.519862	0.572919
hsa-miR-1265_st	CAGGAUGUGGUCAAGUGUUGUU	0.393895	0.806978	0.931435	1.06409	2.13035	1.28653	0.881406	0.867881	1.43971
hsa-miR-1266_st	CCUCAGGGCUGUAGAACAGGGCU	2.04312	1.86366	1.9199	1.20389	1.3081	0.851308	0.609669	0.758314	0.759851
hsa-miR-1267_st	CCUGUUGAAGUGUAAUCCCCA	1.23715	1.17898	1.62238	1.02846	1.1287	1.75029	2.22954	1.15279	0.905129
hsa-miR-1268_st	CGGGCGUGGUGGUGGGGG	4.03107	3.41476	3.22219	1.95068	2.88685	1.36035	2.0007	2.2378	1.71229
hsa-miR-1269_st	CUGGACUGAGCCGUGCUACUGG	0.847155	0.577313	0.683794	2.10147	1.33305	0.834457	1.74179	1.22226	1.16368
hsa-miR-127-3p_st	UCGGAUCCGUCUGAGCUUGGCU	7.09821	6.9282	7.02659	3.6805	6.35554	4.56387	4.30065	5.27177	3.43082
hsa-miR-127-5p_st	CUGAAGCUCAGAGGGCUCUGAU	2.7924	1.68534	2.11359	1.14848	0.696085	0.924001	0.659833	0.644528	0.727979
hsa-miR-1270_st	CUGGAGAUAUGGAAGAGCUGUGU	1.41651	1.34561	1.25383	0.714718	0.924299	0.948097	0.884278	0.881101	1.31974
hsa-miR-1271_st	CUUGGCACCUAGCAAGCACUCA	3.70404	3.91964	3.56053	3.87424	2.67301	2.3409	1.94675	3.46659	2.01125
hsa-miR-1272_st	GAUGAUGAUGGCAGCAAAUUCUGAAA	1.43889	1.01912	1.46524	1.92781	0.945938	2.19375	0.928875	0.964258	1.69712
hsa-miR-1273_st	GGGCGACAAAGCAAGACUCUUUCUU	1.10581	0.487713	0.851401	1.68877	0.76797	0.928875	0.575081	0.896153	0.485222
hsa-miR-1274a_st	GUCCCUGUUCAGGCGCCA	0.658194	1.17285	0.701953	0.847427	1.37306	1.07235	0.781614	0.635175	0.914094
hsa-miR-1274b_st	UCCCUGUUCGGGCGCCA	1.3566	1.05122	1.22018	0.910417	0.886195	0.798407	1.2223	1.07091	1.99087
hsa-miR-1275_st	GUGGGGGAGAGGCUGUC	1.17694	1.50505	1.4686	0.587553	0.868982	0.958322	2.25557	1.04905	1.12838
hsa-miR-1276_st	UAAAGAGCCCUGUGGAGACA	0.925401	0.762444	0.979417	0.761329	0.764394	1.0987	1.52976	1.01146	0.870877
hsa-miR-1277_st	UACGUAGAUAUAUAUGUAUUUU	1.12514	1.11628	0.899048	1.09135	0.866507	0.763602	0.518072	0.729752	0.611712
hsa-miR-1279_st	UCAUAUUGCUUCUUUCU	0.767834	0.882506	0.659824	1.41011	0.85939	1.49482	0.952073	1.29818	0.912873
hsa-miR-128_st	UCACAGUGAACCGGUCUCUUU	3.29171	3.23061	3.57176	2.52708	1.15	1.06557	0.98586	0.965835	0.992939
hsa-miR-1280_st	UCCCACCGCUGCCACCC	4.38019	3.36304	3.92801	2.13385	3.9729	2.49968	4.0697	3.677	3.66465
hsa-miR-1281_st	UCGCCUCCUCCUCUCCC	3.54856	3.40219	3.90238	1.72027	1.3667	1.44439	1.0785	1.00919	0.720965
hsa-miR-1282_st	UCGUUUGCCUUUUUCUGCUU	0.661189	0.771959	1.01223	0.597528	1.29179	0.984629	1.00493	1.2379	0.811095
hsa-miR-1283_st	UCUACAAAGGAAAGCGCUUUCU	0.807264	0.67102	1.0382	0.599193	1.68377	1.09827	1.90577	0.86154	1.56557
hsa-miR-1284_st	UCUAUACAGACCCUGGCUUUUC	0.965709	0.816434	0.904699	0.972316	1.08212	1.18034	0.692902	1.10584	1.03676
hsa-miR-1285_st	UCUGGGCAACAAAGUGAGACCU	0.937252	0.886742	0.69869	0.799445	1.48928	0.99455	0.995391	1.27473	0.50792
hsa-miR-1286_st	UGCAGGACCAAGAUGAGCCCU	0.654078	1.09715	0.925713	0.929268	1.16584	1.43604	0.89088	1.20365	0.962251
hsa-miR-1288_st	UGGACUGCCCUGAUCUGGAGA	1.03388	0.839989	0.772323	1.38036	1.2104	1.16052	5.29568	2.26558	3.70189
hsa-miR-1289_st	UGGAGUCCAGGAAUCUGCAUUUU	1.19626	1.13807	0.970177	1.2772	1.09826	1.55095	0.935517	0.736468	0.854846
hsa-miR-129-3p_st	AAGCCCUUACCCCAAAAAGCAU	1.85542	1.61419	1.97451	1.10512	0.851446	0.971504	3.47779	1.41068	4.49247
hsa-miR-129-5p_st	CUUUUUGCGGUCUGGGCUUGC	1.50443	2.30564	2.00536	1.08872	1.71074	0.837826	0.853381	1.18266	0.975159
hsa-miR-129-star_st	AAGCCCUUACCCCAAAAAGUAU	1.01549	0.957287	1.13004	1.01808	1.10534	0.876692	2.23515	2.30509	2.79615
hsa-miR-1290_st	UGGAUUUUUGGAUCAGGGA	1.0695	0.8149	0.661934	0.574431	0.739572	0.69687	1.18062	1.22341	0.815067
hsa-miR-1291_st	UGGCCCUGACUGAAGACCAGCAGU	1.39761	1.20913	1.12843	1.09237	0.882495	1.37542	0.768291	1.54693	0.702159
hsa-miR-1292_st	UGGGAACGGGUUCCGGCAGACGCUG	1.76323	1.5077	2.06584	1.74526	2.64789	1.14541	1.40314	1.55616	0.667242
hsa-miR-1293_st	UGGGUGGUCUGGAGAUUUGUGC	1.23011	1.16091	0.903518	1.36075	0.832506	1.21101	3.19854	2.39763	1.0358
hsa-miR-1294_st	UGUGAGGUUGGCAUUGUUGUCU	0.786594	1.1664	0.817955	1.10567	0.851446	1.04927	0.877378	0.812243	0.621175
hsa-miR-1295_st	UUAGGCCGCAGAUCUGGGUGA	1.21292	0.818282	1.07306	0.993916	0.627107	1.61849	0.801343	1.58603	1.10765
hsa-miR-1296_st	UUAGGGCCCUGGCUCCAUCUCC	1.36144	0.987743	1.77311	1.05906	1.35788	1.86094	1.02552	1.43524	0.868129
hsa-miR-1297_st	UUCAAGUAAUUCAGGUG	0.96431	0.952694	0.653184	1.00293	0.842019	0.589735	1.11771	1.00968	1.16433
hsa-miR-1298_st	UUCAUUCGGCUGUCCAGAUGUA	0.989456	0.733266	0.915272	1.03993	1.00053	0.88664	1.04426	1.55713	1.00085
hsa-miR-1301_st	UUGCAGCUGCCUGGGAGUGACUUC	0.831301	0.890052	0.612344	0.896639	1.31549	0.735874	0.921519	1.38461	0.846745
hsa-miR-1302_st	UUGGGACAUACUUAUGCUAAA	0.631067	1.46867	1.06105	0.703101	0.653803	0.965566	1.04309	1.4558	0.929749
hsa-miR-1303_st	UUUAGAGACGGGGUCUUGCUCU	0.879536	1.02039	0.898275	0.806667	0.980506	0.846137	0.871156	0.738327	1.00848
hsa-miR-1304_st	UUUGAGGCUACAGUGAGAUGUG	0.763024	0.959228	0.777316	1.50754	0.747677	0.95614	1.68662	1.3427	0.849258
hsa-miR-1305_st	UUUUCAACUCUAAUGGGAGAGA	1.15165	1.41111	0.901048	1.36924	1.02326	0.849686	0.91587	1.31185	0.823658
hsa-miR-1306_st	ACGUUGGCUCUGGUGGUG	1.64481	1.6005	1.3343	1.30685	1.05373	1.23627	0.8673	0.865319	0.997481
hsa-miR-1307_st	ACUCGGCGUGGCGUCGGUCGUG	4.6788	5.00693	4.94715	2.07955	1.50677	3.20785	1.09521	1.23539	3.00694
hsa-miR-1308_st	GCAUGGGUGGUUCAGUGG	4.93416	4.74829	5.44726	2.30687	1.61411	2.00944	1.56749	1.31232	1.44
hsa-miR-130a-star_st	UUCACAUUGUGCUACUGUCUGC	1.18381	0.744218	0.971668	0.950642	0.500909	1.01186	0.888657	0.767832	1.24633
hsa-miR-130a_st	CAGUGCAAUGUUAAAAGGGCAU	5.77746	5.80987	6.02354	7.28768	7.07664	6.66246	6.40466	6.96191	7.22511
hsa-miR-130b-star_st	ACUCUUUCCCUGUUGCACUAC	0.93975	0.941658	1.32569	1.08494	0.778063	2.2137	0.944415	1.36924	1.02008
hsa-miR-130b_st	CAGUGCAAUGAUGAAAGGGCAU	6.93136	6.82931	6.94616	6.01771	6.67692	5.88299	3.88586	2.90139	3.24263
hsa-miR-132-star_st	ACCGUGGCUUUCGAUUGUUACU	0.810397	1.23348	1.19665	1.41808	1.28078	0.988567	8.18798	6.93215	7.6457
hsa-miR-132_st	UAACAGUCUACAGCCAUGGUCG	5.39741	5.43637	5.62659	5.96956	6.10675	5.51856	1.18751	2.80839	2.31304
hsa-miR-1321_st	CAGGGAGGUGAAUGUGAU	1.00191	0.645605	0.564976	0.843662	0.657177	0.695083	0.644741	0.85955	1.00996
hsa-miR-1322_st	GAUGAUGCUGCUGAUGCUG	0.93165	0.922269	0.797322	0.748221	0.963264	0.876692	0.425964	1.13531	0.941934
hsa-miR-1323_st	UCAAAACUGAGGGGCAUUUUCU	1.11556	1.24855	1.02828	1.64015	1.2715	1.92008	1.07811	0.996178	1.09363
hsa-miR-1324_st	CCAGACAGAAUUCUAUGCACUUUC	1.25061	0.953994	1.01816	0.724848	1.37103	0.921473	0.735979	0.614464	0.827871
hsa-miR-133a_st	UUUGGUCCCCUUCAACCAGCUG	1.41616	1.45109	1.85838	0.932445	0.972461	2.07747	0.839016	1.39298	0.752399
hsa-miR-133b_st	UUUGGUCCCCUUCAACCAGCUA	1.15778	1.29996	1.15195	0.937515	1.23821	1.3148	0.660417	1.54078	1.4151
hsa-miR-134_st	UGUGACUGGUUGACCAGAGGGG	1.17717	1.22524	1.01718	1.4392	0.964508	1.55103	0.752732	0.798305	1.74442
hsa-miR-135a-star_st	UAUAGGGAUUGGAGCCGUGGCG	1.84301	1.51708	1.65313	1.01158	0.889998	0.936669	1.0501	1.16546	1.17443
hsa-miR-135b-star_st	AUGUAGGGCUAAAAGCCAUGGG	1.3767	1.30496	0.975059	1.29635	2.7269	0.900369	1.00472	0.6471	1.13333
hsa-miR-135b_st	UAUGGCUUUUCAUUCCUAUGUGA	0.847155	0.948911	0.642248	0.96678	1.09108	1.25335	0.723535	1.4405	1.45258
hsa-miR-136-star_st	CAUCAUCGUCUCAAAUGAGUCU	0.964272	0.73455	0.585307	0.785337	0.669492	1.01979	1.20646	1.00871	1.316
hsa-miR-136_st	ACUCCAUUUGUUUUGAUGAUGGA	0.515932	0.701211	1.0813	1.09237	1.03297	1.38941	0.816739	0.917999	1.53568
hsa-miR-137_st	UUAUUGCUUAAGAAUACGCGUAG	0.902414	0.769764	0.605623	0.933764	0.894748	0.820938	0.968509	1.06854	0.70565
hsa-miR-138-1-star_st	GCUACUUCACAACACCAGGGCC	1.03954	1.46104	1.33517	2.24429	0.860071	3.23727	0.763309	1.22665	0.74252
hsa-miR-138-2-star_st	GCUAUUUCACGACACCAGGGUU	1.12594	0.965756	1.16584	1.19715	0.987835	1.49017	1.07495	2.00506	0.942376
hsa-miR-138_st	AGCUGGUGUUGUGAAUCAGGCCG	1.25103	2.30444	1.61019	1.33802	2.70406	0.794052	0.580692	1.98122	1.2647
hsa-miR-139-3p_st	GGAGACGCGGCCCUGUUGGAGU	3.12734	3.17709	2.95237	2.28448	0.929376	0.825165	1.00686	1.2042	0.970063
hsa-miR-139-5p_st	UCUACAGUGCACGUGUCUCCAG	5.4366	5.61222	5.43565	2.88242	3.45763	5.18008	0.85807	1.57151	0.870917
hsa-miR-140-3p_st	UACCACAGGGUAGAACCACGG	9.9622	10.1031	9.87607	7.73153	7.73484	8.44785	7.60432	7.66379	7.56631
hsa-miR-140-5p_st	CAGUGGUUUUACCCUAUGGUAG	3.53865	4.32333	3.87257	1.08528	2.02777	0.800969	1.19056	1.27739	0.857716
hsa-miR-141-star_st	CAUCUUCCAGUACAGUGUUGGA	0.630271	0.76559	0.680636	0.863178	0.972459	0.921258	0.762048	0.812895	1.10228
hsa-miR-141_st	UAACACUGUCUGGUAAAGAUGG	7.02446	7.21044	6.84603	7.19185	7.20886	8.01456	7.04799	7.35362	7.14743
hsa-miR-142-3p_st	UGUAGUGUUUCCUACUUUAUGGA	0.561607	0.949566	0.976398	1.53271	0.860071	0.655659	0.894289	1.19424	0.536442
hsa-miR-142-5p_st	CAUAAAGUAGAAAGCACUACU	1.18603	0.925993	1.51947	1.52789	1.04213	1.29846	0.884142	0.634153	0.670972
hsa-miR-143-star_st	GGUGCAGUGCUGCAUCUCUGGU	3.55612	3.96004	3.61903	1.07225	0.945052	2.04297	0.953457	1.59323	2.24799
hsa-miR-143_st	UGAGAUGAAGCACUGUAGCUC	9.92305	10.1578	9.90953	9.05834	8.96894	9.3687	8.7421	9.44065	9.18606
hsa-miR-144-star_st	GGAUAUCAUCAUAUACUGUAAG	0.987601	1.0491	1.09535	1.31605	1.01165	0.760775	0.729059	0.661972	1.24981
hsa-miR-144_st	UACAGUAUAGAUGAUGUACU	0.979237	0.894699	1.01349	1.24382	0.747682	1.43785	0.929096	1.01506	1.48369
hsa-miR-145-star_st	GGAUUCCUGGAAAUACUGUUCU	0.78738	0.652596	0.827788	0.99745	1.34634	1.36139	0.693893	0.887788	0.836179
hsa-miR-145_st	GUCCAGUUUUCCCAGGAAUCCCU	11.1871	11.059	11.3765	10.2445	10.7427	9.83021	10.3961	10.6816	10.7058
hsa-miR-146a-star_st	CCUCUGAAAUUCAGUUCUUCAG	0.693578	0.571475	0.777043	0.705704	1.65043	0.863663	0.863162	0.981529	0.908113
hsa-miR-146a_st	UGAGAACUGAAUUCCAUGGGUU	3.64837	3.33116	3.70522	1.55631	2.66576	1.82489	1.24412	2.3357	0.892803
hsa-miR-146b-3p_st	UGCCCUGUGGACUCAGUUCUGG	0.5329	0.8134	0.848683	1.09237	0.870638	1.05901	0.764431	0.865942	0.828364
hsa-miR-146b-5p_st	UGAGAACUGAAUUCCAUAGGCU	1.26397	1.40841	2.11211	1.17513	1.04483	0.95543	1.35366	1.51374	0.979217
hsa-miR-147_st	GUGUGUGGAAAUGCUUCUGC	0.715678	0.64229	1.08532	0.78431	1.4388	1.25234	0.728297	0.896153	0.885565
hsa-miR-147b_st	GUGUGCGGAAAUGCUUCUGCUA	1.21041	0.826574	0.926776	1.1536	1.0418	1.40122	1.27272	0.941197	1.0358
hsa-miR-148a-star_st	AAAGUUCUGAGACACUCCGACU	0.879536	1.34148	1.2363	1.10602	1.03001	0.849407	2.16133	1.0622	1.47251
hsa-miR-148a_st	UCAGUGCACUACAGAACUUUGU	3.10236	3.55368	3.71253	1.87451	1.04315	1.90875	1.07704	4.58998	1.0656
hsa-miR-148b-star_st	AAGUUCUGUUAUACACUCAGGC	0.859363	0.822251	0.864499	0.887728	0.878799	0.790397	0.732083	1.70553	1.312
hsa-miR-148b_st	UCAGUGCAUCACAGAACUUUGU	1.09298	2.50843	1.53445	1.00815	1.09348	0.989957	1.06215	1.17321	0.822682
hsa-miR-149-star_st	AGGGAGGGACGGGGGCUGUGC	6.65534	5.88144	5.95407	4.41677	1.80621	1.39894	1.98014	3.09428	2.63411
hsa-miR-149_st	UCUGGCUCCGUGUCUUCACUCCC	5.14394	5.21548	5.04142	3.30947	2.30344	3.76524	1.5359	1.59007	1.1716
hsa-miR-150-star_st	CUGGUACAGGCCUGGGGGACAG	1.44796	1.21507	0.822419	0.863714	1.01441	1.38657	1.14064	1.15481	0.675012
hsa-miR-150_st	UCUCCCAACCCUUGUACCAGUG	5.39334	5.18858	5.51031	4.24931	5.61199	4.66167	2.86081	4.82955	1.86651
hsa-miR-151-3p_st	CUAGACUGAAGCUCCUUGAGG	6.61548	6.28297	6.57774	7.64894	7.56191	6.47928	6.79768	6.74641	5.26715
hsa-miR-152_st	UCAGUGCAUGACAGAACUUGG	7.4281	7.27687	7.37218	8.23163	8.36646	7.95709	7.87935	8.36948	8.25571
hsa-miR-153_st	UUGCAUAGUCACAAAAGUGAUC	0.490612	0.843002	0.88149	0.806303	1.54518	0.685474	0.783989	1.31927	0.92125
hsa-miR-154-star_st	AAUCAUACACGGUUGACCUAUU	0.818435	1.27887	1.05428	0.974163	1.33752	1.17004	1.31729	0.496246	1.55909
hsa-miR-154_st	UAGGUUAUCCGUGUUGCCUUCG	0.862571	0.617498	0.810431	1.06404	1.01297	1.24239	0.758075	0.701236	1.13414
hsa-miR-155-star_st	CUCCUACAUAUUAGCAUUAACA	0.826781	0.993209	0.786642	0.766055	0.750477	1.38273	1.03297	1.61473	0.956291
hsa-miR-155_st	UUAAUGCUAAUCGUGAUAGGGGU	1.26755	0.859885	1.17272	0.968854	1.37729	1.20318	1.43226	0.595273	0.92417
hsa-miR-15a-star_st	CAGGCCAUAUUGUGCUGCCUCA	1.1103	1.11776	0.806461	1.42199	1.25758	0.703088	0.657464	1.18189	0.853666
hsa-miR-15a_st	UAGCAGCACAUAAUGGUUUGUG	4.23155	4.49987	4.52294	3.53514	4.40956	1.82711	4.05043	5.70725	2.14367
hsa-miR-15b-star_st	CGAAUCAUUAUUUGCUGCUCUA	0.744312	1.05507	0.590177	1.31141	0.735044	0.969694	1.44602	0.865188	1.45756
hsa-miR-15b_st	UAGCAGCACAUCAUGGUUUACA	5.41653	5.76344	5.58411	7.12665	7.21032	6.95225	6.04416	6.12442	5.41337
hsa-miR-16-1-star_st	CCAGUAUUAACUGUGCUGCUGA	0.96383	0.809611	0.773983	0.705704	1.73006	1.6846	0.776247	0.858257	0.820281
hsa-miR-16-2-star_st	CCAAUAUUACUGUGCUGCUUUA	0.879536	0.902673	0.689006	0.722778	1.61564	1.50033	0.863162	0.901317	0.927287
hsa-miR-16_st	UAGCAGCACGUAAAUAUUGGCG	9.19676	9.54357	9.37682	10.338	10.2856	10.2041	9.66168	10.4041	10.0515
hsa-miR-17-star_st	ACUGCAGUGAAGGCACUUGUAG	4.02515	4.28152	3.89193	2.43466	3.28778	4.44027	1.02327	1.41	1.00891
hsa-miR-17_st	CAAAGUGCUUACAGUGCAGGUAG	8.26993	8.58785	8.25988	10.3108	10.2303	9.62146	8.72025	9.18974	9.21095
hsa-miR-181a-2-star_st	ACCACUGACCGUUGACUGUACC	1.39749	1.20818	1.09071	1.72416	2.51469	3.90698	1.23094	0.918409	1.59078
hsa-miR-181a-star_st	ACCAUCGACCGUUGAUUGUACC	2.32828	2.50103	1.55725	0.702435	1.68376	0.751249	8.20765	5.48062	7.94283
hsa-miR-181a_st	AACAUUCAACGCUGUCGGUGAGU	8.71631	8.96238	8.71331	7.88545	7.93294	7.68535	7.03665	7.85737	7.14332
hsa-miR-181b_st	AACAUUCAUUGCUGUCGGUGGGU	7.52191	7.73665	7.40758	5.1842	5.99641	3.57683	1.87904	4.953	3.95598
hsa-miR-181c-star_st	AACCAUCGACCGUUGAGUGGAC	4.40593	4.86708	4.61773	1.53397	1.0594	1.07628	8.86711	6.78869	8.40486
hsa-miR-181c_st	AACAUUCAACCUGUCGGUGAGU	3.65384	4.26926	3.76831	0.778282	0.959234	0.868904	0.735584	1.12916	1.10797
hsa-miR-181d_st	AACAUUCAUUGUUGUCGGUGGGU	4.93145	5.04154	5.13224	1.9952	1.12563	2.02991	0.730401	1.23654	1.58661
hsa-miR-182-star_st	UGGUUCUAGACUUGCCAACUA	0.595653	0.845329	0.734692	0.98727	0.770676	1.93426	0.909444	1.06903	0.891482
hsa-miR-182_st	UUUGGCAAUGGUAGAACUCACACU	7.90979	8.15292	7.86243	7.49983	7.44602	7.59523	7.6207	6.42487	6.7621
hsa-miR-1825_st	UCCAGUGCCCUCCUCUCC	2.03674	1.54708	2.35048	1.64831	1.42692	0.926477	1.7905	1.57018	1.51185
hsa-miR-1826_st	AUUGAUCAUCGACACUUCGAACGCAAU	11.4523	10.7473	11.7959	6.37499	4.85543	4.63537	6.17045	5.16275	4.74642
hsa-miR-1827_st	UGAGGCAGUAGAUUGAAU	0.860068	1.52618	0.637066	1.09237	0.911953	0.728352	1.67286	1.01304	1.32893
hsa-miR-183-star_st	GUGAAUUACCGAAGGGCCAUAA	0.898387	1.14289	1.7272	0.892708	1.08062	0.834457	1.0882	1.31373	0.986427
hsa-miR-183_st	UAUGGCACUGGUAGAAUUCACU	3.8768	4.2965	3.78988	1.46436	2.61494	1.93908	1.81314	1.7828	1.81802
hsa-miR-184_st	UGGACGGAGAACUGAUAAGGGU	1.59182	1.26252	1.29983	1.33402	0.893821	0.990332	0.7898	0.95053	1.77335
hsa-miR-185-star_st	AGGGGCUGGCUUUCCUCUGGUC	1.33654	1.35016	1.2363	1.42199	0.588445	0.774265	1.01226	0.882392	1.13817
hsa-miR-185_st	UGGAGAGAAAGGCAGUUCCUGA	9.06221	9.05841	9.18528	8.8702	9.11908	8.35442	9.12655	8.946	9.12575
hsa-miR-186-star_st	GCCCAAAGGUGAAUUUUUUGGG	0.609283	0.727807	0.917375	0.820938	1.82174	0.655659	0.766177	1.05334	0.769714
hsa-miR-186_st	CAAAGAAUUCUCCUUUUGGGCU	1.07655	1.05668	1.27774	1.206	1.16402	1.39384	1.0189	0.796784	1.194
hsa-miR-187-star_st	GGCUACAACACAGGACCCGGGC	1.48685	1.59266	1.44891	2.39336	1.25001	1.80809	2.36895	1.13362	0.849692
hsa-miR-187_st	UCGUGUCUUGUGUUGCAGCCGG	1.38749	2.1361	2.07333	1.3328	1.52683	1.26722	0.89221	0.870867	0.886841
hsa-miR-188-3p_st	CUCCCACAUGCAGGGUUUGCA	1.02965	1.4608	0.745106	0.839021	1.04951	1.05458	0.87252	0.6197	1.09557
hsa-miR-188-5p_st	CAUCCCUUGCAUGGUGGAGGG	2.65703	3.64016	3.63414	0.869654	0.993159	1.9866	0.959543	1.68479	1.13285
hsa-miR-18a-star_st	ACUGCCCUAAGUGCUCCUUCUGG	1.48139	2.04297	1.4755	1.59193	1.16539	1.31141	1.64126	1.91131	1.26352
hsa-miR-18a_st	UAAGGUGCAUCUAGUGCAGAUAG	5.0791	5.41661	4.70602	8.18023	8.52645	7.67572	5.83955	6.95179	6.87717
hsa-miR-18b-star_st	UGCCCUAAAUGCCCCUUCUGGC	0.879536	0.576664	0.986879	1.22965	0.773885	1.85816	1.8674	1.25448	1.22513
hsa-miR-18b_st	UAAGGUGCAUCUAGUGCAGUUAG	2.33013	2.62412	1.50019	3.322	2.89298	1.90679	1.06353	3.65756	1.0543
hsa-miR-190_st	UGAUAUGUUUGAUAUAUUAGGU	0.797981	0.952415	0.432922	0.765901	0.694859	0.73464	0.882605	0.934254	0.584801
hsa-miR-191-star_st	GCUGCGCUUGGAUUUCGUCCCC	2.07081	1.73682	2.18302	1.0996	1.25324	1.4205	1.79902	1.51786	1.08816
hsa-miR-191_st	CAACGGAAUCCCAAAAGCAGCUG	11.4972	11.475	11.3134	10.3781	10.6951	9.85489	10.1935	9.85427	10.0768
hsa-miR-192-star_st	CUGCCAAUUCCAUAGGUCACAG	0.91756	0.755805	0.949303	1.16051	1.12137	0.495765	1.06303	0.834593	0.884747
hsa-miR-192_st	CUGACCUAUGAAUUGACAGCC	1.20916	1.16539	1.0832	0.742332	1.03297	1.32816	1.26736	0.929186	2.94031
hsa-miR-193a-3p_st	AACUGGCCUACAAAGUCCCAGU	3.74651	3.58557	3.91323	2.17246	1.85296	1.58013	1.34787	2.28355	1.5559
hsa-miR-193a-5p_st	UGGGUCUUUGCGGGCGAGAUGA	6.80973	6.53799	6.71926	6.19454	6.87539	6.17425	3.98401	4.95466	3.69718
hsa-miR-193b-star_st	CGGGGUUUUGAGGGCGAGAUGA	2.81678	2.58975	2.76001	1.58755	1.5801	1.24649	3.61448	1.41088	1.52964
hsa-miR-193b_st	AACUGGCCCUCAAAGUCCCGCU	1.46828	1.57115	2.12637	3.24485	2.68205	2.51125	2.17256	2.73574	1.0656
hsa-miR-194-star_st	CCAGUGGGGCUGCUGUUAUCUG	1.22074	0.808483	0.922273	1.12574	1.22616	1.75438	0.820938	0.902324	0.844229
hsa-miR-194_st	UGUAACAGCAACUCCAUGUGGA	2.74733	2.9014	2.86115	0.833296	1.03297	2.7627	1.47129	1.25253	0.859827
hsa-miR-195-star_st	CCAAUAUUGGCUGUGCUGCUCC	1.17656	1.40841	1.08951	1.2813	0.885454	1.32246	0.802131	0.770476	1.25649
hsa-miR-195_st	UAGCAGCACAGAAAUAUUGGC	8.5972	8.40119	8.46418	8.84476	8.41241	8.99948	8.50655	9.21818	8.11321
hsa-miR-196a-star_st	CGGCAACAAGAAACUGCCUGAG	0.751219	0.99705	0.968874	0.747756	1.25155	0.919564	1.09521	0.926776	0.565817
hsa-miR-196a_st	UAGGUAGUUUCAUGUUGUUGGG	0.732959	0.800917	0.806934	0.769432	0.786484	1.3907	1.0737	1.25253	0.978492
hsa-miR-196b_st	UAGGUAGUUUCCUGUUGUUGGG	2.49475	2.8541	3.61113	2.47437	2.37348	2.15875	2.54103	2.4864	1.49647
hsa-miR-197_st	UUCACCACCUUCUCCACCCAGC	1.06524	0.825064	1.22999	1.35117	0.94048	2.53036	2.06878	2.61336	1.01058
hsa-miR-198_st	GGUCCAGAGGGGAGAUAGGUUC	0.942174	1.46995	1.4459	1.28284	0.868982	1.48739	0.586221	0.699218	0.871097
hsa-miR-199a-3p_st	ACAGUAGUCUGCACAUUGGUUA	8.28363	8.22941	8.33839	8.74066	8.12996	8.47119	7.9343	7.97078	7.57123
hsa-miR-199a-5p_st	CCCAGUGUUCAGACUACCUGUUC	8.40304	8.41154	8.73179	7.30515	6.90749	7.31168	6.85795	7.45852	7.05742
hsa-miR-199b-3p_st	ACAGUAGUCUGCACAUUGGUUA	8.23135	8.21678	8.31778	8.78097	8.2598	8.49955	8.02146	8.23455	7.94324
hsa-miR-199b-5p_st	CCCAGUGUUUAGACUAUCUGUUC	1.87133	1.78169	2.1577	1.50365	1.08742	1.30111	0.942151	1.0629	0.811986
hsa-miR-19a-star_st	AGUUUUGCAUAGUUGCACUACA	0.52928	0.95064	0.906608	0.705917	1.17742	0.694269	1.16055	1.23582	0.849978
hsa-miR-19a_st	UGUGCAAAUCUAUGCAAAACUGA	1.89509	1.50527	1.92079	0.837897	1.43347	0.710786	1.59332	0.802992	1.619
hsa-miR-19b-1-star_st	AGUUUUGCAGGUUUGCAUCCAGC	1.67081	1.50033	2.08046	1.16155	1.33135	1.06823	1.05761	1.57202	0.875505
hsa-miR-19b-2-star_st	AGUUUUGCAGGUUUGCAUUUCA	0.845473	1.05159	0.814622	2.29101	0.772776	1.17496	0.77644	1.95206	0.771763
hsa-miR-19b_st	UGUGCAAAUCCAUGCAAAACUGA	7.88222	7.77686	7.59094	8.6463	8.09926	8.26935	8.79624	8.65029	8.60676
hsa-miR-200a-star_st	CAUCUUACCGGACAGUGCUGGA	4.61397	4.38927	4.57866	3.38368	4.31459	2.52268	2.16109	3.4975	1.09768
hsa-miR-200a_st	UAACACUGUCUGGUAACGAUGU	6.55329	6.84936	6.62902	6.39511	6.24977	6.78074	7.23884	7.25312	4.60388
hsa-miR-200b-star_st	CAUCUUACUGGGCAGCAUUGGA	5.89595	6.13327	5.83799	5.48463	5.34376	6.09839	6.2004	5.31558	2.52154
hsa-miR-200b_st	UAAUACUGCCUGGUAAUGAUGA	7.40697	7.37343	7.12634	7.46858	6.64867	7.66552	8.58931	7.86335	7.82773
hsa-miR-200c-star_st	CGUCUUACCCAGCAGUGUUUGG	1.58357	2.46949	2.58119	1.84753	1.26045	2.24822	0.975965	2.44175	1.40848
hsa-miR-200c_st	UAAUACUGCCGGGUAAUGAUGGA	13.1965	13.5882	13.2007	11.678	11.7996	11.5644	11.7708	11.7379	11.6212
hsa-miR-202-star_st	UUCCUAUGCAUAUACUUCUUUG	0.732687	0.760952	0.945323	0.765304	0.952055	0.962053	0.951152	0.758416	0.843094
hsa-miR-202_st	AGAGGUAUAGGGCAUGGGAA	1.23336	0.965756	1.36027	1.28743	0.86239	0.949055	0.787401	0.634437	0.587233
hsa-miR-203_st	GUGAAAUGUUUAGGACCACUAG	4.38517	4.36956	4.36888	8.39771	7.81725	5.24936	7.44621	7.68171	7.81144
hsa-miR-204_st	UUCCCUUUGUCAUCCUAUGCCU	2.03877	1.51299	2.44791	2.00843	2.12786	1.05519	0.984636	0.821066	1.25298
hsa-miR-205_st	UCCUUCAUUCCACCGGAGUCUG	4.6804	4.5105	4.97698	1.75347	1.81154	2.2658	1.62346	1.41557	1.82254
hsa-miR-206_st	UGGAAUGUAAGGAAGUGUGUGG	0.905442	1.0224	0.841507	2.00454	0.906678	0.998116	1.11716	1.04899	1.12322
hsa-miR-208a_st	AUAAGACGAGCAAAAAGCUUGU	0.984324	1.13754	0.889349	1.03541	0.765927	1.18304	2.21138	2.12257	1.10045
hsa-miR-208b_st	AUAAGACGAACAAAAGGUUUGU	0.972107	0.852515	1.01609	1.20586	1.23993	1.33576	2.388	1.19115	1.25317
hsa-miR-20a-star_st	ACUGCAUUAUGAGCACUUAAAG	0.736376	0.746978	1.12037	0.709121	0.902079	0.896869	0.82716	1.0652	1.3184
hsa-miR-20a_st	UAAAGUGCUUAUAGUGCAGGUAG	6.96679	7.48018	7.10856	9.67288	10.0181	9.3697	8.62973	9.10482	8.91243
hsa-miR-20b-star_st	ACUGUAGUAUGGGCACUUCCAG	0.974898	1.0935	1.34079	0.860656	1.50021	0.976084	0.883351	0.934672	1.3363
hsa-miR-20b_st	CAAAGUGCUCAUAGUGCAGGUAG	3.57449	3.91392	3.29268	6.49933	5.91731	5.53729	4.54872	5.76498	3.04254
hsa-miR-21-star_st	CAACACCAGUCGAUGGGCUGU	0.775383	0.965756	1.29458	1.38403	1.71999	1.89753	1.10301	1.73847	0.725295
hsa-miR-21_st	UAGCUUAUCAGACUGAUGUUGA	7.12389	7.41194	7.55239	6.18498	6.16797	5.788	7.76164	7.7881	7.40284
hsa-miR-210_st	CUGUGCGUGUGACAGCGGCUGA	8.13887	8.2114	7.72737	5.81978	6.37258	5.84545	6.29614	5.7619	3.86519
hsa-miR-211_st	UUCCCUUUGUCAUCCUUCGCCU	0.80966	0.95746	0.660103	1.29875	2.15851	2.00397	1.35883	1.33472	0.798754
hsa-miR-212_st	UAACAGUCUCCAGUCACGGCC	2.6829	3.33137	3.23649	2.14655	1.19847	0.98061	1.18384	1.27739	0.740957
hsa-miR-214-star_st	UGCCUGUCUACACUUGCUGUGC	3.95157	3.86069	3.9145	0.763483	2.24919	3.12149	0.994434	1.05274	1.71793
hsa-miR-214_st	ACAGCAGGCACAGACAGGCAGU	10.3404	10.114	10.2694	8.71346	8.84963	7.31452	7.51875	7.7671	8.25444
hsa-miR-215_st	AUGACCUAUGAAUUGACAGAC	1.21018	1.09782	0.910724	0.824075	0.734833	0.562547	2.46512	0.772352	3.52737
hsa-miR-216b_st	AAAUCUCUGCAGGCAAAUGUGA	1.15221	0.903177	0.889349	0.937108	0.898419	0.738299	0.812615	1.11135	1.22895
hsa-miR-217_st	UACUGCAUCAGGAACUGAUUGGA	0.950257	0.895021	1.20459	0.798085	1.25552	1.44815	0.58633	0.874188	1.35707
hsa-miR-218-1-star_st	AUGGUUCCGUCAAGCACCAUGG	0.651215	0.889074	0.962108	0.617408	0.689708	1.05988	1.20129	1.49476	0.844681
hsa-miR-218-2-star_st	CAUGGUUCUGUCAAGCACCGCG	1.4883	0.937342	0.856179	1.05041	1.06765	0.721507	0.704254	1.13362	0.603566
hsa-miR-219-1-3p_st	AGAGUUGAGUCUGGACGUCCCG	0.866405	0.967432	0.983784	0.742835	1.0508	1.79023	1.24824	0.937055	0.95236
hsa-miR-219-2-3p_st	AGAAUUGUGGCUGGACAUCUGU	0.800906	0.614646	0.775984	1.15725	0.972461	1.49046	1.68213	1.14655	1.18736
hsa-miR-219-5p_st	UGAUUGUCCAAACGCAAUUCU	0.675938	0.870911	0.859409	0.741241	1.64858	1.28051	1.06469	1.06884	1.11805
hsa-miR-22-star_st	AGUUCUUCAGUGGCAAGCUUUA	1.46207	0.997601	1.09807	1.47406	0.819575	1.11769	1.00299	1.03428	1.35101
hsa-miR-22_st	AAGCUGCCAGUUGAAGAACUGU	9.01857	8.89123	8.6029	8.72025	8.60131	8.95146	9.39244	9.96403	9.95551
hsa-miR-220a_st	CCACACCGUAUCUGACACUUU	0.807203	1.06437	0.831954	1.69445	1.32232	1.71766	1.34867	1.16707	1.27928
hsa-miR-220b_st	CCACCACCGUGUCUGACACUU	0.554996	0.991955	0.877969	0.716269	1.06491	1.93662	1.72502	0.932753	1.88867
hsa-miR-220c_st	ACACAGGGCUGUUGUGAAGACU	1.31876	1.00271	1.38544	0.880598	1.12967	1.14761	0.83839	0.95451	1.01541
hsa-miR-221-star_st	ACCUGGCAUACAAUGUAGAUUU	1.28799	1.2616	1.00066	0.803409	0.688494	1.20116	1.75819	0.701795	1.1653
hsa-miR-221_st	AGCUACAUUGUCUGCUGGGUUUC	7.99695	7.87117	7.91129	7.82334	7.54131	7.37876	3.84008	5.77265	4.85134
hsa-miR-222-star_st	CUCAGUAGCCAGUGUAGAUCCU	0.994836	1.23953	0.818049	0.628643	1.10251	1.63332	2.92661	1.87664	2.27505
hsa-miR-222_st	AGCUACAUCUGGCUACUGGGU	7.24348	7.24121	7.36029	6.79286	7.25252	7.24054	1.85234	2.7105	0.904362
hsa-miR-223-star_st	CGUGUAUUUGACAAGCUGAGUU	0.875051	0.761449	0.635642	0.981787	0.914996	0.793992	1.24105	0.829209	1.9002
hsa-miR-223_st	UGUCAGUUUGUCAAAUACCCCA	1.34978	1.21092	1.19941	1.3124	1.10375	1.06108	0.665668	2.85389	1.35626
hsa-miR-224_st	CAAGUCACUAGUGGUUCCGUU	0.717901	0.5676	0.855431	1.7415	0.972459	1.38938	0.713899	1.46722	1.16168
hsa-miR-23a-star_st	GGGGUUCCUGGGGAUGGGAUUU	1.42438	0.965756	1.34639	3.08404	1.4442	1.08778	0.878489	1.25253	1.60275
hsa-miR-23a_st	AUCACAUUGCCAGGGAUUUCC	9.69459	9.67393	9.61461	10.2953	9.88648	10.0079	10.3326	10.3935	10.2468
hsa-miR-23b-star_st	UGGGUUCCUGGCAUGCUGAUUU	2.86193	2.90471	3.0076	1.52609	0.765139	0.941765	1.2885	0.960981	1.21293
hsa-miR-23b_st	AUCACAUUGCCAGGGAUUACC	11.1602	11.247	10.879	9.68871	9.79952	10.2775	10.153	10.2884	10.138
hsa-miR-24-1-star_st	UGCCUACUGAGCUGAUAUCAGU	1.08734	1.14389	0.81622	0.898193	0.709107	0.892226	0.879574	0.64971	0.937829
hsa-miR-24-2-star_st	UGCCUACUGAGCUGAAACACAG	2.82777	2.56048	2.63552	3.11761	1.24641	1.17202	0.854928	1.71198	1.2709
hsa-miR-24_st	UGGCUCAGUUCAGCAGGAACAG	11.7744	11.9712	11.7719	11.0756	11.1139	11.0463	10.9881	11.2048	11.2193
hsa-miR-25-star_st	AGGCGGAGACUUGGGCAAUUG	2.52424	3.05176	2.81803	0.706749	2.45705	1.15596	1.09415	1.10193	0.794121
hsa-miR-25_st	CAUUGCACUUGUCUCGGUCUGA	6.23766	6.013	5.77275	6.25566	6.62783	7.20623	4.93899	6.21962	4.86303
hsa-miR-26a-1-star_st	CCUAUUCUUGGUUACUUGCACG	1.13557	1.15856	0.881982	1.72838	0.969524	0.493105	1.0737	1.25288	0.830724
hsa-miR-26a-2-star_st	CCUAUUCUUGAUUACUUGUUUC	0.906301	1.29615	1.28958	0.892277	1.08923	1.36541	1.14263	1.07756	1.58008
hsa-miR-26a_st	UUCAAGUAAUCCAGGAUAGGCU	11.3905	11.7292	11.3835	11.4038	11.4836	11.2973	11.232	11.2677	11.2105
hsa-miR-26b-star_st	CCUGUUCUCCAUUACUUGGCUC	1.0878	0.841193	0.619966	1.24775	1.03819	1.09341	1.21495	0.810507	0.717975
hsa-miR-26b_st	UUCAAGUAAUUCAGGAUAGGU	1.79064	2.19636	3.36919	1.77835	1.10534	0.834457	1.38032	1.70909	1.82793
hsa-miR-27a-star_st	AGGGCUUAGCUGCUUGUGAGCA	1.79324	2.34152	1.45704	1.33526	1.46877	1.31037	1.00142	1.1539	0.801008
hsa-miR-27a_st	UUCACAGUGGCUAAGUUCCGC	6.88803	7.20604	7.36198	8.25163	8.25704	7.93885	7.627	8.9088	8.5164
hsa-miR-27b-star_st	AGAGCUUAGCUGAUUGGUGAAC	2.26374	2.56365	1.54716	0.780074	1.42029	2.29465	1.10653	0.91381	0.607043
hsa-miR-27b_st	UUCACAGUGGCUAAGUUCUGC	8.22106	8.20447	8.08217	7.50709	7.59833	8.01998	8.26194	8.88483	7.97003
hsa-miR-28-3p_st	CACUAGAUUGUGAGCUCCUGGA	5.04288	4.97633	4.68985	5.82789	6.13898	5.29544	3.09257	5.46341	5.75506
hsa-miR-28-5p_st	AAGGAGCUCACAGUCUAUUGAG	5.99718	5.92441	6.01388	6.45581	7.03512	5.66078	5.54657	6.96412	5.93935
hsa-miR-296-3p_st	GAGGGUUGGGUGGAGGCUCUCC	1.33565	1.33954	1.49301	1.64892	1.68831	1.60359	1.14027	0.802106	1.8304
hsa-miR-296-5p_st	AGGGCCCCCCCUCAAUCCUGU	1.45093	0.82241	1.38253	2.60661	3.77707	4.07063	2.96084	4.4169	1.77338
hsa-miR-297_st	AUGUAUGUGUGCAUGUGCAUG	0.798964	0.841209	0.906051	0.604613	0.601517	0.984527	0.949131	0.891702	0.757278
hsa-miR-298_st	AGCAGAAGCAGGGAGGUUCUCCCA	1.41028	1.85058	2.05061	1.30898	2.06833	0.859167	0.866884	0.671294	0.945429
hsa-miR-299-3p_st	UAUGUGGGAUGGUAAACCGCUU	0.965717	1.3242	1.1231	1.02202	2.07442	2.11544	0.755222	0.838425	0.52099
hsa-miR-299-5p_st	UGGUUUACCGUCCCACAUACAU	1.2319	2.21378	1.87247	0.736089	1.04483	0.997112	1.03681	1.62535	1.02552
hsa-miR-29a-star_st	ACUGAUUUCUUUUGGUGUUCAG	0.664993	0.708382	1.08332	0.952642	1.31052	1.28891	1.07933	0.82155	0.781985
hsa-miR-29a_st	UAGCACCAUCUGAAAUCGGUUA	7.33096	7.31336	7.12313	7.90178	7.36434	7.83464	8.36808	8.57501	8.53528
hsa-miR-29b-1-star_st	GCUGGUUUCAUAUGGUGGUUUAGA	0.974946	0.971187	1.54923	1.49336	0.932538	1.49826	1.22297	1.41722	0.743264
hsa-miR-29b-2-star_st	CUGGUUUCACAUGGUGGCUUAG	3.68877	3.60248	3.23528	3.21552	3.70802	3.71989	3.92129	4.44784	3.07771
hsa-miR-29b_st	UAGCACCAUUUGAAAUCAGUGUU	2.24607	1.66721	2.40311	2.50066	1.50529	1.17472	2.20736	2.17878	1.05669
hsa-miR-29c-star_st	UGACCGAUUUCUCCUGGUGUUC	1.32276	1.68517	2.49632	0.871402	0.860071	2.08854	0.600761	1.95818	1.038
hsa-miR-29c_st	UAGCACCAUUUGAAAUCGGUUA	3.54528	3.86645	3.90218	3.1091	1.20727	1.3148	3.11803	4.61259	2.48124
hsa-miR-300_st	UAUACAAGGGCAGACUCUCUCU	1.27564	1.11256	0.755793	1.40915	0.931605	1.25368	0.834141	0.846314	1.17999
hsa-miR-301a_st	CAGUGCAAUAGUAUUGUCAAAGC	1.46459	0.892335	0.671276	0.736566	1.41987	0.832093	0.757982	0.968985	1.06324
hsa-miR-302a-star_st	ACUUAAACGUGGAUGUACUUGCU	1.17071	0.717864	0.703577	1.11728	0.806377	0.931896	1.80103	1.26213	1.03733
hsa-miR-302a_st	UAAGUGCUUCCAUGUUUUGGUGA	0.748496	0.728596	0.733769	0.638571	1.52866	0.966627	0.952363	0.887275	1.1558
hsa-miR-302b-star_st	ACUUUAACAUGGAAGUGCUUUC	1.01974	1.40012	0.787942	0.663788	1.83579	1.38788	1.94579	1.64095	1.12648
hsa-miR-302b_st	UAAGUGCUUCCAUGUUUUAGUAG	0.775559	0.768377	0.816514	0.929203	0.664325	0.984629	0.637091	1.11923	0.867658
hsa-miR-302c-star_st	UUUAACAUGGGGGUACCUGCUG	0.59558	0.85283	0.840201	1.04485	1.2083	1.83861	0.652555	1.4244	0.962251
hsa-miR-302c_st	UAAGUGCUUCCAUGUUUCAGUGG	0.770264	0.716882	0.973424	1.17865	1.05143	0.624864	1.05527	1.13672	0.855277
hsa-miR-302d-star_st	ACUUUAACAUGGAGGCACUUGC	0.91301	0.922269	0.47696	1.05008	0.805599	0.984629	1.11416	1.1752	1.0358
hsa-miR-302d_st	UAAGUGCUUCCAUGUUUGAGUGU	0.592929	0.820328	0.736984	0.952487	0.920579	0.595126	0.734203	0.855375	1.35695
hsa-miR-302e_st	UAAGUGCUUCCAUGCUU	0.701689	0.70575	0.853464	0.976512	0.864475	1.13896	0.6531	0.944982	0.979299
hsa-miR-30a-star_st	CUUUCAGUCGGAUGUUUGCAGC	5.74773	5.58444	5.7216	6.63136	6.93809	7.65204	7.69677	7.33383	7.40374
hsa-miR-30a_st	UGUAAACAUCCUCGACUGGAAG	9.1596	9.27273	8.90186	10.001	10.1423	11.0002	11.06	10.7555	10.7838
hsa-miR-30b-star_st	CUGGGAGGUGGAUGUUUACUUC	3.80768	4.0643	4.05172	2.38718	2.21504	0.812519	0.946117	0.967609	0.995778
hsa-miR-30b_st	UGUAAACAUCCUACACUCAGCU	6.83238	6.49967	6.81203	6.17071	6.61856	7.14324	8.8864	8.13363	8.75362
hsa-miR-30c-1-star_st	CUGGGAGAGGGUUGUUUACUCC	2.00122	2.15184	2.22951	0.959032	1.47277	0.778569	0.836204	0.966734	1.66739
hsa-miR-30c-2-star_st	CUGGGAGAAGGCUGUUUACUCU	5.17868	5.39277	5.09879	2.85742	1.79455	1.9226	2.77263	2.82693	1.20097
hsa-miR-30c_st	UGUAAACAUCCUACACUCUCAGC	6.87652	6.9214	6.98781	7.57954	7.47513	8.65895	9.38213	8.93449	9.3075
hsa-miR-30d_st	UGUAAACAUCCCCGACUGGAAG	8.0166	8.21458	8.05671	7.44013	7.46891	8.2927	9.03549	8.6488	8.31131
hsa-miR-30e-star_st	CUUUCAGUCGGAUGUUUACAGC	1.99256	1.27581	0.95139	1.31932	0.903365	2.19806	2.10594	1.26777	1.82024
hsa-miR-30e_st	UGUAAACAUCCUUGACUGGAAG	5.13152	5.45868	5.13512	4.85962	4.94617	5.83763	6.62455	7.10988	5.47142
hsa-miR-31-star_st	UGCUAUGCCAACAUAUUGCCAU	2.00252	1.82403	2.0445	0.806374	0.68623	0.794277	0.888336	1.2514	1.195
hsa-miR-31_st	AGGCAAGAUGCUGGCAUAGCU	10.373	10.6156	10.6845	8.47419	8.66423	8.49758	5.80827	7.51701	7.44272
hsa-miR-32-star_st	CAAUUUAGUGUGUGUGAUAUUU	0.836964	0.624944	0.855141	1.82143	1.08717	1.16495	0.838357	1.3567	0.721271
hsa-miR-32_st	UAUUGCACAUUACUAAGUUGCA	0.932994	0.848159	1.20353	1.10602	0.85011	0.864095	0.700753	1.05403	0.912677
hsa-miR-320a_st	AAAAGCUGGGUUGAGAGGGCGA	10.4747	10.2374	10.2503	8.85744	8.99617	8.14224	8.73303	8.42924	9.08598
hsa-miR-320b_st	AAAAGCUGGGUUGAGAGGGCAA	10.3389	10.1184	10.0903	8.30758	8.63114	7.90692	7.59953	7.77234	8.03682
hsa-miR-320c_st	AAAAGCUGGGUUGAGAGGGU	9.78141	9.73814	9.64123	7.68388	7.2286	6.91637	6.10379	6.88011	6.88828
hsa-miR-320d_st	AAAAGCUGGGUUGAGAGGA	7.19689	6.6728	6.96362	3.32596	5.02496	2.38016	2.52595	3.26194	3.33008
hsa-miR-323-3p_st	CACAUUACACGGUCGACCUCU	1.0069	1.36802	0.748211	1.88173	1.19718	1.00874	1.08109	0.874385	0.830513
hsa-miR-323-5p_st	AGGUGGUCCGUGGCGCGUUCGC	0.807643	0.795196	0.728843	0.696888	1.98997	0.891492	1.17862	1.03959	0.852549
hsa-miR-324-3p_st	ACUGCCCCAGGUGCUGCUGG	4.30302	4.94631	4.67675	3.54181	1.53413	1.08228	0.916878	1.58407	1.40948
hsa-miR-324-5p_st	CGCAUCCCCUAGGGCAUUGGUGU	5.77893	6.09263	6.04574	4.26132	4.44337	1.72449	2.9264	3.98712	3.73122
hsa-miR-325_st	CCUAGUAGGUGUCCAGUAAGUGU	0.732374	1.13484	0.958439	0.830551	1.27412	0.802808	1.33437	0.920257	1.1434
hsa-miR-326_st	CCUCUGGGCCCUUCCUCCAG	0.882822	1.96385	1.57683	1.16808	1.28019	1.29899	1.18762	0.661384	1.24575
hsa-miR-328_st	CUGGCCCUCUCUGCCCUUCCGU	2.96654	3.13151	2.90948	1.36075	1.09064	1.93527	0.610394	1.82493	2.64773
hsa-miR-329_st	AACACACCUGGUUAACCUCUUU	1.46134	1.0986	1.26432	1.68882	1.15796	1.2072	1.87614	0.53192	2.12906
hsa-miR-330-3p_st	GCAAAGCACACGGCCUGCAGAGA	5.17864	5.33973	5.04416	2.52435	3.60509	1.59569	1.69494	2.11002	0.9247
hsa-miR-330-5p_st	UCUCUGGGCCUGUGUCUUAGGC	1.05273	1.38673	1.64761	0.986967	0.854144	0.928572	0.72047	1.08784	0.787555
hsa-miR-331-3p_st	GCCCCUGGGCCUAUCCUAGAA	2.50638	3.28623	3.59605	1.35841	1.33239	2.18772	1.69594	1.2653	1.4742
hsa-miR-331-5p_st	CUAGGUAUGGUCCCAGGGAUCC	3.77427	3.78999	3.47567	0.635073	0.971108	1.47025	0.71886	2.56227	1.29614
hsa-miR-335-star_st	UUUUUCAUUAUUGCUCCUGACC	0.883416	0.830084	1.33734	0.873138	0.983223	0.762179	0.952777	0.852668	1.61092
hsa-miR-335_st	UCAAGAGCAAUAACGAAAAAUGU	1.6258	1.24764	1.23319	1.81876	0.952241	0.794052	2.10238	1.13437	2.29474
hsa-miR-337-3p_st	CUCCUAUAUGAUGCCUUUCUUC	0.494774	1.10173	1.01907	1.04934	1.36077	1.12659	1.60827	1.16821	0.443045
hsa-miR-337-5p_st	GAACGGCUUCAUACAGGAGUU	1.95447	2.23786	1.7045	1.7453	2.13848	0.992248	1.19168	0.986763	1.21422
hsa-miR-338-3p_st	UCCAGCAUCAGUGAUUUUGUUG	0.924624	0.610969	0.810271	1.22284	1.14194	1.81956	1.03495	1.07674	1.27312
hsa-miR-338-5p_st	AACAAUAUCCUGGUGCUGAGUG	1.23702	0.43956	0.699982	0.91902	1.58839	1.19259	1.11931	0.594397	1.37307
hsa-miR-339-3p_st	UGAGCGCCUCGACGACAGAGCCG	1.3929	1.31957	1.37953	1.40372	1.33361	1.19791	0.835367	0.702159	0.977965
hsa-miR-339-5p_st	UCCCUGUCCUCCAGGAGCUCACG	8.07224	8.49329	8.43082	6.89758	7.49005	7.0686	5.94558	6.63713	6.24802
hsa-miR-33a-star_st	CAAUGUUUCCACAGUGCAUCAC	0.918132	0.765207	1.04811	1.26961	0.995946	0.468594	1.05589	1.13637	1.93998
hsa-miR-33b-star_st	CAGUGCCUCGGCAGUGCAGCCC	0.738692	1.03794	1.29735	0.791026	0.662624	1.17996	1.47129	0.752044	0.82492
hsa-miR-33b_st	GUGCAUUGCUGUUGCAUUGC	0.715925	1.14228	0.5253	0.820938	1.25001	1.10642	0.821557	0.951691	1.11773
hsa-miR-340_st	UUAUAAAGCAAUGAGACUGAUU	0.978258	0.87357	1.15867	0.949649	0.992948	0.720051	1.46417	0.918683	1.25355
hsa-miR-342-3p_st	UCUCACACAGAAAUCGCACCCGU	7.6948	7.45694	8.00591	5.85905	5.83875	4.8677	7.33234	6.35813	6.837
hsa-miR-342-5p_st	AGGGGUGCUAUCUGUGAUUGA	0.974703	1.3868	1.20106	1.30083	1.56582	1.12899	0.873853	1.17321	0.954516
hsa-miR-345_st	GCUGACUCCUAGUCCAGGGCUC	0.974921	0.983207	1.73602	1.29635	1.08591	0.710172	0.54192	1.1868	0.634362
hsa-miR-346_st	UGUCUGCCCGCAUGCCUGCCUCU	0.888705	0.99917	1.05441	1.09449	0.820314	1.42717	1.16104	1.18712	1.45518
hsa-miR-34a-star_st	CAAUCAGCAAGUAUACUGCCCU	0.676938	0.69224	0.722008	1.21332	0.697368	0.852216	0.884758	1.98115	0.798842
hsa-miR-34a_st	UGGCAGUGUCUUAGCUGGUUGU	6.42787	6.7873	6.55533	6.94785	6.97263	6.35629	7.47941	7.70733	7.82258
hsa-miR-34b-star_st	UAGGCAGUGUCAUUAGCUGAUUG	1.50753	1.61064	1.9671	2.52486	1.77561	1.31506	1.54179	1.33455	1.01774
hsa-miR-34b_st	CAAUCACUAACUCCACUGCCAU	1.14005	2.06403	1.29087	1.50716	1.18703	1.2315	1.89224	1.09354	1.66248
hsa-miR-34c-3p_st	AAUCACUAACCACACGGCCAGG	8.92586	9.09879	8.60976	6.44402	7.60945	8.2505	6.80471	1.21594	5.07849
hsa-miR-34c-5p_st	AGGCAGUGUAGUUAGCUGAUUGC	8.13469	8.52484	8.14321	6.63839	6.95359	7.91794	3.95137	4.23797	3.66544
hsa-miR-361-3p_st	UCCCCCAGGUGUGAUUCUGAUUU	1.69038	1.28137	1.44273	1.41557	1.93448	1.4509	3.58027	1.46333	1.28347
hsa-miR-361-5p_st	UUAUCAGAAUCUCCAGGGGUAC	9.47975	9.62951	9.55831	7.76275	8.64315	7.65559	7.67718	7.74959	7.75076
hsa-miR-362-3p_st	AACACACCUAUUCAAGGAUUCA	0.879642	0.989647	1.22944	1.38778	1.7767	0.61163	2.74879	0.621761	1.28231
hsa-miR-362-5p_st	AAUCCUUGGAACCUAGGUGUGAGU	6.86197	6.97133	7.25591	5.8507	7.35551	4.95557	3.96178	6.09157	5.10092
hsa-miR-363-star_st	CGGGUGGAUCACGAUGCAAUUU	0.598208	1.0019	0.818199	0.752537	0.752822	0.88664	0.792256	0.777246	1.25475
hsa-miR-363_st	AAUUGCACGGUAUCCAUCUGUA	2.46649	2.1459	1.65595	2.11869	1.43064	1.05224	2.76062	2.19486	0.934934
hsa-miR-365_st	UAAUGCCCCUAAAAAUCCUUAU	0.725861	1.2555	0.992365	1.30135	1.31052	2.01844	3.69537	2.33247	2.91786
hsa-miR-367-star_st	ACUGUUGCUAAUAUGCAACUCU	0.52928	1.24207	0.781401	0.562646	0.757045	0.754799	0.847435	0.637932	0.78277
hsa-miR-367_st	AAUUGCACUUUAGCAAUGGUGA	0.603098	0.559047	0.889349	0.854872	1.36321	1.25335	0.991379	0.594397	0.911807
hsa-miR-369-3p_st	AAUAAUACAUGGUUGAUCUUU	0.727944	0.819852	1.01796	1.53527	0.705685	1.3636	1.50563	1.28221	1.48548
hsa-miR-369-5p_st	AGAUCGACCGUGUUAUAUUCGC	1.08007	1.55395	0.730808	0.511767	1.09299	1.59686	1.8622	1.00325	1.36015
hsa-miR-370_st	GCCUGCUGGGGUGGAACCUGGU	1.98581	2.22183	2.73578	1.30558	1.31052	0.61163	1.10885	0.880269	1.50973
hsa-miR-371-3p_st	AAGUGCCGCCAUCUUUUGAGUGU	1.06922	0.982656	0.798101	1.56878	0.808408	0.428977	0.694269	1.30811	0.923786
hsa-miR-371-5p_st	ACUCAAACUGUGGGGGCACU	1.49982	1.51885	1.12311	1.06061	0.578358	1.45239	0.948326	0.85987	1.98184
hsa-miR-372_st	AAAGUGCUGCGACAUUUGAGCGU	1.36656	1.31171	1.08134	1.1119	0.918116	0.649224	1.20129	1.14692	0.616818
hsa-miR-373-star_st	ACUCAAAAUGGGGGCGCUUUCC	1.15695	1.18398	1.73952	0.720507	0.955942	1.44084	2.29383	1.51597	1.19106
hsa-miR-373_st	GAAGUGCUUCGAUUUUGGGGUGU	1.45406	0.747704	0.904754	1.36734	1.69416	1.07259	1.00464	0.607719	1.12271
hsa-miR-374a-star_st	CUUAUCAGAUUGUAUUGUAAUU	0.958135	1.28249	1.97287	1.09953	1.7806	1.23334	7.47661	4.20906	7.35233
hsa-miR-374a_st	UUAUAAUACAACCUGAUAAGUG	1.04028	0.923608	1.24817	1.10527	0.783824	1.01987	1.04686	0.723028	1.81059
hsa-miR-374b-star_st	CUUAGCAGGUUGUAUUAUCAUU	0.598443	0.885162	1.04945	1.06388	1.22153	1.17268	1.00665	0.71588	0.782267
hsa-miR-374b_st	AUAUAAUACAACCUGCUAAGUG	1.04946	0.924819	1.32123	0.58046	0.766191	1.35712	0.762596	0.970173	0.977783
hsa-miR-375_st	UUUGUUCGUUCGGCUCGCGUGA	6.88208	6.60465	6.29335	5.03045	5.33476	6.21836	7.71615	7.22928	6.55216
hsa-miR-376a-star_st	GUAGAUUCUCCUUCUAUGAGUA	1.17192	0.882506	0.997886	0.530201	0.708926	1.16679	1.03103	0.847827	1.20258
hsa-miR-376a_st	AUCAUAGAGGAAAAUCCACGU	1.28783	1.06976	0.993209	1.72219	1.29135	1.46988	2.00337	1.33887	1.10841
hsa-miR-376b_st	AUCAUAGAGGAAAAUCCAUGUU	0.800257	1.08048	0.771899	0.946619	0.851446	0.999264	1.01927	1.62527	1.20969
hsa-miR-376c_st	AACAUAGAGGAAAUUCCACGU	1.70734	1.67388	2.40521	0.97829	1.25445	1.04796	1.0244	1.19472	1.10048
hsa-miR-377-star_st	AGAGGUUGCCCUUGGUGAAUUC	1.21076	0.968383	1.06429	0.632373	0.892951	1.09827	0.771449	1.57202	1.24192
hsa-miR-377_st	AUCACACAAAGGCAACUUUUGU	1.30707	1.01315	0.967422	1.12953	2.44132	1.2804	0.953771	1.20216	1.09136
hsa-miR-378-star_st	CUCCUGACUCCAGGUCCUGUGU	2.47642	2.46172	3.58309	1.30452	1.65683	1.85288	1.05891	1.38854	1.56625
hsa-miR-378_st	ACUGGACUUGGAGUCAGAAGG	7.99357	7.77854	8.18555	8.64075	8.73672	7.81629	7.79157	8.03146	8.05334
hsa-miR-379-star_st	UAUGUAACAUGGUCCACUAACU	0.728632	0.905325	1.2141	1.02267	1.38131	1.23801	1.2549	0.644743	1.09564
hsa-miR-379_st	UGGUAGACUAUGGAACGUAGG	3.93875	3.27666	3.38685	1.4602	1.13169	2.89471	2.28355	1.15745	1.32168
hsa-miR-380-star_st	UGGUUGACCAUAGAACAUGCGC	1.45662	0.851212	1.18554	1.56878	0.870914	0.694269	0.930016	0.561086	0.863449
hsa-miR-380_st	UAUGUAAUAUGGUCCACAUCUU	0.958532	0.987614	0.937006	0.706028	1.53653	0.990332	1.16986	0.964024	0.766919
hsa-miR-381_st	UAUACAAGGGCAAGCUCUCUGU	1.17694	0.816796	0.925477	1.44505	0.920055	1.09528	2.02312	0.835717	1.01517
hsa-miR-382_st	GAAGUUGUUCGUGGUGGAUUCG	2.95831	2.40456	2.57956	2.95526	2.86005	2.44908	1.43702	0.702159	0.791584
hsa-miR-383_st	AGAUCAGAAGGUGAUUGUGGCU	2.98103	3.44985	3.29568	1.0588	0.696085	1.27818	1.29166	0.875899	1.00244
hsa-miR-384_st	AUUCCUAGAAAUUGUUCAUA	0.707073	1.29141	0.750756	1.09237	0.808474	0.839376	0.848351	1.15356	0.877007
hsa-miR-409-3p_st	GAAUGUUGCUCGGUGAACCCCU	5.23697	5.07761	4.90624	4.73017	4.41777	3.35045	2.78907	2.91498	3.50958
hsa-miR-409-5p_st	AGGUUACCCGAGCAACUUUGCAU	1.99926	3.02897	3.33167	1.29262	1.27231	1.94737	1.33628	0.717304	1.53664
hsa-miR-410_st	AAUAUAACACAGAUGGCCUGU	0.895715	0.979093	0.916051	0.773804	1.26584	0.864349	1.37552	0.761917	0.910298
hsa-miR-411-star_st	UAUGUAACACGGUCCACUAACC	0.951072	1.1119	0.985045	0.855561	1.02612	1.41706	1.25495	0.900161	1.28923
hsa-miR-411_st	UAGUAGACCGUAUAGCGUACG	3.01069	3.25384	3.05705	3.68025	2.73659	1.59951	6.29355	3.48327	5.4442
hsa-miR-412_st	ACUUCACCUGGUCCACUAGCCGU	1.17413	1.67401	0.951106	0.940909	1.42977	2.48281	1.01945	0.807049	1.05979
hsa-miR-421_st	AUCAACAGACAUUAAUUGGGCGC	2.15659	2.01471	2.37177	3.63472	2.66612	1.04623	1.25369	1.11923	1.44175
hsa-miR-422a_st	ACUGGACUUAGGGUCAGAAGGC	4.32795	4.25921	4.0668	5.60352	3.87056	2.5086	3.45144	4.84477	5.30548
hsa-miR-423-3p_st	AGCUCGGUCUGAGGCCCCUCAGU	7.9179	7.83884	7.82058	4.76832	7.38796	5.49826	6.51573	6.36732	6.3511
hsa-miR-423-5p_st	UGAGGGGCAGAGAGCGAGACUUU	7.36981	7.08669	7.30765	4.77173	5.29459	1.48462	1.43912	3.38251	2.33175
hsa-miR-424-star_st	CAAAACGUGAGGCGCUGCUAU	4.4947	4.07179	4.50491	6.20317	7.30502	3.72038	4.78684	4.24345	5.167
hsa-miR-424_st	CAGCAGCAAUUCAUGUUUUGAA	1.49385	1.16758	2.27208	2.11009	2.17343	1.04718	1.83525	0.650655	1.19201
hsa-miR-425-star_st	AUCGGGAAUGUCGUGUCCGCCC	5.79045	6.03175	5.84734	1.30894	4.08686	2.40445	2.70544	2.58174	2.05912
hsa-miR-425_st	AAUGACACGAUCACUCCCGUUGA	7.567	7.48601	7.57115	7.3802	7.53794	7.05047	7.34913	6.60439	5.61006
hsa-miR-431-star_st	CAGGUCGUCUUGCAGGGCUUCU	1.41886	0.998182	1.20796	0.872249	1.56691	0.754319	0.94001	0.868522	1.1734
hsa-miR-431_st	UGUCUUGCAGGCCGUCAUGCA	0.797064	0.942149	0.842573	0.788789	0.90089	0.742004	0.585405	0.63166	0.777246
hsa-miR-432-star_st	CUGGAUGGCUCCUCCAUGUCU	0.847155	0.717237	0.664397	1.02463	0.894292	1.12416	1.04748	0.753189	0.779759
hsa-miR-432_st	UCUUGGAGUAGGUCAUUGGGUGG	3.92861	4.0857	4.02891	2.25663	4.45741	1.17004	1.29116	1.43872	1.46091
hsa-miR-433_st	AUCAUGAUGGGCUCCUCGGUGU	1.34709	0.732237	0.686981	0.709451	0.872729	0.797799	0.816932	1.4139	1.26359
hsa-miR-448_st	UUGCAUAUGUAGGAUGUCCCAU	0.844661	0.699882	0.973453	0.69068	1.25898	0.874284	0.650543	1.30964	0.51009
hsa-miR-449a_st	UGGCAGUGUAUUGUUAGCUGGU	2.64634	3.88602	3.19186	1.05849	0.972306	0.714486	0.941284	1.02713	1.2351
hsa-miR-449b_st	AGGCAGUGUAUUGUUAGCUGGC	2.43743	2.84271	2.69685	1.22604	1.47049	0.778703	0.869647	0.956133	1.09567
hsa-miR-450a_st	UUUUGCGAUGUGUUCCUAAUAU	0.667643	0.511579	0.827436	0.603937	0.898162	1.07648	0.646942	0.945759	1.50801
hsa-miR-450b-3p_st	UUGGGAUCAUUUUGCAUCCAUA	1.17683	0.924299	0.713121	1.10314	1.28524	1.25184	0.756333	1.13139	0.731256
hsa-miR-450b-5p_st	UUUUGCAAUAUGUUCCUGAAUA	0.853056	0.807725	0.903588	0.820938	0.946924	0.943005	0.968593	1.05423	1.01865
hsa-miR-451_st	AAACCGUUACCAUUACUGAGUU	3.31882	3.52117	3.63733	5.47604	1.80621	2.85122	1.1663	4.65466	1.81797
hsa-miR-452-star_st	CUCAUCUGCAAAGAAGUAAGUG	1.06304	0.746737	0.775528	1.1144	1.03297	0.913755	0.790388	1.38239	0.912388
hsa-miR-452_st	AACUGUUUGCAGAGGAAACUGA	0.567914	1.17473	0.747109	1.23022	1.26634	1.41535	3.32291	4.60852	4.44417
hsa-miR-453_st	AGGUUGUCCGUGGUGAGUUCGCA	0.772389	1.01142	1.01907	0.922032	0.697948	0.948097	1.61166	0.627072	1.36021
hsa-miR-454-star_st	ACCCUAUCAAUAUUGUCUCUGC	0.955409	0.537664	0.677121	0.981789	1.04483	0.694269	7.32788	4.09805	6.33038
hsa-miR-454_st	UAGUGCAAUAUUGCUUAUAGGGU	0.609307	0.894699	0.943118	1.61483	0.867297	0.928875	1.4412	1.02161	0.694049
hsa-miR-455-3p_st	GCAGUCCAUGGGCAUAUACAC	7.73101	7.51663	7.65066	7.25445	7.77437	6.62249	3.30487	5.82641	4.71269
hsa-miR-455-5p_st	UAUGUGCCUUUGGACUACAUCG	1.53194	1.52466	1.19809	1.03138	0.839799	0.627003	0.76188	1.16335	0.898693
hsa-miR-483-3p_st	UCACUCCUCUCCUCCCGUCUU	1.3799	1.37395	1.40176	1.02941	1.80654	3.18561	0.830504	0.858257	1.07299
hsa-miR-483-5p_st	AAGACGGGAGGAAAGAAGGGAG	1.50596	1.32116	1.91932	1.12057	1.56451	1.21858	1.14115	1.0543	1.17648
hsa-miR-484_st	UCAGGCUCAGUCCCCUCCCGAU	1.89282	2.38359	1.28169	2.58318	1.91935	4.71388	2.48531	1.35991	2.67223
hsa-miR-485-3p_st	GUCAUACACGGCUCUCCUCUCU	1.44835	1.90843	1.72925	0.752307	0.901157	1.0389	1.31399	1.01666	2.46747
hsa-miR-485-5p_st	AGAGGCUGGCCGUGAUGAAUUC	1.79226	2.59618	2.23321	1.03113	1.85521	1.41301	1.06303	0.898479	0.947503
hsa-miR-486-3p_st	CGGGGCAGCUCAGUACAGGAU	1.07216	1.24696	1.05791	0.656734	0.808474	1.04609	0.71241	0.530547	1.26585
hsa-miR-486-5p_st	UCCUGUACUGAGCUGCCCCGAG	3.13325	2.27931	3.66428	3.42028	3.84755	3.46366	3.91497	1.79854	2.0087
hsa-miR-487a_st	AAUCAUACAGGGACAUCCAGUU	0.868317	0.720723	0.894897	1.0436	1.38512	1.37668	2.0214	1.22698	1.25283
hsa-miR-487b_st	AAUCGUACAGGGUCAUCCACUU	4.11712	3.90893	4.13981	1.22862	3.18753	1.39239	7.87227	5.09172	7.29692
hsa-miR-488-star_st	CCCAGAUAAUGGCACUCUCAA	1.01791	0.810731	0.741753	1.10379	1.01719	1.3651	0.76099	0.695689	0.995318
hsa-miR-488_st	UUGAAAGGCUAUUUCUUGGUC	0.731796	1.04528	1.06105	1.1868	1.13248	0.843406	0.788887	1.19105	0.939495
hsa-miR-489_st	GUGACAUCACAUAUACGGCAGC	0.393895	0.804431	1.38253	1.25775	0.926809	0.876692	1.22646	0.956311	0.880556
hsa-miR-490-3p_st	CAACCUGGAGGACUCCAUGCUG	1.65579	1.76585	1.29578	1.58362	1.22822	0.89821	1.26636	0.796016	1.36343
hsa-miR-490-5p_st	CCAUGGAUCUCCAGGUGGGU	0.982094	1.06894	1.06514	0.693531	1.48568	0.900678	0.848515	0.865313	0.927001
hsa-miR-491-3p_st	CUUAUGCAAGAUUCCCUUCUAC	1.06711	0.86067	0.85355	0.854856	0.777765	1.23153	0.837849	0.992734	0.720685
hsa-miR-491-5p_st	AGUGGGGAACCCUUCCAUGAGG	7.13697	7.03658	6.72949	5.55195	5.73215	6.05065	5.2988	4.84309	5.47384
hsa-miR-492_st	AGGACCUGCGGGACAAGAUUCUU	1.41085	1.27888	0.994119	1.42199	1.08681	1.21752	0.872468	1.34151	0.977311
hsa-miR-493-star_st	UUGUACAUGGUAGGCUUUCAUU	0.770739	1.06658	1.12032	1.17383	1.47185	1.23608	0.98978	1.4927	0.621175
hsa-miR-494_st	UGAAACAUACACGGGAAACCUC	6.40718	5.56453	6.89576	2.98824	3.42682	4.18092	1.22701	2.28083	2.28401
hsa-miR-495_st	AAACAAACAUGGUGCACUUCUU	1.12527	1.02822	1.059	0.96197	1.67244	1.31141	1.20505	1.5697	1.30513
hsa-miR-497-star_st	CAAACCACACUGUGGUGUUAGA	0.990267	1.40268	1.13612	1.32384	0.808474	0.826041	0.976173	1.34724	1.18087
hsa-miR-497_st	CAGCAGCACACUGUGGUUUGU	7.05235	6.81801	6.84343	6.45243	5.63947	6.2825	4.9851	6.70921	3.64819
hsa-miR-498_st	UUUCAAGCCAGGGGGCGUUUUUC	1.09847	1.19762	0.667271	0.990908	2.11716	0.820262	1.14499	1.57466	0.999205
hsa-miR-499-3p_st	AACAUCACAGCAAGUCUGUGCU	0.98889	1.47458	1.25187	1.05865	1.74038	1.109	0.870533	1.17389	1.39602
hsa-miR-499-5p_st	UUAAGACUUGCAGUGAUGUUU	1.05001	0.607416	1.04892	1.06313	0.860884	1.025	1.23328	2.09524	1.53482
hsa-miR-500-star_st	AUGCACCUGGGCAAGGAUUCUG	5.15506	5.67992	5.27412	4.52623	3.16102	5.57302	2.86695	1.5385	1.38092
hsa-miR-500_st	UAAUCCUUGCUACCUGGGUGAGA	7.36901	7.59839	7.64139	6.98612	7.49143	5.92108	6.18839	7.09649	7.27905
hsa-miR-501-3p_st	AAUGCACCCGGGCAAGGAUUCU	2.50791	3.14651	3.45173	1.41273	1.10369	2.24562	1.13542	1.72945	1.13439
hsa-miR-501-5p_st	AAUCCUUUGUCCCUGGGUGAGA	1.34608	0.893535	0.98337	1.98396	0.531611	0.878041	0.981064	0.646533	1.89133
hsa-miR-502-3p_st	AAUGCACCUGGGCAAGGAUUCA	5.35533	5.07039	5.03806	3.18849	3.32465	1.15496	1.2938	1.70578	2.79508
hsa-miR-502-5p_st	AUCCUUGCUAUCUGGGUGCUA	0.791719	0.771835	0.871243	0.782793	1.06945	0.796748	0.865117	1.27509	1.40501
hsa-miR-503_st	UAGCAGCGGGAACAGUUCUGCAG	2.4361	2.53363	2.27997	7.60565	7.67247	3.60933	6.50425	5.45186	6.4369
hsa-miR-504_st	AGACCCUGGUCUGCACUCUAUC	3.3118	4.12955	3.32086	1.07464	1.51913	2.6966	0.889126	0.822476	1.11381
hsa-miR-505-star_st	GGGAGCCAGGAAGUAUUGAUGU	4.26926	4.39238	4.15451	3.13616	2.66776	1.89274	0.796782	1.49885	1.34114
hsa-miR-505_st	CGUCAACACUUGCUGGUUUCCU	1.64443	1.54865	1.79657	1.86211	1.0541	2.85677	1.10766	0.780506	0.679196
hsa-miR-506_st	UAAGGCACCCUUCUGAGUAGA	1.10347	0.873924	0.719038	1.36629	0.857238	0.90167	1.66507	1.02727	1.58628
hsa-miR-507_st	UUUUGCACCUUUUGGAGUGAA	0.705496	0.765207	0.772869	0.978844	1.00952	0.800154	0.723948	1.07051	0.642959
hsa-miR-508-3p_st	UGAUUGUAGCCUUUUGGAGUAGA	0.914558	1.29615	0.903324	0.705704	0.89236	1.09827	1.25737	2.18171	3.58266
hsa-miR-508-5p_st	UACUCCAGAGGGCGUCACUCAUG	0.90248	0.987989	0.813344	2.34072	1.56126	1.00074	0.865836	1.33599	0.962251
hsa-miR-509-3-5p_st	UACUGCAGACGUGGCAAUCAUG	0.70676	0.889028	0.791004	0.708726	2.49027	1.04276	0.694269	1.13541	0.945825
hsa-miR-509-3p_st	UGAUUGGUACGUCUGUGGGUAG	0.702841	0.851212	0.954688	0.887755	1.04483	0.794052	1.17362	0.913821	0.492606
hsa-miR-509-5p_st	UACUGCAGACAGUGGCAAUCA	0.842159	1.38731	1.07536	0.564097	1.23821	0.932229	1.63618	0.792387	0.637538
hsa-miR-511_st	GUGUCUUUUGCUCUGCAGUCA	0.688224	0.807725	0.685388	1.11879	0.799564	0.663096	0.716679	0.943988	0.557208
hsa-miR-512-3p_st	AAGUGCUGUCAUAGCUGAGGUC	1.2503	0.851212	0.998287	1.17788	0.886675	1.0356	1.16511	0.737388	0.962251
hsa-miR-512-5p_st	CACUCAGCCUUGAGGGCACUUUC	0.676089	0.957287	1.08172	0.826096	2.38451	1.9224	1.2845	1.41209	0.600652
hsa-miR-513a-3p_st	UAAAUUUCACCUUUCUGAGAAGG	1.3971	0.916822	0.819115	0.819172	0.865354	1.60571	1.09692	0.942115	1.1195
hsa-miR-513a-5p_st	UUCACAGGGAGGUGUCAU	0.96249	0.661502	1.27726	1.33761	0.766191	1.79421	1.26624	0.90321	2.17414
hsa-miR-513b_st	UUCACAAGGAGGUGUCAUUUAU	1.25197	1.43552	1.06962	1.26296	0.875283	0.809264	0.859685	0.66585	0.789496
hsa-miR-513c_st	UUCUCAAGGAGGUGUCGUUUAU	1.13534	1.23323	0.675879	1.47537	0.911953	1.69038	1.57875	0.744114	1.0765
hsa-miR-514_st	AUUGACACUUCUGUGAGUAGA	1.0477	0.925993	0.910724	1.4539	0.860071	0.990332	0.989842	0.795302	0.785168
hsa-miR-515-3p_st	GAGUGCCUUCUUUUGGAGCGUU	0.617944	1.14351	0.935743	1.09237	1.55375	1.2315	0.801023	0.841563	1.2557
hsa-miR-515-5p_st	UUCUCCAAAAGAAAGCACUUUCUG	0.904192	0.829408	0.875385	0.553568	0.857288	0.710548	0.837217	1.8329	0.704699
hsa-miR-516a-5p_st	UUCUCGAGGAAAGAAGCACUUUC	0.901942	0.606603	0.694976	1.03113	1.15332	0.820938	0.833034	1.14042	1.02008
hsa-miR-516b-star_st	UGCUUCCUUUCAGAGGGU	0.807264	0.852226	0.925448	0.663725	1.1399	1.12097	1.1856	0.895954	0.744282
hsa-miR-517-star_st	CCUCUAGAUGGAAGCACUGUCU	0.90411	0.926268	1.04099	1.04382	0.984454	1.39552	1.42412	1.11974	0.578978
hsa-miR-517a_st	AUCGUGCAUCCCUUUAGAGUGU	0.847155	0.860809	0.847816	0.975239	1.39387	1.15708	0.789495	2.41601	0.741427
hsa-miR-517c_st	AUCGUGCAUCCUUUUAGAGUGU	0.658194	0.561779	0.879128	0.78431	1.0699	0.660947	1.20129	1.71234	1.24566
hsa-miR-518a-3p_st	GAAAGCGCUUCCCUUUGCUGGA	1.1028	1.00646	0.716063	1.1996	0.796208	1.68702	0.597404	1.0558	1.08908
hsa-miR-518a-5p_st	CUGCAAAGGGAAGCCCUUUC	0.767834	1.16776	1.02008	0.631181	0.879408	1.18067	1.13652	0.753546	0.962251
hsa-miR-518b_st	CAAAGCGCUCCCCUUUAGAGGU	1.02552	1.05263	1.02919	1.43082	1.03849	1.65994	0.975509	2.55188	0.932445
hsa-miR-518c-star_st	UCUCUGGAGGGAAGCACUUUCUG	1.26081	1.30862	1.45836	0.830489	0.907008	1.00632	1.41273	0.731244	1.21949
hsa-miR-518c_st	CAAAGCGCUUCUCUUUAGAGUGU	0.842078	0.925993	0.848683	0.726725	0.594246	0.889261	1.94632	0.780014	1.00351
hsa-miR-518d-3p_st	CAAAGCGCUUCCCUUUGGAGC	0.96046	0.737543	0.97794	0.808599	0.952229	2.42811	0.916793	0.711666	0.641277
hsa-miR-518d-5p_st	CUCUAGAGGGAAGCACUUUCUG	0.956211	0.783262	0.534368	1.1144	1.33135	0.965631	1.41227	0.759817	0.891601
hsa-miR-518e-star_st	CUCUAGAGGGAAGCGCUUUCUG	1.06018	0.832549	0.91891	1.22498	0.783989	1.35836	1.14757	0.437952	0.950524
hsa-miR-518e_st	AAAGCGCUUCCCUUCAGAGUG	1.35652	1.16577	1.09262	0.794409	1.88549	1.01987	1.23952	1.9232	1.17318
hsa-miR-518f-star_st	CUCUAGAGGGAAGCACUUUCUC	1.13948	0.949763	0.841015	1.38036	0.716924	1.12939	0.852057	0.949118	0.956512
hsa-miR-518f_st	GAAAGCGCUUCUCUUUAGAGG	0.84185	1.10173	1.1582	1.09427	0.953344	0.955126	0.54192	1.19764	1.53316
hsa-miR-519b-3p_st	AAAGUGCAUCCUUUUAGAGGUU	2.18503	1.72458	1.57001	1.49888	1.2323	2.30613	1.75365	0.922556	1.10459
hsa-miR-519b-5p_st	CUCUAGAGGGAAGCGCUUUCUG	0.692122	0.513667	1.1231	1.38036	0.906526	0.709682	0.935446	1.11158	0.952569
hsa-miR-519c-3p_st	AAAGUGCAUCUUUUUAGAGGAU	0.77997	0.587502	0.573056	0.898953	1.17963	1.2315	1.28454	1.0228	0.62636
hsa-miR-519c-5p_st	CUCUAGAGGGAAGCGCUUUCUG	0.522693	0.694689	0.962056	0.740669	1.23834	0.845123	0.870351	0.558678	1.2587
hsa-miR-519d_st	CAAAGUGCCUCCCUUUAGAGUG	1.54079	1.35692	1.27287	2.86391	4.97627	3.13744	1.3921	0.970677	1.08502
hsa-miR-519e-star_st	UUCUCCAAAAGGGAGCACUUUC	0.938	0.72269	0.632984	0.828112	1.03297	1.01331	1.01334	0.890056	0.881403
hsa-miR-519e_st	AAGUGCCUCCUUUUAGAGUGUU	0.645984	0.963647	1.02038	1.30898	1.09183	0.871768	0.859685	0.562426	0.580718
hsa-miR-520a-3p_st	AAAGUGCUUCCCUUUGGACUGU	1.22416	1.31302	0.979417	0.862115	0.881589	0.778088	1.26852	2.49815	0.977853
hsa-miR-520a-5p_st	CUCCAGAGGGAAGUACUUUCU	0.595653	0.645145	1.11087	1.0612	0.975773	0.823494	1.07098	1.07468	0.670972
hsa-miR-520b_st	AAAGUGCUUCCUUUUAGAGGG	1.43305	1.33194	1.16502	0.705633	1.14247	1.12082	0.624905	1.22583	1.09608
hsa-miR-520c-3p_st	AAAGUGCUUCCUUUUAGAGGGU	0.582356	0.761766	1.08527	1.74445	0.972459	0.855945	1.03127	0.891547	1.04739
hsa-miR-520c-5p_st	CUCUAGAGGGAAGCACUUUCUG	0.880641	1.26486	0.76197	0.972388	1.08558	1.71077	0.982111	1.14608	1.01144
hsa-miR-520d-3p_st	AAAGUGCUUCUCUUUGGUGGGU	1.60825	1.24139	0.932644	1.02202	1.72189	1.01403	1.38032	0.803132	1.04611
hsa-miR-520e_st	AAAGUGCUUCCUUUUUGAGGG	0.755984	1.00271	0.875385	1.8643	1.04003	1.09081	0.896699	1.12489	0.684002
hsa-miR-520g_st	ACAAAGUGCUUCCCUUUAGAGUGU	0.884545	1.03498	0.565759	0.932569	1.24475	1.34972	1.06489	0.95655	0.9489
hsa-miR-521_st	AACGCACUUCCCUUUAGAGUGU	0.697345	1.00967	0.843547	0.800833	1.13992	1.56179	0.640162	0.847827	0.734403
hsa-miR-522-star_st	CUCUAGAGGGAAGCGCUUUCUG	0.796024	0.796459	0.81918	1.37865	1.05087	1.09827	0.757136	1.58992	0.948605
hsa-miR-522_st	AAAAUGGUUCCCUUUAGAGUGU	0.908556	0.902737	0.828454	1.19005	0.818975	1.76195	0.999723	1.06803	0.859952
hsa-miR-523-star_st	CUCUAGAGGGAAGCGCUUUCUG	1.35009	0.607563	0.745609	0.891815	0.97225	0.760383	0.517571	0.624752	0.974264
hsa-miR-523_st	GAACGCGCUUCCCUAUAGAGGGU	0.994451	1.32634	0.863136	1.24775	0.845655	1.68332	1.17036	1.41806	0.796342
hsa-miR-524-3p_st	GAAGGCGCUUCCCUUUGGAGU	0.674746	0.50358	0.771642	0.925353	0.53984	0.897871	0.935446	1.01826	0.673177
hsa-miR-524-5p_st	CUACAAAGGGAAGCACUUUCUC	0.886585	1.02017	1.03335	0.613103	0.88319	1.33792	1.04773	1.07949	0.724611
hsa-miR-525-3p_st	GAAGGCGCUUCCCUUUAGAGCG	0.802308	0.865506	0.941568	1.22498	0.714639	1.04609	0.988732	1.22341	0.539178
hsa-miR-525-5p_st	CUCCAGAGGGAUGCACUUUCU	0.994615	0.607727	0.805178	0.744732	0.943694	0.584846	1.24897	0.905053	1.51847
hsa-miR-526a_st	CUCUAGAGGGAAGCACUUUCUG	1.12388	0.983652	0.865496	1.36916	0.917824	0.838246	1.34801	1.29524	1.07489
hsa-miR-526b-star_st	GAAAGUGCUUCCUUUUAGAGGC	0.636019	0.854128	0.641236	0.631471	0.749052	0.751298	0.777426	1.38239	0.962251
hsa-miR-526b_st	CUCUUGAGGGAAGCACUUUCUGU	1.25091	0.936055	0.837985	0.932445	1.32822	1.01708	0.974038	0.997429	1.17126
hsa-miR-527_st	CUGCAAAGGGAAGCCCUUUC	0.723638	0.957287	0.848683	0.901892	0.393667	1.1698	1.13647	1.74997	0.975198
hsa-miR-532-3p_st	CCUCCCACACCCAAGGCUUGCA	4.8333	4.95647	5.27292	5.10136	4.80159	2.66293	4.21492	3.50395	3.95152
hsa-miR-532-5p_st	CAUGCCUUGAGUGUAGGACCGU	7.59476	7.65212	7.95792	7.37452	7.57488	5.1706	6.97635	7.12151	7.04606
hsa-miR-539_st	GGAGAAAUUAUCCUUGGUGUGU	0.658194	0.592984	0.724797	1.29812	1.1354	0.655659	0.578587	0.959549	0.694226
hsa-miR-541-star_st	AAAGGAUUCUGCUGUCGGUCCCACU	1.24689	1.13918	1.33772	1.17771	1.25898	1.1396	0.505041	0.984264	0.837496
hsa-miR-541_st	UGGUGGGCACAGAAUCUGGACU	0.709559	0.818708	0.735243	1.30648	1.01679	1.1426	0.792432	0.936469	0.857911
hsa-miR-542-3p_st	UGUGACAGAUUGAUAACUGAAA	1.55026	0.997956	1.13017	1.19463	0.838604	0.93731	1.23781	0.933505	1.08445
hsa-miR-542-5p_st	UCGGGGAUCAUCAUGUCACGAGA	4.5254	4.40348	4.61289	4.57556	5.27656	1.66171	1.56416	3.22557	1.74442
hsa-miR-543_st	AAACAUUCGCGGUGCACUUCUU	1.52617	1.80423	1.60795	0.930402	1.08109	1.16505	0.930452	1.51174	2.05434
hsa-miR-544_st	AUUCUGCAUUUUUAGCAAGUUC	1.03001	1.07381	0.398757	0.892261	0.711654	0.61163	1.34044	0.855303	1.1319
hsa-miR-545-star_st	UCAGUAAAUGUUUAUUAGAUGA	1.17694	1.2959	1.87135	0.876692	1.53403	0.804659	0.739983	0.807963	0.924515
hsa-miR-548a-3p_st	CAAAACUGGCAAUUACUUUUGC	0.723114	1.06962	0.932787	1.1208	0.971396	0.53357	0.766664	1.2059	0.749728
hsa-miR-548a-5p_st	AAAAGUAAUUGCGAGUUUUACC	0.843163	0.770152	1.07762	1.07529	1.05253	0.741928	1.0842	0.784127	0.789261
hsa-miR-548b-3p_st	CAAGAACCUCAGUUGCUUUUGU	1.26836	1.28814	1.23332	0.823084	0.986149	0.907692	1.05639	0.758314	0.968546
hsa-miR-548b-5p_st	AAAAGUAAUUGUGGUUUUGGCC	0.87806	0.859901	0.997567	0.834068	1.33666	0.814685	0.881955	0.883809	0.559874
hsa-miR-548c-3p_st	CAAAAAUCUCAAUUACUUUUGC	0.994836	1.11942	1.09981	0.806179	1.36752	0.783943	1.25382	1.29817	1.58512
hsa-miR-548c-5p_st	AAAAGUAAUUGCGGUUUUUGCC	0.634973	0.809227	0.92596	1.40269	0.920579	1.61201	1.09643	0.902598	0.901143
hsa-miR-548d-3p_st	CAAAAACCACAGUUUCUUUUGC	0.767834	1.32616	1.24244	0.765213	0.646741	0.730967	1.43158	1.01571	1.28702
hsa-miR-548d-5p_st	AAAAGUAAUUGUGGUUUUUGCC	0.871617	0.751578	0.823335	1.4369	0.998495	1.5612	0.900455	0.589754	0.768379
hsa-miR-548e_st	AAAAACUGAGACUACUUUUGCA	0.751892	1.00532	1.13464	1.14265	1.15838	1.0242	1.67915	1.49861	1.09363
hsa-miR-548f_st	AAAAACUGUAAUUACUUUU	0.958857	1.44326	1.125	1.56211	0.881941	0.826904	1.08701	1.04926	1.07037
hsa-miR-548g_st	AAAACUGUAAUUACUUUUGUAC	0.947293	0.959079	0.777459	0.983223	1.36393	0.594338	1.0586	0.831673	1.25044
hsa-miR-548h_st	AAAAGUAAUCGCGGUUUUUGUC	0.716534	0.896217	1.01253	0.742332	0.870078	0.990786	0.703082	1.37982	1.37235
hsa-miR-548i_st	AAAAGUAAUUGCGGAUUUUGCC	1.09504	0.999587	1.10375	1.45621	1.84111	1.31141	1.1293	1.75213	1.18736
hsa-miR-548j_st	AAAAGUAAUUGCGGUCUUUGGU	0.680096	0.951934	0.779024	1.48599	1.19598	1.30303	1.36336	1.18458	0.770448
hsa-miR-548k_st	AAAAGUACUUGCGGAUUUUGCU	0.529987	0.88918	0.710162	0.910062	0.89793	1.17016	1.18466	0.987875	1.05098
hsa-miR-548l_st	AAAAGUAUUUGCGGGUUUUGUC	0.904853	1.07054	0.916051	1.29168	1.16584	0.88664	0.976611	0.589706	1.10165
hsa-miR-548m_st	CAAAGGUAUUUGUGGUUUUUG	1.10304	0.857614	0.807292	0.511492	1.1332	1.17327	0.630119	0.973407	0.829099
hsa-miR-548o_st	CCAAAACUGCAGUUACUUUUGC	0.660675	0.600717	1.07802	1.11333	0.851446	0.81182	0.77809	1.04769	1.02874
hsa-miR-548p_st	UAGCAAAAACUGCAGUUACUUU	0.958857	1.02835	0.890373	0.874635	1.0516	1.2026	1.20129	0.943872	0.90379
hsa-miR-549_st	UGACAACUAUGGAUGAGCUCU	0.958857	0.811303	1.12891	1.22066	0.9374	1.00383	0.967622	0.775942	0.809363
hsa-miR-550-star_st	UGUCUUACUCCCUCAGGCACAU	1.12728	1.21322	1.23038	2.13327	1.71137	2.00017	1.67976	1.21564	1.00047
hsa-miR-550_st	AGUGCCUGAGGGAGUAAGAGCCC	1.60819	1.29789	1.56079	1.01882	1.82358	1.31835	1.14022	1.08061	1.09238
hsa-miR-551a_st	GCGACCCACUCUUGGUUUCCA	1.18118	1.14595	2.15276	0.731111	1.59035	2.05137	1.21446	1.59852	1.51519
hsa-miR-551b-star_st	GAAAUCAAGCGUGGGUGAGACC	0.978196	1.34214	1.80673	1.26973	2.15518	1.5518	0.88167	0.943696	1.32491
hsa-miR-551b_st	GCGACCCAUACUUGGUUUCAG	1.12406	1.79227	1.25665	1.30903	0.823683	2.29274	1.08869	1.8476	0.903763
hsa-miR-552_st	AACAGGUGACUGGUUAGACAA	0.894228	1.01153	1.1231	1.24775	2.06187	0.530353	1.2008	0.937627	1.03618
hsa-miR-553_st	AAAACGGUGAGAUUUUGUUUU	0.934061	1.03401	1.1263	0.926033	1.15098	1.17004	1.18262	0.711227	1.09995
hsa-miR-554_st	GCUAGUCCUGACUCAGCCAGU	0.852176	0.648566	0.89579	0.98727	0.8267	1.11364	0.932041	1.48804	1.48865
hsa-miR-555_st	AGGGUAAGCUGAACCUCUGAU	0.879536	1.25334	0.924331	1.02855	1.57588	0.838564	1.60732	1.28518	0.81547
hsa-miR-556-3p_st	AUAUUACCAUUAGCUCAUCUUU	0.90199	0.86057	1.40049	1.49948	0.679696	1.02056	0.690437	1.01506	1.28669
hsa-miR-556-5p_st	GAUGAGCUCAUUGUAAUAUGAG	0.744384	0.957287	1.00507	1.35681	1.44042	1.15973	0.953817	0.827131	0.875601
hsa-miR-557_st	GUUUGCACGGGUGGGCCUUGUCU	1.06995	0.812568	0.787452	0.734168	0.852185	1.09827	1.21421	1.34676	1.50493
hsa-miR-558_st	UGAGCUGCUGUACCAAAAU	0.798347	1.03522	1.29642	0.564097	0.696085	0.719088	1.60398	1.03972	3.18326
hsa-miR-559_st	UAAAGUAAAUAUGCACCAAAA	0.884582	0.991525	1.12118	1.56985	1.25898	1.2315	3.05992	2.45449	3.93991
hsa-miR-561_st	CAAAGUUUAAGAUCCUUGAAGU	0.846088	0.676419	1.02747	0.887681	0.850561	0.901199	0.897641	1.34624	0.977311
hsa-miR-562_st	AAAGUAGCUGUACCAUUUGC	0.782995	0.811835	0.51753	1.10052	0.851446	1.04965	1.56926	1.24648	1.05036
hsa-miR-563_st	AGGUUGACAUACGUUUCCC	0.888415	1.08999	1.17908	1.11516	1.03373	1.18981	1.42459	1.14314	1.35113
hsa-miR-564_st	AGGCACGGUGUCAGCAGGC	1.28473	1.02882	1.48212	1.40245	1.00557	0.842162	1.0584	1.30036	0.942246
hsa-miR-566_st	GGGCGCCUGUGAUCCCAAC	1.13416	0.990796	1.04852	0.90826	1.16272	1.0219	1.19601	0.844699	1.21707
hsa-miR-567_st	AGUAUGUUCUUCCAGGACAGAAC	1.13346	1.33355	0.746254	1.52952	1.25703	1.15973	1.32729	1.05188	1.00653
hsa-miR-568_st	AUGUAUAAAUGUAUACACAC	1.17603	1.01534	1.40228	0.876302	1.09368	1.01217	1.14894	1.15567	0.877422
hsa-miR-570_st	CGAAAACAGCAAUUACCUUUGC	0.959781	0.754942	0.999146	0.926033	0.790067	0.677397	1.21408	0.661381	1.19627
hsa-miR-572_st	GUCCGCUCGGCGGUGGCCCA	0.923859	1.0309	0.856014	0.820938	0.911953	0.741155	1.07317	0.883002	0.680811
hsa-miR-573_st	CUGAAGUGAUGUGUAACUGAUCAG	0.738456	0.849383	0.685253	0.687225	1.23821	0.628902	1.64453	0.764694	0.996795
hsa-miR-574-3p_st	CACGCUCAUGCACACACCCACA	8.37049	8.07813	8.1423	7.37445	8.22562	7.57444	7.20806	6.95388	7.02046
hsa-miR-574-5p_st	UGAGUGUGUGUGUGUGAGUGUGU	3.05098	2.93247	2.68484	1.4611	1.72921	0.655126	0.990841	0.879837	1.22069
hsa-miR-575_st	GAGCCAGUUGGACAGGAGC	1.73912	1.08769	1.43699	1.01503	1.64858	0.88664	1.51167	0.675059	1.85272
hsa-miR-576-3p_st	AAGAUGUGGAAAAAUUGGAAUC	1.2716	1.06753	1.45724	0.550948	1.22377	1.20116	1.24206	1.80694	0.705777
hsa-miR-576-5p_st	AUUCUAAUUUCUCCACGUCUUU	0.681183	0.797925	0.786642	1.03225	0.808474	1.50093	1.2313	0.945556	0.793109
hsa-miR-577_st	UAGAUAAAAUAUUGGUACCUG	0.948541	1.1162	0.805348	0.771043	1.45751	0.917165	0.843663	1.50594	1.57615
hsa-miR-578_st	CUUCUUGUGCUCUAGGAUUGU	0.709409	1.24779	0.689661	0.633848	0.904009	1.1582	0.941669	0.767561	1.48262
hsa-miR-579_st	UUCAUUUGGUAUAAACCGCGAUU	0.657542	0.6689	0.705015	1.34605	0.76678	1.61434	1.40614	0.869787	1.01082
hsa-miR-581_st	UCUUGUGUUCUCUAGAUCAGU	0.735783	0.635603	0.817845	0.987164	0.596828	0.984629	1.04282	0.810926	0.854846
hsa-miR-582-3p_st	UAACUGGUUGAACAACUGAACC	1.25162	1.16812	1.05913	2.08092	1.29247	1.24924	0.752679	0.985469	0.678026
hsa-miR-582-5p_st	UUACAGUUGUUCAACCAGUUACU	0.975988	0.952091	0.841231	0.876692	1.33135	1.16511	0.752511	1.49	0.932402
hsa-miR-583_st	CAAAGAGGAAGGUCCCAUUAC	0.815493	1.04662	0.791276	1.63568	1.08327	1.13897	1.51204	1.30264	0.967125
hsa-miR-584_st	UUAUGGUUUGCCUGGGACUGAG	1.06051	0.922269	1.11165	1.32552	0.8267	0.918219	1.17018	0.917689	0.852279
hsa-miR-585_st	UGGGCGUAUCUGUAUGCUA	0.773821	1.00674	1.5012	0.84435	0.988108	0.944522	1.55204	0.928363	2.93717
hsa-miR-587_st	UUUCCAUAGGUGAUGAGUCAC	0.933817	0.786193	0.812989	0.901745	0.975199	0.908699	1.06303	0.449953	0.96824
hsa-miR-588_st	UUGGCCACAAUGGGUUAGAAC	1.0803	1.15816	1.02176	1.49336	1.35969	0.705335	0.984614	1.7454	0.839201
hsa-miR-589-star_st	UCAGAACAAAUGCCGGUUCCCAGA	1.59159	1.52351	1.70604	1.36533	2.45323	2.41019	0.867736	1.54143	1.40295
hsa-miR-589_st	UGAGAACCACGUCUGCUCUGAG	0.947902	0.830467	0.654018	1.10602	0.911953	0.992486	0.882428	1.08564	0.750095
hsa-miR-590-5p_st	GAGCUUAUUCAUAAAAGUGCAG	0.694705	0.618532	0.84554	0.935509	0.742189	0.918251	1.22877	0.864956	1.18974
hsa-miR-591_st	AGACCAUGGGUUCUCAUUGU	0.958857	0.825773	1.45145	0.701478	0.94976	1.46508	1.09436	0.641397	0.991376
hsa-miR-592_st	UUGUGUCAAUAUGCGAUGAUGU	0.776894	0.769468	0.688698	0.703106	2.04584	0.842353	0.859685	0.607007	0.833205
hsa-miR-593-star_st	AGGCACCAGCCAGGCAUUGCUCAGC	0.859838	1.07164	1.02747	1.72806	1.09348	1.75868	1.22331	1.65474	1.92251
hsa-miR-593_st	UGUCUCUGCUGGGGUUUCU	1.28637	1.68296	1.8422	0.968967	2.2659	1.3289	0.827948	1.22341	0.733298
hsa-miR-595_st	GAAGUGUGCCGUGGUGUGUCU	1.24775	1.16684	1.2749	1.1285	1.6933	0.76253	0.956006	1.03227	1.10459
hsa-miR-596_st	AAGCCUGCCCGGCUCCUCGGG	1.50596	1.10743	1.37	0.776321	1.1688	1.53087	1.56943	0.777246	1.497
hsa-miR-597_st	UGUGUCACUCGAUGACCACUGU	1.43664	0.781288	0.950461	1.24613	0.450062	0.966889	0.607593	0.695689	0.861866
hsa-miR-598_st	UACGUCAUCGUUGUCAUCGUCA	1.18064	1.40661	0.908483	0.981664	0.845965	1.33936	2.00828	2.11779	1.16354
hsa-miR-599_st	GUUGUGUCAGUUUAUCAAAC	0.836091	0.87198	0.621192	0.786374	0.86871	1.00189	1.52566	0.985602	0.877718
hsa-miR-600_st	ACUUACAGACAAGAGCCUUGCUC	0.640165	0.79091	0.820103	1.2685	1.53653	1.0621	1.38032	1.01581	0.990416
hsa-miR-601_st	UGGUCUAGGAUUGUUGGAGGAG	1.13948	1.03401	0.862138	0.787642	0.808474	0.782035	0.833389	2.36385	0.828511
hsa-miR-602_st	GACACGGGCGACAGCUGCGGCCC	0.866108	1.09586	0.703823	1.53157	1.4443	1.33263	1.00829	0.79778	2.73279
hsa-miR-603_st	CACACACUGCAAUUACUUUUGC	0.921398	1.07377	1.05621	0.883563	1.65948	0.823037	0.661979	0.959549	0.806878
hsa-miR-604_st	AGGCUGCGGAAUUCAGGAC	0.763713	1.03794	1.14975	0.849004	0.644488	0.694269	1.09521	1.40656	1.30507
hsa-miR-605_st	UAAAUCCCAUGGUGCCUUCUCCU	0.909822	0.684148	0.889349	1.34003	1.18774	2.06095	0.999557	0.656953	0.905995
hsa-miR-607_st	GUUCAAAUCCAGAUCUAUAAC	0.927074	1.27393	1.10441	1.14265	1.33116	0.876692	1.17512	1.18859	0.962961
hsa-miR-608_st	AGGGGUGGUGUUGGGACAGCUCCGU	0.826159	0.657724	0.78605	1.48712	1.10534	1.74415	0.802729	1.23789	1.35213
hsa-miR-609_st	AGGGUGUUUCUCUCAUCUCU	0.610789	0.965756	1.17935	0.698	0.907158	0.58933	0.80319	1.11132	0.592357
hsa-miR-610_st	UGAGCUAAAUGUGUGCUGGGA	1.01657	0.979735	0.967731	0.803624	0.85386	0.636177	0.600761	0.917999	0.621175
hsa-miR-611_st	GCGAGGACCCCUCGGGGUCUGAC	0.885456	1.1588	1.3102	0.92462	2.12847	1.04609	1.10629	1.29052	0.723408
hsa-miR-612_st	GCUGGGCAGGGCUUCUGAGCUCCUU	0.842826	1.03794	1.26626	0.885123	0.881857	1.1165	0.669088	1.33593	0.514991
hsa-miR-613_st	AGGAAUGUUCCUUCUUUGCC	0.908957	0.605956	1.26969	0.914791	0.898274	1.26742	0.755222	0.918766	0.802984
hsa-miR-614_st	GAACGCCUGUUCUUGCCAGGUGG	0.942786	0.494781	0.534849	0.981787	0.992935	1.72029	1.15572	0.913984	0.739822
hsa-miR-615-3p_st	UCCGAGCCUGGGUCUCCCUCUU	0.601481	1.43765	0.850848	1.58737	1.20847	1.03255	1.1052	0.96706	0.652548
hsa-miR-615-5p_st	GGGGGUCCCCGGUGCUCGGAUC	0.997999	1.24106	1.26266	1.21275	0.803442	1.21342	2.54964	2.93932	1.64528
hsa-miR-616-star_st	ACUCAAAACCCUUCAGUGACUU	0.670632	0.826319	0.95976	0.877244	1.18444	1.27521	0.803906	1.24668	0.923723
hsa-miR-616_st	AGUCAUUGGAGGGUUUGAGCAG	1.1217	0.851212	1.06098	0.764712	1.46905	1.10793	1.09073	0.781037	1.09959
hsa-miR-617_st	AGACUUCCCAUUUGAAGGUGGC	0.904165	0.79118	0.750756	1.51843	0.92314	1.80409	1.19165	0.508966	0.738172
hsa-miR-618_st	AAACUCUACUUGUCCUUCUGAGU	1.06353	0.947287	1.8315	1.72416	1.63644	1.34345	0.981536	1.20925	1.33707
hsa-miR-619_st	GACCUGGACAUGUUUGUGCCCAGU	1.58203	1.07137	1.50148	1.04302	0.886032	1.32709	0.836972	1.35837	0.961716
hsa-miR-620_st	AUGGAGAUAGAUAUAGAAAU	0.696345	0.909549	0.674396	0.687225	0.998391	0.834457	1.16164	0.780522	0.914218
hsa-miR-621_st	GGCUAGCAACAGCGCUUACCU	2.41637	2.16743	2.23097	0.89524	1.57129	0.889783	1.15093	1.09766	0.820351
hsa-miR-622_st	ACAGUCUGCUGAGGUUGGAGC	1.33518	1.09681	1.10714	1.10478	0.657177	0.984629	1.66262	1.12099	0.823335
hsa-miR-623_st	AUCCCUUGCAGGGGCUGUUGGGU	1.50975	1.29615	1.30428	0.838162	1.37966	1.528	0.59023	0.966541	0.821059
hsa-miR-624-star_st	UAGUACCAGUACCUUGUGUUCA	1.19093	0.581369	1.01874	0.993439	0.596191	0.833368	1.06303	1.26083	0.751161
hsa-miR-624_st	CACAAGGUAUUGGUAUUACCU	0.709492	0.546593	1.18049	0.885601	0.815987	1.02166	0.827936	0.80088	0.775237
hsa-miR-625-star_st	GACUAUAGAACUUUCCCCCUCA	1.41929	1.20826	1.21157	1.55068	1.62423	0.778703	2.78311	3.39857	3.33743
hsa-miR-625_st	AGGGGGAAAGUUCUAUAGUCC	0.87437	1.19342	0.923835	1.30898	1.21312	0.998456	0.762596	1.52043	1.58414
hsa-miR-626_st	AGCUGUCUGAAAAUGUCUU	1.09735	1.49039	1.45149	1.10335	1.80971	0.804696	0.811402	1.42469	0.699028
hsa-miR-627_st	GUGAGUCUCUAAGAAAAGAGGA	1.03805	1.3485	0.916051	0.973933	0.910158	0.986983	1.38634	1.16707	3.10461
hsa-miR-628-3p_st	UCUAGUAAGAGUGGCAGUCGA	1.60539	1.7233	1.19177	0.902616	1.10749	1.25566	0.419128	1.47043	0.814994
hsa-miR-628-5p_st	AUGCUGACAUAUUUACUAGAGG	0.952713	0.732155	0.809784	1.24997	1.06321	0.984629	1.36914	0.787913	1.11572
hsa-miR-629-star_st	GUUCUCCCAACGUAAGCCCAGC	1.40541	1.36407	1.90391	1.11495	0.912441	1.89478	3.55344	2.12424	3.71957
hsa-miR-629_st	UGGGUUUACGUUGGGAGAACU	1.39356	1.33639	0.813631	1.43521	2.28066	0.977416	1.27154	0.945942	0.88149
hsa-miR-630_st	AGUAUUCUGUACCAGGGAAGGU	0.797918	1.07183	0.817993	1.02721	1.31571	0.953292	0.610247	0.666576	0.641031
hsa-miR-631_st	AGACCUGGCCCAGACCUCAGC	1.28989	0.963927	1.22086	1.31112	1.08518	1.58013	1.13739	0.804845	0.796342
hsa-miR-632_st	GUGUCUGCUUCCUGUGGGA	1.37149	1.07821	0.896134	1.08323	0.747967	0.81685	0.693893	1.65072	0.597964
hsa-miR-633_st	CUAAUAGUAUCUACCACAAUAAA	0.665137	0.70148	1.00087	1.00309	1.06554	0.866032	2.01236	1.66806	1.0358
hsa-miR-634_st	AACCAGCACCCCAACUUUGGAC	1.02535	1.14972	0.721134	1.45852	1.73938	2.01745	1.32586	2.50011	1.27629
hsa-miR-635_st	ACUUGGGCACUGAAACAAUGUCC	0.717559	1.12923	1.16392	1.04302	0.997375	1.71686	1.5605	0.991378	0.965709
hsa-miR-636_st	UGUGCUUGCUCGUCCCGCCCGCA	1.17603	1.60661	1.43048	1.22498	0.747682	1.69038	1.24831	0.95262	1.16171
hsa-miR-637_st	ACUGGGGGCUUUCGGGCUCUGCGU	1.11152	0.994095	1.186	0.969773	1.56591	2.81338	0.840648	1.16707	0.697804
hsa-miR-638_st	AGGGAUCGCGGGCGGGUGGCGGCCU	6.38216	6.10451	5.98395	4.5663	4.73101	2.27602	4.42954	4.92469	2.25759
hsa-miR-639_st	AUCGCUGCGGUUGCGAGCGCUGU	2.45293	2.32782	2.16792	0.701653	1.56792	1.10399	0.739066	0.798235	1.2458
hsa-miR-640_st	AUGAUCCAGGAACCUGCCUCU	1.01501	1.53544	1.69924	1.37444	1.11562	1.08987	1.25127	1.01159	1.72738
hsa-miR-641_st	AAAGACAUAGGAUAGAGUCACCUC	0.847155	1.04617	0.782121	1.53142	1.40941	2.11721	1.22508	0.787791	1.40703
hsa-miR-642_st	GUCCCUCUCCAAAUGUGUCUUG	1.10325	1.14432	0.786642	1.1984	0.665545	1.3865	1.00401	0.948054	1.3992
hsa-miR-643_st	ACUUGUAUGCUAGCUCAGGUAG	0.862104	0.898648	0.917375	0.78431	0.631929	0.704752	0.898432	0.824887	0.798633
hsa-miR-645_st	UCUAGGCUGGUACUGCUGA	0.762399	1.19607	0.608665	0.53676	1.29289	0.90287	1.06113	0.722862	1.18839
hsa-miR-646_st	AAGCAGCUGCCUCUGAGGC	1.11375	0.762444	0.798698	0.937146	1.25506	0.964407	1.10964	0.481529	0.976596
hsa-miR-647_st	GUGGCUGCACUCACUUCCUUC	1.01547	0.636412	1.01173	0.807429	1.22559	1.04596	1.42495	0.704306	0.611578
hsa-miR-648_st	AAGUGUGCAGGGCACUGGU	0.844661	1.30755	0.89589	1.79776	0.759777	1.15163	0.669088	1.02735	0.913375
hsa-miR-649_st	AAACCUGUGUUGUUCAAGAGUC	0.619191	1.07452	0.703388	0.909531	1.03297	0.90023	1.00491	1.67238	0.846641
hsa-miR-650_st	AGGAGGCAGCGCUCUCAGGAC	1.67222	1.19176	1.49129	1.52569	1.85148	1.0621	1.57737	1.3656	1.43299
hsa-miR-652_st	AAUGGCGCCACUAGGGUUGUG	5.64151	5.64715	5.65618	2.20653	5.79874	2.68507	3.75739	4.45032	4.52114
hsa-miR-653_st	GUGUUGAAACAAUCUCUACUG	0.810125	1.26547	0.88149	0.702782	1.19847	1.14368	1.25158	1.10149	1.45628
hsa-miR-654-3p_st	UAUGUCUGCUGACCAUCACCUU	0.792062	0.716348	0.916695	1.4582	1.76658	1.98284	1.09755	1.51904	0.912677
hsa-miR-654-5p_st	UGGUGGGCCGCAGAACAUGUGC	1.84641	1.40841	1.39957	1.40973	1.35972	1.24997	0.749794	1.01298	0.829216
hsa-miR-655_st	AUAAUACAUGGUUAACCUCUUU	1.02762	0.996652	0.772323	1.1144	0.99239	1.00593	1.19656	0.620803	2.50449
hsa-miR-656_st	AAUAUUAUACAGUCAACCUCU	0.904036	1.11073	0.828348	2.90594	1.05702	0.608708	1.06446	1.95042	1.18767
hsa-miR-657_st	GGCAGGUUCUCACCCUCUCUAGG	1.03388	1.28541	1.0307	1.38036	1.05095	1.09423	1.38182	1.00902	0.957508
hsa-miR-658_st	GGCGGAGGGAAGUAGGUCCGUUGGU	1.44235	1.71834	2.25282	1.31338	1.39522	1.34676	0.54192	0.865188	1.29796
hsa-miR-659_st	CUUGGUUCAGGGAGGGUCCCCA	0.879536	1.47264	1.38636	1.87086	0.644488	1.15245	1.43969	0.86218	1.50591
hsa-miR-660_st	UACCCAUUGCAUAUCGGAGUUG	3.45495	3.86477	3.68351	4.48356	5.76069	3.68578	4.77759	5.58492	3.54184
hsa-miR-661_st	UGCCUGGGUCUCUGGCCUGCGCGU	0.964739	1.06923	1.02831	1.57579	0.883985	2.19785	0.789854	0.668884	0.927148
hsa-miR-663_st	AGGCGGGGCGCCGCGGGACCGC	4.13149	3.84102	3.49058	1.24963	1.15878	1.36354	0.98727	1.56679	0.782384
hsa-miR-663b_st	GGUGGCCCGGCCGUGCCUGAGG	1.28026	1.157	0.839416	1.04443	0.898615	0.928892	1.08904	0.579138	0.826024
hsa-miR-664-star_st	ACUGGCUAGGGAAAAUGAUUGGAU	1.28405	1.37778	0.973159	0.588964	1.19134	1.13163	1.02058	1.26319	1.39446
hsa-miR-664_st	UAUUCAUUUAUCCCCAGCCUACA	0.911198	0.792194	1.20636	1.12655	1.03297	1.69038	1.27068	3.11083	1.08282
hsa-miR-665_st	ACCAGGAGGCUGAGGCCCCU	1.71712	1.57329	1.72024	1.29029	1.78193	0.758272	2.59467	1.30115	1.418
hsa-miR-668_st	UGUCACUCGGCUCGGCCCACUAC	1.25352	0.807725	1.29983	1.09568	1.4434	1.76498	1.01511	0.909294	0.800761
hsa-miR-671-3p_st	UCCGGUUCUCAGGGCUCCACC	1.08716	1.42791	1.59678	1.24667	1.11868	1.56179	1.02603	1.14633	1.12095
hsa-miR-671-5p_st	AGGAAGCCCUGGAGGGGCUGGAG	3.10591	3.29027	3.44735	1.06738	1.78493	1.62227	1.96212	1.57318	0.9919
hsa-miR-675_st	UGGUGCGGAGAGGGCCCACAGUG	1.91819	0.972158	1.49246	0.981182	1.05275	1.47204	0.889996	1.48887	1.18886
hsa-miR-7-1-star_st	CAACAAAUCACAGUCUGCCAUA	1.27411	1.57305	0.809788	1.09555	1.37103	1.21661	1.3011	0.738314	0.810716
hsa-miR-7-2-star_st	CAACAAAUCCCAGUCUACCUAA	1.08512	0.993194	1.38253	1.37578	1.16101	1.99239	1.14788	1.69512	2.84467
hsa-miR-7_st	UGGAAGACUAGUGAUUUUGUUGU	0.907635	1.50527	0.917309	1.11458	1.04087	1.13347	0.891636	1.67284	1.36905
hsa-miR-708-star_st	CAACUAGACUGUGAGCUUCUAG	0.967252	1.11987	1.33312	1.17578	1.63133	1.33392	1.12396	1.35246	0.652207
hsa-miR-708_st	AAGGAGCUUACAAUCUAGCUGGG	4.54591	4.54459	4.56325	1.13947	1.82013	1.97932	0.792514	1.24505	1.73356
hsa-miR-720_st	UCUCGCUGGGGCCUCCA	7.53607	6.41722	7.33643	3.60408	5.30325	1.06049	5.94417	7.29628	7.47312
hsa-miR-744-star_st	CUGUUGCCACUAACCUCAACCU	1.53999	1.23669	1.01188	1.58288	1.47196	1.93291	1.29209	1.52425	2.29601
hsa-miR-744_st	UGCGGGGCUAGGGCUAACAGCA	7.10866	7.07725	6.92905	5.98604	6.99575	5.13291	6.1566	5.75011	5.12784
hsa-miR-758_st	UUUGUGACCUGGUCCACUAACC	1.52144	1.44011	1.23447	1.07982	0.912969	1.50967	1.02914	0.719501	1.0656
hsa-miR-760_st	CGGCUCUGGGUCUGUGGGGA	1.21569	1.62988	0.988376	0.745103	0.799564	3.1015	0.694269	1.02494	0.860639
hsa-miR-765_st	UGGAGGAGAAGGAAGGUGAUG	1.08227	1.66189	1.49246	1.43012	0.847955	1.32696	1.37552	1.15255	0.962251
hsa-miR-766_st	ACUCCAGCCCCACAGCCUCAGC	1.21984	1.04374	1.0995	2.33237	0.911953	2.08854	1.5359	1.49	1.53456
hsa-miR-767-3p_st	UCUGCUCAUACCCCAUGGUUUCU	0.872428	1.03659	0.869179	1.26224	1.3686	2.09253	1.16304	1.49991	1.00307
hsa-miR-767-5p_st	UGCACCAUGGUUGUCUGAGCAUG	0.686119	0.7169	0.967957	0.944509	1.35437	0.932445	0.701964	0.757942	0.69477
hsa-miR-768-3p_st	UCACAAUGCUGACACUCAAACUGCUGAC	1.93405	1.11189	1.04811	0.78245	0.610971	0.956862	1.31378	1.16423	1.29223
hsa-miR-768-5p_st	GUUGGAGGAUGAAAGUACGGAGUGAU	3.61952	2.56983	3.20664	2.06314	1.01778	0.655659	1.69629	1.12489	1.09264
hsa-miR-769-3p_st	CUGGGAUCUCCGGGGUCUUGGUU	1.75723	2.42891	1.72716	0.939384	1.75686	0.969068	1.32131	0.90321	0.817841
hsa-miR-769-5p_st	UGAGACCUCUGGGUUCUGAGCU	3.31911	3.75119	3.51234	1.194	1.46503	1.3148	0.895603	1.4287	0.787747
hsa-miR-770-5p_st	UCCAGUACCACGUGUCAGGGCCA	1.09757	0.906412	1.08929	1.51428	1.64669	1.07819	1.16009	1.29335	0.916977
hsa-miR-802_st	CAGUAACAAAGAUUCAUCCUUGU	0.815677	1.09443	0.916458	0.840064	1.58617	1.15282	1.42085	1.22286	0.692025
hsa-miR-873_st	GCAGGAACUUGUGAGUCUCCU	1.20847	1.109	0.753652	0.547977	0.564097	0.639593	1.66476	1.46042	1.82254
hsa-miR-874_st	CUGCCCUGGCCCGAGGGACCGA	4.2005	3.92696	4.14231	2.26243	1.99754	1.89531	0.730329	1.33136	1.20376
hsa-miR-875-3p_st	CCUGGAAACACUGAGGUUGUG	1.35667	1.14039	1.40114	1.04702	1.03297	0.794326	0.826148	0.828615	1.07036
hsa-miR-875-5p_st	UAUACCUCAGUUUUAUCAGGUG	0.921732	0.655337	0.779567	1.26769	1.13796	0.998161	1.03681	0.811596	0.9876
hsa-miR-876-3p_st	UGGUGGUUUACAAAGUAAUUCA	0.618298	0.72269	0.641034	1.14378	0.972461	0.662772	1.02602	0.932325	0.93232
hsa-miR-876-5p_st	UGGAUUUCUUUGUGAAUCACCA	0.77764	0.786774	0.747032	0.838366	0.865936	0.696063	1.09521	0.490825	0.552181
hsa-miR-877-star_st	UCCUCUUCUCCCUCCUCCCAG	0.953581	1.20975	1.0526	2.83519	1.38526	4.37735	1.40973	1.44331	1.5309
hsa-miR-877_st	GUAGAGGAGAUGGCGCAGGG	1.46401	1.65533	1.24535	2.31551	1.00548	1.66364	0.912878	1.14729	1.38033
hsa-miR-885-3p_st	AGGCAGCGGGGUGUAGUGGAUA	0.850945	1.4922	1.34326	1.4425	1.36332	1.7192	1.48409	1.55759	0.873972
hsa-miR-885-5p_st	UCCAUUACACUACCCUGCCUCU	1.43075	0.852802	1.02008	1.68151	0.891647	1.82711	1.70872	3.35313	3.16209
hsa-miR-886-3p_st	CGCGGGUGCUUACUGACCCUU	1.45249	1.02882	1.76382	1.29201	1.03297	1.32302	1.18233	0.964555	0.694124
hsa-miR-886-5p_st	CGGGUCGGAGUUAGCUCAAGCGG	0.704527	0.645145	0.942746	0.669809	1.26874	2.33511	1.26456	1.53565	0.962251
hsa-miR-887_st	GUGAACGGGCGCCAUCCCGAGG	1.28028	1.03401	1.15913	1.0874	0.972461	1.10166	1.36937	0.927613	0.743835
hsa-miR-888-star_st	GACUGACACCUCUUUGGGUGAA	0.714765	0.895101	0.731978	1.03116	1.18754	1.58372	1.17569	0.992377	0.968085
hsa-miR-888_st	UACUCAAAAAGCUGUCAGUCA	1.21029	0.88784	0.650777	1.33128	1.74232	0.868352	1.08496	0.966734	2.32467
hsa-miR-889_st	UUAAUAUCGGACAACCAUUGU	1.74335	0.770152	0.974609	0.936314	1.12037	1.07993	2.67348	3.83741	2.91527
hsa-miR-890_st	UACUUGGAAAGGCAUCAGUUG	0.785659	0.618682	0.80656	1.16374	0.772185	1.65623	0.828029	0.836451	1.23315
hsa-miR-891a_st	UGCAACGAACCUGAGCCACUGA	0.671529	0.532626	0.865188	0.747136	1.23475	0.899485	1.1555	0.996546	1.34559
hsa-miR-891b_st	UGCAACUUACCUGAGUCAUUGA	1.1084	0.773392	0.767079	1.18014	1.80811	0.982162	0.863162	0.708346	0.923513
hsa-miR-892b_st	CACUGGCUCCUUUCUGGGUAGA	0.956211	0.877914	0.752959	0.742332	1.31052	0.774111	0.609637	0.823141	0.87616
hsa-miR-9-star_st	AUAAAGCUAGAUAACCGAAAGU	1.147	0.894691	0.972078	1.36827	1.33135	1.21265	1.06161	1.48061	1.31972
hsa-miR-9_st	UCUUUGGUUAUCUAGCUGUAUGA	0.915516	1.89394	0.959123	0.94648	0.920579	1.19556	0.826148	0.970064	0.818584
hsa-miR-920_st	GGGGAGCUGUGGAAGCAGUA	1.35661	1.49041	0.922992	0.884058	1.13831	0.5676	1.09834	0.847827	1.30293
hsa-miR-921_st	CUAGUGAGGGACAGAACCAGGAUUC	0.994836	1.24897	0.946106	2.68289	2.56981	2.25937	1.13698	1.12889	1.91094
hsa-miR-923_st	GUCAGCGGAGGAAAAGAAACU	10.2928	9.94981	10.495	6.68192	7.37997	5.88422	7.12838	6.54172	6.21179
hsa-miR-924_st	AGAGUCUUGUGAUGUCUUGC	0.658194	0.882924	0.802905	0.553568	0.696085	0.627081	1.31869	0.867822	1.53568
hsa-miR-92a-1-star_st	AGGUUGGGAUCGGUUGCAAUGCU	1.10615	1.15999	1.11482	1.44361	2.12942	0.901422	1.39025	0.918409	1.25577
hsa-miR-92a-2-star_st	GGGUGGGGAUUUGUUGCAUUAC	0.884825	0.770497	0.875385	0.747621	0.57896	0.849492	2.16638	1.11602	0.933422
hsa-miR-92a_st	UAUUGCACUUGUCCCGGCCUGU	8.67271	8.83022	9.05412	9.18579	9.94526	9.09341	8.1785	8.78521	8.40282
hsa-miR-92b-star_st	AGGGACGGGACGCGGUGCAGUG	3.49677	3.05668	2.30869	1.51047	2.05595	0.764959	2.89289	2.06238	1.39204
hsa-miR-92b_st	UAUUGCACUCGUCCCGGCCUCC	7.15326	7.37622	7.13906	2.93319	5.29109	5.35059	1.76606	0.81286	1.06767
hsa-miR-93-star_st	ACUGCUGAGCUAGCACUUCCCG	4.66736	4.64287	4.37514	1.34888	2.57135	2.08479	0.865224	1.16707	1.39446
hsa-miR-93_st	CAAAGUGCUGUUCGUGCAGGUAG	9.45847	9.54817	9.44177	8.24176	9.00215	9.03853	8.34843	8.68338	8.63717
hsa-miR-933_st	UGUGCGCAGGGAGACCUCUCCC	3.0446	2.05437	2.36591	1.03928	2.35756	1.2315	1.00464	0.947247	0.967389
hsa-miR-934_st	UGUCUACUACUGGAGACACUGG	0.95713	0.948034	0.736047	1.26071	0.998224	1.41277	1.03681	1.16565	1.26054
hsa-miR-935_st	CCAGUUACCGCUUCCGCUACCGC	1.89557	1.81942	2.1031	1.62631	1.00042	2.64822	1.23685	1.371	0.992791
hsa-miR-936_st	ACAGUAGAGGGAGGAAUCGCAG	2.1246	1.70441	2.11084	1.13581	1.00371	1.1361	0.967622	0.603323	1.0175
hsa-miR-937_st	AUCCGCGCUCUGACUCUCUGCC	0.686337	0.898967	0.801219	1.17237	1.05787	1.04846	0.812221	0.803195	0.819847
hsa-miR-938_st	UGCCCUUAAAGGUGAACCCAGU	1.20711	1.05289	1.55261	0.958281	1.34771	0.928875	0.956458	1.16385	1.12763
hsa-miR-939_st	UGGGGAGCUGAGGCUCUGGGGGUG	2.10402	1.98007	2.05921	0.847878	1.17854	1.63431	1.08923	1.51516	0.878236
hsa-miR-940_st	AAGGCAGGGCCCCCGCUCCCC	1.36475	1.33929	0.99231	1.69038	1.76119	1.05994	1.74553	3.69113	1.94706
hsa-miR-941_st	CACCCGGCUGUGUGCACAUGUGC	0.667643	1.13302	1.13017	0.86052	0.747967	0.694269	1.18319	1.48596	1.03569
hsa-miR-942_st	UCUUCUCUGUUUUGGCCAUGUG	0.742194	0.740204	0.853464	1.20402	1.40649	0.861183	0.884232	0.860874	0.565731
hsa-miR-943_st	CUGACUGUUGCCGUCCUCCAG	1.04426	0.794194	1.18974	1.02916	0.42171	2.14084	0.844494	1.01901	0.753501
hsa-miR-944_st	AAAUUAUUGUACAUCGGAUGAG	1.41104	1.06215	1.06115	0.841848	1.20398	0.515809	0.859685	0.737049	1.26588
hsa-miR-95_st	UUCAACGGGUAUUUAUUGAGCA	1.29033	1.34365	1.34157	1.06888	2.15565	1.03681	0.838357	1.103	0.670332
hsa-miR-96_st	UUUGGCACUAGCACAUUUUUGCU	1.01997	1.07869	0.799557	0.921579	0.729282	1.26857	1.37627	0.896153	0.867761
hsa-miR-98_st	UGAGGUAGUAAGUUGUAUUGUU	3.56088	2.87584	2.74765	2.75552	1.50687	0.738299	2.25079	1.89073	1.37942
hsa-miR-99a-star_st	CAAGCUCGCUUCUAUGGGUCUG	2.06336	2.23469	1.48779	1.13795	0.972461	0.697615	1.08493	0.594397	1.28699
hsa-miR-99a_st	AACCCGUAGAUCCGAUCUUGUG	8.7081	8.76317	8.42444	7.78857	7.74582	9.00444	7.8138	7.55692	7.36948
hsa-miR-99b-star_st	CAAGCUCGUGUCUGUGGGUCCG	4.26371	4.45579	4.26972	2.31496	1.73075	3.53651	1.88974	1.84229	2.08556
hsa-miR-99b_st	CACCCGUAGAACCGACCUUGCG	9.15955	9.15415	9.04692	8.07383	8.23862	7.69283	7.45056	7.93092	7.89856
mmu-let-7a-star_st	CUAUACAAUCUACUGUCUUUCC	0.921398	0.974171	0.777459	0.569809	0.8977	2.82774	0.847654	1.03109	0.939372
mmu-let-7a_st	UGAGGUAGUAGGUUGUAUAGUU	11.1838	11.3056	11.0642	10.7996	10.2266	10.5427	10.9284	10.8057	10.562
mmu-let-7b-star_st	CUAUACAACCUACUGCCUUCCC	0.943287	1.44823	1.36394	0.985942	1.49605	1.77886	1.62545	1.05628	1.58945
mmu-let-7b_st	UGAGGUAGUAGGUUGUGUGGUU	14.1414	14.2439	14.2198	12.2229	12.2742	11.99	12.0457	12.2986	12.0859
mmu-let-7c-1-star_st	CUGUACAACCUUCUAGCUUUCC	1.18726	0.947549	1.17976	0.682742	0.689612	1.02975	1.06419	0.799092	0.796358
mmu-let-7c-2-star_st	CUAUACAAUCUACUGUCUUUCC	1.03388	0.855776	0.614587	1.03776	0.53241	0.678489	0.836889	0.939404	0.52532
mmu-let-7c_st	UGAGGUAGUAGGUUGUAUGGUU	13.2803	12.804	12.3314	10.9845	10.9343	10.8754	11.2803	10.9283	10.9528
mmu-let-7d-star_st	CUAUACGACCUGCUGCCUUUCU	0.726099	0.767325	1.07703	1.07036	0.818577	1.43335	0.892397	1.35756	1.09545
mmu-let-7d_st	AGAGGUAGUAGGUUGCAUAGUU	10.1829	10.4083	10.3318	10.064	9.39267	9.27727	9.93012	9.59688	9.52998
mmu-let-7e_st	UGAGGUAGGAGGUUGUAUAGUU	10.613	10.5774	10.5705	10.6194	10.1799	9.68017	10.3843	10.2123	10.4247
mmu-let-7f-star_st	CUAUACAAUCUAUUGCCUUCCC	0.864057	1.04352	0.884056	1.54173	1.31821	1.35124	0.848802	2.03105	1.06878
mmu-let-7f_st	UGAGGUAGUAGAUUGUAUAGUU	7.06482	7.39496	7.36882	6.99177	5.32609	4.84551	8.02984	7.31853	7.50275
mmu-let-7g-star_st	ACUGUACAGGCCACUGCCUUGC	1.78932	1.90817	2.10889	1.36187	1.4434	0.948097	0.90967	0.799284	0.827529
mmu-let-7g_st	UGAGGUAGUAGUUUGUACAGUU	5.98391	6.06218	6.17001	6.97384	6.36531	5.63994	7.11516	6.92543	6.12953
mmu-let-7i-star_st	CUGCGCAAGCUACUGCCUUGCU	1.4154	2.26593	2.13463	1.05237	0.851446	0.94145	0.575081	0.872471	1.01074
mmu-let-7i_st	UGAGGUAGUAGUUUGUGCUGUU	9.0718	8.92472	8.96552	8.26132	8.1638	8.10698	8.68757	8.18161	8.24542
mmu-miR-1_st	UGGAAUGUAAAGAAGUAUGUAU	0.673197	0.909071	0.743255	0.987341	0.756701	0.886012	1.2497	1.82929	1.16223
mmu-miR-100_st	AACCCGUAGAUCCGAACUUGUG	6.64874	6.46271	6.27007	5.62871	5.53355	6.98822	5.85095	6.26644	5.65859
mmu-miR-101a-star_st	UCAGUUAUCACAGUGCUGAUGC	1.91772	2.10009	1.83207	0.631346	1.06398	0.441122	1.0861	0.684303	0.845423
mmu-miR-101a_st	UACAGUACUGUGAUAACUGAA	1.37099	0.71201	1.41332	0.896596	0.730032	0.906702	0.968726	1.17639	0.972332
mmu-miR-101b_st	UACAGUACUGUGAUAGCUGAA	1.52003	1.42383	1.38077	1.41682	0.972461	0.588749	0.787401	0.668884	0.817152
mmu-miR-103_st	AGCAGCAUUGUACAGGGCUAUGA	10.9136	11.1095	10.8489	10.2059	10.2733	10.0413	9.84987	10.0832	10.1224
mmu-miR-105_st	CCAAGUGCUCAGAUGCUUGUGGU	0.76726	0.925993	1.12918	1.18275	1.19298	1.37225	0.782272	1.14739	1.11381
mmu-miR-106a_st	CAAAGUGCUAACAGUGCAGGUAG	5.36995	5.55387	5.27127	7.95279	7.59394	7.5146	6.44493	6.72226	6.77493
mmu-miR-106b-star_st	CCGCACUGUGGGUACUUGCUGC	5.99744	5.89523	5.72823	3.42715	2.87732	1.45533	1.485	1.18226	0.751341
mmu-miR-106b_st	UAAAGUGCUGACAGUGCAGAU	7.6997	7.95703	7.43204	7.39576	7.9017	7.64216	5.95923	6.96617	6.88818
mmu-miR-107_st	AGCAGCAUUGUACAGGGCUAUCA	10.2558	10.5044	10.2006	8.4328	8.20649	8.4792	7.56563	7.80099	7.83207
mmu-miR-10a_st	UACCCUGUAGAUCCGAAUUUGUG	5.89997	5.87949	6.04652	5.42017	5.51994	5.92593	6.71407	3.46145	2.58221
mmu-miR-10b-star_st	CAGAUUCGAUUCUAGGGGAAUA	0.800241	1.91897	2.10682	1.05168	1.35858	1.19787	1.23138	1.2934	0.775456
mmu-miR-10b_st	UACCCUGUAGAACCGAAUUUGUG	5.79247	5.79592	6.14973	5.6057	5.05045	3.52274	5.63635	6.43509	6.38354
mmu-miR-1186_st	GAGUGCUGGAAUUAAAGGCAUG	1.10901	1.31066	1.66043	1.93295	1.16584	1.42462	0.952542	1.22757	1.16085
mmu-miR-1187_st	UAUGUGUGUGUGUAUGUGUGUAA	1.94133	1.44327	1.56522	0.876678	0.923671	0.612357	1.11629	1.07091	1.10124
mmu-miR-1188_st	UGGUGUGAGGUUGGGCCAGGA	1.05374	1.36057	1.11334	1.28884	1.4434	0.8636	1.43817	1.16101	0.978645
mmu-miR-1190_st	UCAGCUGAGGUUCCCCUCUGUC	1.13863	1.03451	1.03679	0.820067	1.88549	1.05022	1.95551	2.40462	2.01844
mmu-miR-1191_st	CAGUCUUACUAUGUAGCCCUA	0.72593	1.03401	0.829495	1.28241	0.808474	0.728755	0.909285	0.765542	1.30994
mmu-miR-1192_st	AAACAAACAAACAGACCAAAUU	2.65306	2.4761	1.97997	1.0248	3.67384	1.19462	7.20266	5.66282	6.15679
mmu-miR-1193_st	UAGGUCACCCGUUUUACUAUC	0.967243	0.939466	1.02038	1.18237	0.857265	1.56786	1.5101	0.717771	0.67388
mmu-miR-1194_st	GAAUGAGUAACUGCUAGAUCCU	0.827826	0.853601	0.89034	1.54203	0.922582	1.37868	1.61088	1.2042	1.2534
mmu-miR-1195_st	UGAGUUCGAGGCCAGCCUGCUCA	0.818987	0.965907	0.703823	3.3798	2.08977	1.19586	0.736974	0.811213	0.990277
mmu-miR-1196_st	AAAUCUACCUGCCUCUGCCU	1.1588	1.53628	1.56555	1.10602	1.40703	3.0417	0.680599	1.04815	0.797114
mmu-miR-1197_st	UAGGACACAUGGUCUACUUCU	0.854081	0.846064	0.573285	1.31892	1.30354	1.48178	0.943754	0.903303	1.06576
mmu-miR-1198_st	UAUGUGUUCCUGGCUGGCUUGG	0.866908	0.821872	0.800042	0.575447	1.18843	1.06584	0.941445	1.10461	0.575768
mmu-miR-1199_st	UCUGAGUCCCGGUCGCGCGG	0.945102	0.87274	1.18981	2.23934	1.04495	0.932981	0.896699	0.964942	0.782581
mmu-miR-122_st	UGGAGUGUGACAAUGGUGUUUG	2.62524	2.74716	2.72126	0.739876	1.07466	2.99556	0.793565	0.703074	1.1327
mmu-miR-1224_st	GUGAGGACUGGGGAGGUGGAG	4.74437	3.86113	4.05295	4.40547	1.62209	1.87604	1.68942	3.64146	1.74396
mmu-miR-124-star_st	CGUGUUCACAGCGGACCUUGAU	0.819145	0.778864	0.880757	0.875511	1.11834	1.86094	1.02008	0.615553	1.03707
mmu-miR-124_st	UAAGGCACGCGGUGAAUGCC	0.907723	0.707061	1.04454	1.1144	0.779453	1.5741	1.09857	1.68594	1.25612
mmu-miR-125a-3p_st	ACAGGUGAGGUUCUUGGGAGCC	4.33332	4.19437	4.52358	2.19285	1.64782	1.82489	1.38628	1.64642	0.877812
mmu-miR-125a-5p_st	UCCCUGAGACCCUUUAACCUGUGA	7.91556	7.96945	8.20781	8.91538	8.70964	8.82152	8.11615	8.54356	8.07086
mmu-miR-125b-3p_st	ACGGGUUAGGCUCUUGGGAGCU	3.04477	3.5311	2.7673	1.05388	1.47513	1.74271	1.0737	1.02124	0.723957
mmu-miR-125b-5p_st	UCCCUGAGACCCUAACUUGUGA	10.4425	10.363	10.1944	9.93462	9.72146	10.4144	10.1277	9.96734	9.82457
mmu-miR-125b-star_st	ACAAGUCAGGUUCUUGGGACCU	0.830028	1.71024	1.47954	1.00409	1.42448	0.712986	0.947472	0.880962	1.04105
mmu-miR-126-3p_st	UCGUACCGUGAGUAAUAAUGCG	8.18765	8.17788	8.25731	9.88051	9.24186	9.61379	9.72292	10.0736	9.63292
mmu-miR-127-star_st	CUGAAGCUCAGAGGGCUCUGAU	2.76905	2.38319	2.71254	1.18583	0.622098	1.22334	0.896699	1.41068	0.845458
mmu-miR-127_st	UCGGAUCCGUCUGAGCUUGGCU	6.98593	6.93574	6.88948	5.1946	6.1068	4.72315	2.26051	5.18282	3.24468
mmu-miR-128_st	UCACAGUGAACCGGUCUCUUU	2.91661	3.7551	2.955	2.16467	2.15518	2.22517	1.09303	2.17761	0.817432
mmu-miR-129-3p_st	AAGCCCUUACCCCAAAAAGCAU	2.33128	2.49031	2.41769	2.30008	2.40882	2.16911	2.35361	2.03352	4.31935
mmu-miR-129-5p_st	CUUUUUGCGGUCUGGGCUUGC	2.25941	2.20709	1.76475	1.24775	1.12165	1.82711	1.03628	1.185	2.42072
mmu-miR-130a_st	CAGUGCAAUGUUAAAAGGGCAU	6.04106	6.19653	6.08195	6.946	6.22534	6.90796	6.37194	7.00849	7.08265
mmu-miR-130b_st	CAGUGCAAUGAUGAAAGGGCAU	6.93191	6.80367	6.87926	5.17724	7.13862	5.41783	2.00159	4.31982	5.51399
mmu-miR-132_st	UAACAGUCUACAGCCAUGGUCG	5.37704	5.08063	5.5148	6.20768	6.62843	4.25229	1.5549	2.64128	1.17186
mmu-miR-133a-star_st	GCUGGUAAAAUGGAACCAAAU	0.941485	1.25144	0.922457	1.62278	0.894673	0.916012	1.07784	1.0966	0.903445
mmu-miR-133a_st	UUUGGUCCCCUUCAACCAGCUG	1.28965	2.23384	1.25424	0.814113	1.42448	1.17575	1.63893	1.50673	0.928705
mmu-miR-133b_st	UUUGGUCCCCUUCAACCAGCUA	1.37381	1.42212	1.40027	1.1229	0.911953	1.45568	1.98297	1.21508	1.70487
mmu-miR-134_st	UGUGACUGGUUGACCAGAGGGG	0.99521	0.741015	1.3581	1.40061	0.957065	0.994145	0.888287	0.869674	1.06292
mmu-miR-135a-star_st	UAUAGGGAUUGGAGCCGUGGCG	1.39676	1.1698	1.33899	1.03113	0.871352	1.48373	2.69882	1.19312	0.956807
mmu-miR-135a_st	UAUGGCUUUUUAUUCCUAUGUGA	0.946763	0.868575	1.08347	0.987828	1.95454	0.766798	0.982672	0.777246	1.21582
mmu-miR-135b_st	UAUGGCUUUUCAUUCCUAUGUGA	0.437348	0.871941	0.703249	0.825381	0.653803	0.458518	0.802206	0.616334	0.671076
mmu-miR-136_st	ACUCCAUUUGUUUUGAUGAUGG	0.584082	1.21731	0.668325	1.03113	0.860215	1.35993	1.43793	1.25253	1.23278
mmu-miR-137_st	UUAUUGCUUAAGAAUACGCGUAG	0.913051	0.973371	0.910871	0.840405	1.00421	1.00577	0.903511	1.37546	0.754003
mmu-miR-138-star_st	CGGCUACUUCACAACACCAGGG	1.0921	1.19023	1.08908	1.16346	0.921813	0.661894	0.65286	0.847827	0.703984
mmu-miR-138_st	AGCUGGUGUUGUGAAUCAGGCCG	1.30021	1.95775	1.52846	1.16416	1.49447	0.834457	1.27519	1.50326	1.4598
mmu-miR-139-3p_st	UGGAGACGCGGCCCUGUUGGAG	3.34814	3.71069	3.45416	1.19642	1.4434	0.737082	0.97696	0.965835	1.03309
mmu-miR-139-5p_st	UCUACAGUGCACGUGUCUCCAG	5.62332	5.74257	5.66689	2.14878	3.00152	1.80435	1.80336	1.70297	1.22799
mmu-miR-140-star_st	UACCACAGGGUAGAACCACGG	9.99799	10.0768	9.89096	7.85856	8.07944	8.07496	7.23093	6.89271	7.73146
mmu-miR-140_st	CAGUGGUUUUACCCUAUGGUAG	4.35216	4.45386	3.98723	3.51669	1.03171	4.55559	2.02063	2.09277	2.02224
mmu-miR-141-star_st	CAUCUUCCAGUGCAGUGUUGGA	2.40215	2.07253	1.41254	0.582333	0.92824	1.67642	0.967622	1.59182	0.583641
mmu-miR-141_st	UAACACUGUCUGGUAAAGAUGG	7.00249	7.249	6.78099	7.2045	7.29691	8.17606	7.10275	7.83045	6.84438
mmu-miR-142-5p_st	CAUAAAGUAGAAAGCACUACU	0.946656	1.10321	1.13232	0.932445	0.800956	1.10873	1.19377	1.27929	0.750462
mmu-miR-143_st	UGAGAUGAAGCACUGUAGCUC	9.92907	10.1296	9.93407	9.10356	9.05615	9.30898	8.99092	9.78452	9.08972
mmu-miR-144_st	UACAGUAUAGAUGAUGUACU	0.909767	0.755719	0.914797	0.697088	0.896781	1.26453	1.10335	0.983437	0.894065
mmu-miR-145-star_st	AUUCCUGGAAAUACUGUUCUUG	1.40564	0.801904	0.739162	0.592166	1.03225	1.06324	0.714534	0.876488	0.722432
mmu-miR-145_st	GUCCAGUUUUCCCAGGAAUCCCU	11.3745	11.0334	11.4417	10.1768	10.8751	10.0341	10.4791	10.7327	10.8432
mmu-miR-146a_st	UGAGAACUGAAUUCCAUGGGUU	3.97952	3.63836	3.95658	2.08092	1.8415	1.39588	1.60398	2.25935	1.7972
mmu-miR-146b-star_st	GCCCUAGGGACUCAGUUCUGGU	1.11052	1.15499	0.828284	1.47282	1.14373	1.09649	1.00472	0.624909	0.904289
mmu-miR-146b_st	UGAGAACUGAAUUCCAUAGGCU	2.24166	1.3355	2.30223	2.0335	1.53791	1.55241	1.01775	2.455	1.50801
mmu-miR-147_st	GUGUGCGGAAAUGCUUCUGCUA	1.2862	0.765207	0.476621	0.860225	0.746648	2.31953	1.22208	1.11237	0.823658
mmu-miR-148a-star_st	AAAGUUCUGAGACACUCCGACU	1.19305	1.51714	0.927922	0.922942	0.901723	0.846328	1.01796	1.17321	1.45756
mmu-miR-148a_st	UCAGUGCACUACAGAACUUUGU	3.33218	3.28535	3.60588	0.705704	0.981268	1.17302	2.42778	2.27769	1.86283
mmu-miR-148b_st	UCAGUGCAUCACAGAACUUUGU	1.57223	1.77683	1.67427	0.826275	1.31974	0.897615	0.912705	0.905371	0.680189
mmu-miR-149_st	UCUGGCUCCGUGUCUUCACUCCC	4.90886	5.00658	4.81756	2.83579	2.94889	1.83176	0.804734	1.85867	0.484329
mmu-miR-150-star_st	CUGGUACAGGCCUGGGGGAUAG	1.38662	1.73462	0.813344	1.12704	1.45267	0.877718	1.96718	1.16604	0.946055
mmu-miR-150_st	UCUCCCAACCCUUGUACCAGUG	5.67055	5.14963	5.846	4.17921	4.29989	5.33698	4.5175	5.91951	2.80011
mmu-miR-151-3p_st	CUAGACUGAGGCUCCUUGAGG	1.91566	2.34837	2.02976	1.46436	0.617063	1.08069	0.838357	1.04234	1.42907
mmu-miR-151-5p_st	UCGAGGAGCUCACAGUCUAGU	9.42465	9.40429	9.3704	9.15156	9.19269	9.0621	9.11011	9.17631	8.97898
mmu-miR-152_st	UCAGUGCAUGACAGAACUUGG	7.56536	7.5104	7.41837	8.21952	8.38728	8.11469	7.83967	8.23752	7.96685
mmu-miR-153_st	UUGCAUAGUCACAAAAGUGAUC	0.975281	0.626435	1.06105	0.852549	0.853985	0.817826	0.575081	0.678418	0.765171
mmu-miR-154-star_st	AAUCAUACACGGUUGACCUAUU	1.03062	0.865588	0.83375	1.24775	1.53653	2.33662	1.12242	1.23434	2.27811
mmu-miR-154_st	UAGGUUAUCCGUGUUGCCUUCG	0.670493	1.00651	0.674396	1.24775	0.991294	1.4553	0.747931	0.826352	0.947292
mmu-miR-155_st	UUAAUGCUAAUUGUGAUAGGGGU	4.11057	3.69731	4.28326	2.92723	3.79054	1.44902	1.51179	1.32698	3.27541
mmu-miR-15a-star_st	CAGGCCAUACUGUGCUGCCUCA	1.28406	0.925979	0.598333	1.02202	1.141	1.10566	0.669088	0.736468	0.669182
mmu-miR-15a_st	UAGCAGCACAUAAUGGUUUGUG	4.1228	4.44121	4.35	2.97371	2.34366	4.41464	4.44267	4.83671	3.14228
mmu-miR-15b-star_st	CGAAUCAUUAUUUGCUGCUCUA	0.67561	1.05321	1.1311	1.20498	0.758416	0.738299	0.915367	0.602027	1.00972
mmu-miR-15b_st	UAGCAGCACAUCAUGGUUUACA	5.5354	5.52538	5.69028	7.66196	6.99289	7.5664	5.25591	5.48597	4.84845
mmu-miR-16-star_st	CCAGUAUUGACUGUGCUGCUGA	0.958857	0.985829	1.47694	1.53348	1.04314	1.26446	0.836235	1.50331	0.752612
mmu-miR-16_st	UAGCAGCACGUAAAUAUUGGCG	9.23779	9.43759	9.21185	10.3211	9.51428	9.9972	9.57954	10.253	9.97112
mmu-miR-17-star_st	ACUGCAGUGAGGGCACUUGUAG	1.24897	1.06758	0.952903	2.23456	1.28329	0.88664	0.750285	1.41068	0.700473
mmu-miR-17_st	CAAAGUGCUUACAGUGCAGGUAG	8.1589	8.46662	8.306	10.0986	10.2703	9.60306	8.80133	9.23396	9.1932
mmu-miR-181a-1-star_st	ACCAUCGACCGUUGAUUGUACC	1.30241	2.56315	1.50578	2.13136	1.79236	2.04461	8.40618	6.9088	8.04266
mmu-miR-181a-2-star_st	ACCGACCGUUGACUGUACCUUG	0.92226	0.968161	1.24187	1.1144	1.26252	1.61659	1.60479	1.11601	1.4366
mmu-miR-181a_st	AACAUUCAACGCUGUCGGUGAGU	8.78286	8.89461	8.81326	7.78328	7.82727	7.47969	6.82411	7.77576	7.24576
mmu-miR-181b_st	AACAUUCAUUGCUGUCGGUGGGU	7.40294	7.53815	7.61763	6.20499	3.23702	4.05455	3.07654	4.24916	3.50936
mmu-miR-181c_st	AACAUUCAACCUGUCGGUGAGU	4.28986	4.78868	4.34337	1.04302	1.62584	1.33089	0.984017	1.43872	1.27122
mmu-miR-181d_st	AACAUUCAUUGUUGUCGGUGGGU	4.98015	5.31299	4.85844	2.52605	0.91451	1.69038	1.72139	1.35393	0.908544
mmu-miR-182_st	UUUGGCAAUGGUAGAACUCACACCG	7.65851	7.95071	7.57652	5.33002	6.52468	6.73167	6.73629	5.03684	5.62284
mmu-miR-183-star_st	GUGAAUUACCGAAGGGCCAUAA	1.77456	1.56986	1.16407	0.847427	0.903894	0.834457	1.4557	0.913368	1.59435
mmu-miR-183_st	UAUGGCACUGGUAGAAUUCACU	3.745	4.19128	3.71364	1.28325	2.6508	3.77828	4.74347	3.42584	1.31459
mmu-miR-184_st	UGGACGGAGAACUGAUAAGGGU	1.20385	1.52808	0.869588	1.25381	1.32848	1.23493	3.59283	0.899344	2.22331
mmu-miR-185_st	UGGAGAGAAAGGCAGUUCCUGA	9.31238	9.11788	9.2044	8.91169	8.84127	8.15563	8.79081	8.76087	9.02165
mmu-miR-186_st	CAAAGAAUUCUCCUUUUGGGCU	1.10927	0.871	1.05417	0.747868	1.21267	0.667043	1.09713	1.31955	0.658488
mmu-miR-187_st	UCGUGUCUUGUGUUGCAGCCGG	1.5067	2.10633	1.17785	4.03579	1.65878	0.772605	1.08332	1.04439	1.53745
mmu-miR-188-3p_st	CUCCCACAUGCAGGGUUUGCA	0.888265	0.830449	0.979417	0.926033	2.3205	1.08393	1.11071	0.876545	1.29796
mmu-miR-188-5p_st	CAUCCCUUGCAUGGUGGAGGG	2.59759	3.75698	3.64002	1.06987	1.18622	1.24257	0.748403	0.628106	1.6973
mmu-miR-18a-star_st	ACUGCCCUAAGUGCUCCUUCUG	1.25061	1.21766	1.09494	0.817867	1.46984	1.07759	1.38224	1.63717	1.21013
mmu-miR-18a_st	UAAGGUGCAUCUAGUGCAGAUAG	5.02558	5.39721	5.06949	8.20113	8.51814	7.41411	6.81757	7.13552	6.59639
mmu-miR-18b_st	UAAGGUGCAUCUAGUGCUGUUAG	1.04648	1.11961	1.19186	1.03113	0.883827	0.696063	1.06516	0.70171	0.749468
mmu-miR-190b_st	UGAUAUGUUUGAUAUUGGGUU	0.903159	1.15052	0.745209	0.746982	0.654084	0.61639	0.694765	0.772795	1.32191
mmu-miR-191-star_st	GCUGCACUUGGAUUUCGUUCCC	2.23827	2.0506	1.91887	0.78431	1.44053	1.71686	0.850926	0.512034	0.740291
mmu-miR-191_st	CAACGGAAUCCCAAAAGCAGCUG	11.4089	11.3926	11.3202	10.3391	10.513	9.91977	10.1975	9.89771	10.2514
mmu-miR-192_st	CUGACCUAUGAAUUGACAGCC	1.26121	1.39716	1.2307	0.804933	1.52052	2.2882	2.24256	1.25253	3.76491
mmu-miR-193-star_st	UGGGUCUUUGCGGGCAAGAUGA	5.55513	5.27443	5.14301	5.42356	5.78007	4.35978	1.93645	4.47899	2.54183
mmu-miR-193_st	AACUGGCCUACAAAGUCCCAGU	3.67878	3.67558	3.91589	0.989485	1.3404	2.12677	1.44289	1.80088	0.979942
mmu-miR-193b_st	AACUGGCCCACAAAGUCCCGCU	6.26648	6.57512	6.78069	8.1302	8.27161	5.63962	7.11158	7.1436	7.52529
mmu-miR-194_st	UGUAACAGCAACUCCAUGUGGA	2.08134	2.63022	2.41503	1.91361	1.14004	1.15811	1.72818	1.35143	1.42614
mmu-miR-195_st	UAGCAGCACAGAAAUAUUGGC	8.38231	8.3374	8.50598	8.81699	8.46289	9.04095	8.25843	8.8695	8.20695
mmu-miR-196a-star_st	UCGGCAACAAGAAACUGCCUGA	0.752533	0.681412	1.0857	0.917708	1.15225	0.5676	1.02308	1.16707	0.900306
mmu-miR-196a_st	UAGGUAGUUUCAUGUUGUUGGG	1.13459	0.940064	1.11487	1.06434	1.40765	1.31155	1.113	0.958508	0.856869
mmu-miR-196b_st	UAGGUAGUUUCCUGUUGUUGGG	2.85641	2.57506	3.12298	2.40462	2.38857	1.95794	0.940778	0.897576	1.03288
mmu-miR-197_st	UUCACCACCUUCUCCACCCAGC	1.09179	1.37683	1.09258	1.31502	1.31033	1.92548	1.09521	4.17804	1.32635
mmu-miR-199a-3p_st	ACAGUAGUCUGCACAUUGGUUA	8.26109	8.25642	8.34971	8.77321	8.08607	8.05772	7.98618	8.08297	7.86913
mmu-miR-199a-5p_st	CCCAGUGUUCAGACUACCUGUUC	8.58252	8.41167	8.90584	7.08118	7.23352	7.04163	6.20336	7.53252	7.16097
mmu-miR-199b-star_st	CCCAGUGUUUAGACUACCUGUUC	2.94462	2.8733	3.3475	0.860057	1.66966	1.2315	1.38203	1.40914	0.634903
mmu-miR-199b_st	ACAGUAGUCUGCACAUUGGUUA	8.2617	8.13345	8.33773	8.92439	8.13794	8.18647	7.83677	8.4144	7.82401
mmu-miR-19a-star_st	UAGUUUUGCAUAGUUGCACUAC	1.61731	1.36812	1.06968	0.870886	0.922509	1.3148	0.724229	1.28622	0.76124
mmu-miR-19a_st	UGUGCAAAUCUAUGCAAAACUGA	1.79445	1.90848	2.06925	0.876692	0.971189	1.21215	1.44232	0.908159	0.885127
mmu-miR-19b_st	UGUGCAAAUCCAUGCAAAACUGA	7.79119	7.80563	7.39266	8.49893	8.30897	8.36499	8.56677	8.61969	8.65443
mmu-miR-200a-star_st	CAUCUUACCGGACAGUGCUGGA	4.76808	4.45366	4.54594	2.61219	2.59954	4.53736	3.15384	3.88	3.37557
mmu-miR-200a_st	UAACACUGUCUGGUAACGAUGU	6.7198	6.94664	6.70892	6.10573	5.68124	6.8759	6.94981	7.25086	6.917
mmu-miR-200b-star_st	CAUCUUACUGGGCAGCAUUGGA	5.78497	5.89707	5.73809	6.33866	6.391	5.93367	6.82027	5.92448	6.1319
mmu-miR-200b_st	UAAUACUGCCUGGUAAUGAUGA	7.58304	7.41392	7.26209	7.66253	7.25859	8.05347	8.76548	7.8965	7.8864
mmu-miR-200c-star_st	CGUCUUACCCAGCAGUGUUUGG	2.066	2.8728	3.03466	0.771365	0.972461	0.820938	2.13649	1.81114	0.962961
mmu-miR-200c_st	UAAUACUGCCGGGUAAUGAUGGA	13.3732	13.4155	13.1808	11.5946	11.7707	11.5936	11.753	11.7893	11.6031
mmu-miR-201_st	UACUCAGUAAGGCAUUGUUCUU	0.979188	1.29798	0.916051	1.40236	0.804922	0.732542	1.2184	0.920573	0.805733
mmu-miR-202-3p_st	AGAGGUAUAGCGCAUGGGAAGA	1.27796	1.32132	1.5579	1.12601	1.53653	0.842904	0.694269	0.673511	1.57008
mmu-miR-202-5p_st	UUCCUAUGCAUAUACUUCUUU	0.572679	0.8716	0.92096	1.0134	0.911953	0.820938	0.803174	0.8467	0.958199
mmu-miR-203_st	GUGAAAUGUUUAGGACCACUAG	4.08464	4.30324	4.30538	8.32312	7.87141	6.1486	8.08142	7.53433	7.55618
mmu-miR-204_st	UUCCCUUUGUCAUCCUAUGCCU	2.74255	2.1755	2.60649	1.25023	1.03297	2.66766	1.18922	3.70656	1.12709
mmu-miR-205_st	UCCUUCAUUCCACCGGAGUCUG	4.94088	4.80201	5.07579	1.95798	2.20286	1.73833	2.00789	1.31447	1.38896
mmu-miR-206_st	UGGAAUGUAAGGAAGUGUGUGG	1.28373	0.771261	0.840047	1.95381	0.949796	1.79631	0.778678	1.84668	0.857716
mmu-miR-207_st	GCUUCUCCUGGCUCUCCUCCCUC	0.908126	1.61496	1.06558	2.20799	3.07846	4.15767	2.38913	2.00668	1.56996
mmu-miR-208a_st	AUAAGACGAGCAAAAAGCUUGU	1.27199	0.981708	1.29106	1.30898	1.1453	1.37484	1.48674	1.73645	3.97114
mmu-miR-208b_st	AUAAGACGAACAAAAGGUUUGU	0.810107	0.618049	1.06184	1.10675	0.987016	1.21978	1.3268	1.18163	2.16585
mmu-miR-20a-star_st	ACUGCAUUACGAGCACUUAAAG	0.960793	0.637486	0.875385	1.20293	1.13973	0.723717	1.03495	0.885002	1.1292
mmu-miR-20a_st	UAAAGUGCUUAUAGUGCAGGUAG	6.86488	7.43559	7.11544	9.84899	9.95331	9.35124	8.65098	8.95717	8.91668
mmu-miR-20b-star_st	ACUGCAGUGUGAGCACUUCUAG	1.17694	0.696135	0.762273	0.876692	1.71482	0.839629	0.935451	0.786998	0.931326
mmu-miR-20b_st	CAAAGUGCUCAUAGUGCAGGUAG	2.65466	3.57641	2.96581	6.36082	2.97859	5.05644	2.56831	4.04095	3.92045
mmu-miR-21-star_st	CAACAGCAGUCGAUGGGCUGUC	2.20115	1.77765	1.65686	2.75299	1.54531	1.48005	1.79361	1.26484	2.04597
mmu-miR-21_st	UAGCUUAUCAGACUGAUGUUGA	7.18924	7.51799	7.75289	6.60124	5.90013	6.24497	7.83498	7.99799	6.76383
mmu-miR-210_st	CUGUGCGUGUGACAGCGGCUGA	8.12949	8.15876	7.85653	5.30745	6.41121	4.24888	5.81507	5.77265	6.86686
mmu-miR-211_st	UUCCCUUUGUCAUCCUUUGCCU	0.923415	1.34054	0.833575	1.5576	1.2757	1.3636	0.820938	1.27177	0.667811
mmu-miR-212_st	UAACAGUCUCCAGUCACGGCCA	3.09947	3.09294	2.63514	3.02634	3.47975	1.28915	1.21635	0.933065	0.724426
mmu-miR-214-star_st	UGCCUGUCUACACUUGCUGUGC	3.47686	3.56451	4.01724	1.78922	1.07018	0.956609	1.0204	1.31308	1.34651
mmu-miR-214_st	ACAGCAGGCACAGACAGGCAGU	10.2026	10.1271	10.2041	8.6591	8.76985	7.70292	7.69	7.64286	8.66446
mmu-miR-215_st	AUGACCUAUGAUUUGACAGAC	0.994076	0.944749	1.34253	0.707462	1.13557	0.68316	3.39516	2.45212	3.03538
mmu-miR-216a_st	UAAUCUCAGCUGGCAACUGUGA	0.779345	0.99705	0.729932	1.57774	1.09888	0.611997	0.835289	1.3592	0.796358
mmu-miR-217_st	UACUGCAUCAGGAACUGACUGGA	0.685029	0.860712	0.70355	1.16374	0.865577	1.0467	0.820938	0.692043	0.939513
mmu-miR-218-1-star_st	AAACAUGGUUCCGUCAAGCACC	1.11106	1.32882	0.981728	0.81097	1.21199	2.77264	1.34785	0.777246	1.39446
mmu-miR-218-2-star_st	CAUGGUUCUGUCAAGCACCGCG	1.21537	0.925993	0.925325	0.638777	1.33209	0.500411	0.912613	0.736468	0.796661
mmu-miR-218_st	UUGUGCUUGAUCUAACCAUGU	0.950822	0.957287	0.910724	0.669288	1.07689	1.03306	0.880081	0.778004	1.42851
mmu-miR-219_st	UGAUUGUCCAAACGCAAUUCU	0.72376	0.794192	0.973442	1.40749	0.992948	0.91788	1.69256	0.859686	0.877812
mmu-miR-22-star_st	AGUUCUUCAGUGGCAAGCUUUA	1.65256	1.30807	1.73745	1.25849	1.83166	1.29973	0.938791	1.65404	0.873958
mmu-miR-22_st	AAGCUGCCAGUUGAAGAACUGU	9.06187	8.8299	8.69349	8.76207	8.80925	8.95794	9.17932	9.92908	9.96874
mmu-miR-220_st	CCACCACAGUGUCAGACACUU	0.999814	1.09318	0.859528	1.04302	2.25072	1.07012	1.35346	1.06228	1.15223
mmu-miR-221_st	AGCUACAUUGUCUGCUGGGUUUC	7.99932	7.9693	7.7998	7.66788	7.91676	7.47685	4.06266	5.46844	3.28626
mmu-miR-222_st	AGCUACAUCUGGCUACUGGGU	6.97655	6.9915	7.10957	7.38766	7.36682	7.38194	3.91703	5.78501	1.71695
mmu-miR-223_st	UGUCAGUUUGUCAAAUACCCCA	1.43749	1.23392	1.81509	0.932445	1.52044	1.81619	0.87839	1.05197	0.643142
mmu-miR-224_st	UAAGUCACUAGUGGUUCCGUU	0.72008	0.745953	0.848683	1.03435	1.18513	1.26234	0.928875	0.998505	1.181
mmu-miR-23a_st	AUCACAUUGCCAGGGAUUUCC	9.69898	9.82553	9.7093	10.3425	10.1266	10.1618	10.2436	10.4766	10.2491
mmu-miR-23b_st	AUCACAUUGCCAGGGAUUACC	11.0432	11.186	10.9132	9.67851	10.1611	10.2426	10.1682	10.3345	10.2706
mmu-miR-24-1-star_st	GUGCCUACUGAGCUGAUAUCAGU	1.46436	2.10963	1.09575	0.72086	2.5797	1.15347	0.788213	0.794431	0.864796
mmu-miR-24-2-star_st	GUGCCUACUGAGCUGAAACAGU	1.3667	1.8428	1.72919	0.823013	0.898353	0.984629	0.754373	0.77475	0.962251
mmu-miR-24_st	UGGCUCAGUUCAGCAGGAACAG	12.0031	12.1586	11.8048	11.0477	11.1568	11.0504	10.7796	11.156	11.1606
mmu-miR-25_st	CAUUGCACUUGUCUCGGUCUGA	6.12838	6.0766	5.76107	6.79235	5.54991	6.6376	5.74389	6.86044	4.80723
mmu-miR-26a_st	UUCAAGUAAUCCAGGAUAGGCU	11.2061	11.299	11.5132	11.442	11.4999	11.3669	11.2481	11.494	11.2675
mmu-miR-26b-star_st	CCUGUUCUCCAUUACUUGGCUC	0.891878	0.727111	1.19917	0.740409	0.949799	1.16905	1.00508	0.578254	0.65451
mmu-miR-26b_st	UUCAAGUAAUUCAGGAUAGGU	3.16299	3.30813	3.75623	3.23879	3.19671	2.14007	1.33062	2.54231	2.22045
mmu-miR-27a-star_st	AGGGCUUAGCUGCUUGUGAGCA	1.53919	1.53159	2.08661	0.890375	1.04948	0.834457	0.98727	0.861825	1.45146
mmu-miR-27a_st	UUCACAGUGGCUAAGUUCCGC	6.85935	7.38889	7.28986	8.00267	7.98391	8.19637	7.7605	8.85437	8.18789
mmu-miR-27b-star_st	AGAGCUUAGCUGAUUGGUGAAC	1.66756	1.77412	1.76908	1.22498	0.911953	1.22846	2.25079	1.23593	0.857337
mmu-miR-27b_st	UUCACAGUGGCUAAGUUCUGC	8.15768	8.29527	7.93219	7.78755	7.799	7.9245	8.57323	8.65868	8.12085
mmu-miR-28-star_st	CACUAGAUUGUGAGCUGCUGGA	0.969427	1.19569	0.850617	1.02202	0.646146	1.0234	1.0164	1.01506	1.07712
mmu-miR-28_st	AAGGAGCUCACAGUCUAUUGAG	5.84714	5.87126	6.07751	7.17963	6.99909	6.91487	6.04176	7.16711	6.40647
mmu-miR-290-3p_st	AAAGUGCCGCCUAGUUUUAAGCCC	0.709559	1.01056	0.674097	1.25245	1.56986	1.51237	1.30501	1.34805	0.842395
mmu-miR-290-5p_st	ACUCAAACUAUGGGGGCACUUU	0.948104	1.1801	1.4186	2.12063	1.00263	2.51776	1.06469	0.924322	1.13514
mmu-miR-291a-3p_st	AAAGUGCUUCCACUUUGUGUGC	0.592878	0.940115	0.572284	1.09237	0.640947	1.39512	0.885	0.945786	0.598164
mmu-miR-291a-5p_st	CAUCAAAGUGGAGGCCCUCUCU	0.585292	0.765674	0.544253	1.21722	0.870458	1.03249	0.827624	0.959549	1.56625
mmu-miR-291b-3p_st	AAAGUGCAUCCAUUUUGUUUGU	0.782371	0.961982	1.19641	1.8643	0.832411	0.73797	1.02301	0.811116	0.705325
mmu-miR-291b-5p_st	GAUCAAAGUGGAGGCCCUCUCC	0.994334	1.65566	1.27586	1.26721	1.53653	0.765639	1.06303	0.966734	1.25276
mmu-miR-292-3p_st	AAAGUGCCGCCAGGUUUUGAGUGU	1.02365	0.993932	0.831652	1.30718	1.00903	1.34298	0.928875	1.85746	1.7113
mmu-miR-292-5p_st	ACUCAAACUGGGGGCUCUUUUG	0.797723	0.874389	1.21916	1.20294	0.929644	0.733467	1.27297	0.763203	0.96767
mmu-miR-293_st	AGUGCCGCAGAGUUUGUAGUGU	0.871494	0.762444	1.26877	0.712938	1.09348	0.943276	0.906811	0.965835	0.898495
mmu-miR-294-star_st	ACUCAAAAUGGAGGCCCUAUCU	0.953581	0.901253	1.19366	1.11753	1.13767	1.37534	4.88795	2.17491	2.3276
mmu-miR-294_st	AAAGUGCUUCCCUUUUGUGUGU	0.758841	1.109	0.979417	0.937601	0.911953	0.88664	1.42064	1.21353	1.04618
mmu-miR-295-star_st	ACUCAAAUGUGGGGCACACUUC	0.796478	0.316624	1.14622	1.10447	1.0011	1.74881	0.544708	1.16654	0.913295
mmu-miR-296-3p_st	GAGGGUUGGGUGGAGGCUCUCC	1.67558	1.90105	1.98348	1.2203	1.04003	0.948402	1.05231	1.01237	0.756483
mmu-miR-296-5p_st	AGGGCCCCCCCUCAAUCCUGU	1.27014	1.2577	1.03031	3.16762	3.87437	2.43752	2.99347	2.55542	1.12859
mmu-miR-297a-star_st	UAUACAUACACACAUACCCAUA	1.08909	1.41123	1.19778	1.54159	0.876171	1.3636	3.04342	1.39935	2.06848
mmu-miR-297b-3p_st	UAUACAUACACACAUACCCAUA	0.820445	0.893092	0.712917	0.76167	0.911953	1.57412	1.95165	2.53404	4.29632
mmu-miR-297b-5p_st	AUGUAUGUGUGCAUGAACAUGU	0.992055	0.825745	1.01843	0.847427	0.809136	0.755139	0.501077	0.652873	0.546238
mmu-miR-297c-star_st	UAUACAUACACACAUACCCAUA	1.07702	1.77351	1.82081	0.864792	1.04304	0.957101	2.4997	1.46397	1.57757
mmu-miR-297c_st	AUGUAUGUGUGCAUGUACAUGU	0.6494	1.07622	0.853464	0.983922	0.974596	1.45018	0.623919	0.723295	0.802501
mmu-miR-298_st	GGCAGAGGAGGGCUGUUCUUCCC	1.56861	1.01311	1.51423	1.43013	0.766191	1.3148	1.14512	1.05979	1.08223
mmu-miR-299-star_st	UGGUUUACCGUCCCACAUACAU	1.75404	1.42617	1.8068	2.91158	0.750875	2.79354	1.83398	1.12283	1.13557
mmu-miR-299_st	UAUGUGGGACGGUAAACCGCUU	4.58299	4.64454	4.63833	1.40453	2.73597	1.09448	2.73869	1.26536	2.9726
mmu-miR-29a-star_st	ACUGAUUUCUUUUGGUGUUCAG	1.12649	0.57654	0.947016	0.763371	1.19575	0.801234	0.869561	0.86484	1.08985
mmu-miR-29a_st	UAGCACCAUCUGAAAUCGGUUA	7.26319	7.50276	7.10375	7.83752	7.48845	7.75712	8.53336	8.54492	7.82118
mmu-miR-29b-star_st	GCUGGUUUCAUAUGGUGGUUUA	0.877135	1.06079	0.636561	1.78791	1.23786	1.82711	1.00464	1.19737	1.17353
mmu-miR-29b_st	UAGCACCAUUUGAAAUCAGUGUU	1.87531	2.07331	2.58991	1.47665	1.71683	1.29816	1.04336	1.19487	1.42468
mmu-miR-29c-star_st	UGACCGAUUUCUCCUGGUGUUC	1.94179	1.6828	1.89707	1.47104	1.08275	1.2978	1.11493	1.17722	1.21875
mmu-miR-29c_st	UAGCACCAUUUGAAAUCGGUUA	3.73276	3.652	4.017	3.36869	0.933687	2.5515	4.33494	1.8963	3.87924
mmu-miR-300-star_st	UUGAAGAGAGGUUAUCCUUUGU	1.17603	0.947287	0.893326	0.846998	0.787544	0.935435	0.695155	0.896153	0.501564
mmu-miR-301a_st	CAGUGCAAUAGUAUUGUCAAAGC	0.967316	1.27271	1.46625	0.899679	1.83052	0.669709	1.03668	1.03654	0.719704
mmu-miR-301b_st	CAGUGCAAUGGUAUUGUCAAAGC	0.717561	0.717207	0.404863	0.906328	0.681374	0.869537	1.08631	0.966918	1.20214
mmu-miR-302a-star_st	ACUUAAACGUGGUUGUACUUGC	0.638949	0.687662	0.941666	1.37795	1.25898	1.08288	0.455279	0.96407	0.949834
mmu-miR-302a_st	UAAGUGCUUCCAUGUUUUGGUGA	0.878688	0.79592	0.851674	0.602255	0.728018	0.798435	1.2919	0.970368	0.746059
mmu-miR-302b-star_st	ACUUUAACAUGGGAAUGCUUUCU	1.38337	0.834858	0.985045	2.27287	1.12752	0.977228	1.44359	1.05078	0.865092
mmu-miR-302b_st	UAAGUGCUUCCAUGUUUUAGUAG	0.706194	0.627938	0.958601	0.637983	0.79789	0.928875	1.07683	0.820938	0.844342
mmu-miR-302c-star_st	GCUUUAACAUGGGGUUACCUGC	0.526045	0.684148	0.745998	1.19614	0.860071	0.885192	1.16852	0.678609	1.34321
mmu-miR-302c_st	AAGUGCUUCCAUGUUUCAGUGG	0.905616	1.05864	0.980168	2.72112	1.07887	0.96055	0.839083	1.24523	0.77609
mmu-miR-302d_st	UAAGUGCUUCCAUGUUUGAGUGU	0.658451	0.682825	0.813344	1.19213	1.09348	0.960403	0.887966	0.66284	1.61768
mmu-miR-30a-star_st	CUUUCAGUCGGAUGUUUGCAGC	5.83003	5.57332	5.53677	5.95818	6.96312	7.72735	7.73177	6.76713	7.48304
mmu-miR-30a_st	UGUAAACAUCCUCGACUGGAAG	9.00544	9.25821	8.9664	10.0967	10.0622	11.0138	11.1178	11.0099	10.766
mmu-miR-30b-star_st	CUGGGAUGUGGAUGUUUACGUC	0.742048	0.878772	1.26295	1.43884	1.00988	1.11862	1.46467	1.19824	0.782417
mmu-miR-30b_st	UGUAAACAUCCUACACUCAGCU	6.92784	6.65962	6.84482	6.27693	5.57261	7.35782	8.89439	8.252	8.64768
mmu-miR-30c-1-star_st	CUGGGAGAGGGUUGUUUACUCC	2.21686	2.51417	1.86054	0.851737	0.822706	1.23446	1.31224	1.2042	0.990212
mmu-miR-30c-2-star_st	CUGGGAGAAGGCUGUUUACUCU	5.22684	5.47786	5.2781	3.38176	4.39639	3.44939	3.61845	3.42941	2.38418
mmu-miR-30c_st	UGUAAACAUCCUACACUCUCAGC	6.94236	7.05803	7.11145	7.54002	7.55914	8.66194	9.44574	8.91955	9.29352
mmu-miR-30d_st	UGUAAACAUCCCCGACUGGAAG	7.9353	8.03657	7.99235	6.80502	7.51846	8.39353	8.77807	8.30677	7.99506
mmu-miR-30e-star_st	CUUUCAGUCGGAUGUUUACAGC	1.68396	1.54516	2.17815	0.736566	0.739608	1.29258	1.85666	2.45046	1.3931
mmu-miR-30e_st	UGUAAACAUCCUUGACUGGAAG	4.95157	4.87019	4.76619	3.70906	3.70276	5.88055	6.73309	6.52012	5.41704
mmu-miR-31-star_st	UGCUAUGCCAACAUAUUGCCAUC	4.32415	3.73926	3.73298	3.77005	4.76861	0.539795	1.08997	1.25389	1.04253
mmu-miR-31_st	AGGCAAGAUGCUGGCAUAGCUG	10.6186	10.7946	10.9215	8.8987	9.14286	8.76621	7.17663	7.97076	7.86597
mmu-miR-32_st	UAUUGCACAUUACUAAGUUGCA	0.946544	0.790634	1.00999	0.85843	1.44285	0.674025	0.863821	1.00497	0.746674
mmu-miR-320_st	AAAAGCUGGGUUGAGAGGGCGA	10.378	10.2427	10.2357	8.873	8.88426	8.3112	8.58953	8.5427	8.87337
mmu-miR-322-star_st	AAACAUGAAGCGCUGCAACAC	1.40215	1.19515	1.3361	0.624938	1.20933	1.18711	1.14967	0.934047	1.74019
mmu-miR-322_st	CAGCAGCAAUUCAUGUUUUGGA	0.935077	0.910114	1.0981	0.84381	0.927986	1.00045	1.06303	1.11816	0.859482
mmu-miR-323-3p_st	CACAUUACACGGUCGACCUCU	1.16527	1.05586	0.600761	1.00726	1.22852	0.674308	0.827395	0.819554	0.972396
mmu-miR-323-5p_st	AGGUGGUCCGUGGCGCGUUCGC	1.0921	0.726665	0.914199	0.620925	1.16584	0.849927	1.17081	1.05972	0.97367
mmu-miR-324-3p_st	CCACUGCCCCAGGUGCUGCU	3.20444	3.31429	3.00415	1.22837	1.15149	1.21554	1.20129	1.56227	0.708453
mmu-miR-324-5p_st	CGCAUCCCCUAGGGCAUUGGUGU	5.69191	6.202	6.09899	4.46145	3.86099	1.06132	2.56809	4.51492	3.55744
mmu-miR-325-star_st	CCUAGUAGGUGCUCAGUAAGUGU	1.3831	1.47097	1.01653	0.705704	1.20343	1.0799	0.960123	1.69226	1.00848
mmu-miR-325_st	UUUAUUGAGCACCUCCUAUCAA	0.991311	1.00566	0.963469	1.27698	0.879953	1.38527	2.75909	2.18911	3.47292
mmu-miR-326_st	CCUCUGGGCCCUUCCUCCAGU	1.59219	1.66056	2.00867	1.07631	1.64431	0.822722	0.77584	0.787498	0.753886
mmu-miR-327_st	ACUUGAGGGGCAUGAGGAU	1.23806	1.60641	0.696587	0.595109	1.36219	1.37315	0.692647	0.620753	0.577264
mmu-miR-328_st	CUGGCCCUCUCUGCCCUUCCGU	1.89919	3.26149	3.07522	2.45964	0.961278	2.86703	1.20617	2.93449	1.99722
mmu-miR-329_st	AACACACCCAGCUAACCUUUUU	1.46207	1.39153	1.67187	2.13596	0.8058	1.75371	1.6879	1.16657	1.45467
mmu-miR-33-star_st	CAAUGUUUCCACAGUGCAUCAC	0.661799	0.853541	0.922457	2.13409	0.932863	0.739105	2.01502	0.917999	0.880456
mmu-miR-33_st	GUGCAUUGUAGUUGCAUUGCA	0.603116	0.837704	1.04249	0.743008	0.408621	0.846236	1.09177	0.921275	0.723408
mmu-miR-330-star_st	GCAAAGCACAGGGCCUGCAGAGA	2.25198	2.32524	2.65549	0.840722	2.58379	1.18983	1.1536	1.77791	0.578554
mmu-miR-331-3p_st	GCCCCUGGGCCUAUCCUAGAA	3.29304	3.68085	3.63651	2.52633	2.03196	1.69166	0.988153	1.35231	1.85696
mmu-miR-331-5p_st	CUAGGUAUGGUCCCAGGGAUCC	3.4986	3.98281	3.42631	1.26233	0.860071	1.72519	0.526465	0.677589	1.4313
mmu-miR-335-3p_st	UUUUUCAUUAUUGCUCCUGACC	1.06778	1.0828	1.01907	0.57805	1.01732	0.633371	0.883219	1.3637	1.43488
mmu-miR-335-5p_st	UCAAGAGCAAUAACGAAAAAUGU	1.63888	1.70572	1.87262	1.24698	1.06787	1.01922	2.24503	1.20166	1.52329
mmu-miR-337-3p_st	UUCAGCUCCUAUAUGAUGCCU	1.03691	0.851212	0.826598	0.980096	0.850561	0.524689	0.901059	0.972455	0.629239
mmu-miR-337-5p_st	GAACGGCGUCAUGCAGGAGUU	0.781155	0.957636	1.3834	1.03198	1.11301	0.764959	0.927914	1.23336	1.28235
mmu-miR-338-3p_st	UCCAGCAUCAGUGAUUUUGUUG	0.570812	0.956321	1.20018	1.37899	0.481443	0.890947	0.859685	1.07094	1.55799
mmu-miR-338-5p_st	AACAAUAUCCUGGUGCUGAGUG	0.942194	1.47189	1.10362	0.869172	0.882892	1.32308	0.65511	0.943988	1.0945
mmu-miR-339-3p_st	UGAGCGCCUCGGCGACAGAGCCG	0.588315	0.924163	0.613291	0.887265	1.10534	1.27499	0.820938	1.05892	0.953452
mmu-miR-339-5p_st	UCCCUGUCCUCCAGGAGCUCACG	8.21551	8.46441	8.44643	6.14423	7.53648	6.07127	5.99848	6.93808	4.72496
mmu-miR-341_st	UCGGUCGAUCGGUCGGUCGGU	1.42458	1.00995	1.19935	1.52898	1.23758	1.14541	0.645503	1.01457	1.1812
mmu-miR-342-3p_st	UCUCACACAGAAAUCGCACCCGU	7.46724	7.28238	7.814	5.6204	4.35174	5.58678	7.55545	6.55539	7.30026
mmu-miR-342-5p_st	AGGGGUGCUAUCUGUGAUUGAG	0.921398	0.635352	0.838515	1.65206	0.594616	0.930681	1.1694	0.695689	1.09126
mmu-miR-344_st	UGAUCUAGCCAAAGCCUGACUGU	1.23995	1.09924	0.88149	0.933348	1.20936	1.04609	1.77705	1.02237	1.80355
mmu-miR-345-3p_st	CCUGAACUAGGGGUCUGGAGAC	3.58319	4.12739	4.15454	0.668248	3.22856	1.09395	0.780561	1.11117	0.74252
mmu-miR-345-5p_st	GCUGACCCCUAGUCCAGUGCUU	2.41712	2.26929	1.9897	1.30898	1.15439	0.915278	1.20055	1.17043	1.37893
mmu-miR-346_st	UGUCUGCCCGAGUGCCUGCCUCU	0.908086	0.941388	0.905971	1.11247	1.77606	1.60625	1.68862	0.827267	0.892824
mmu-miR-34a_st	UGGCAGUGUCUUAGCUGGUUGU	6.27723	6.50193	6.16797	7.0405	7.25686	7.02912	6.83362	7.6965	8.01018
mmu-miR-34b-3p_st	AAUCACUAACUCCACUGCCAUC	1.22255	1.17193	1.34639	1.16374	1.02183	1.84441	1.51167	1.57896	3.96672
mmu-miR-34b-5p_st	AGGCAGUGUAAUUAGCUGAUUGU	3.65757	4.23888	3.51603	1.67388	2.00112	2.67885	1.13414	1.25253	1.16522
mmu-miR-34c-star_st	AAUCACUAACCACACAGCCAGG	7.05104	7.19286	6.94504	4.65292	6.82217	7.49942	3.22391	1.81182	3.84475
mmu-miR-34c_st	AGGCAGUGUAGUUAGCUGAUUGC	8.39874	8.75217	8.24063	6.79045	7.24305	7.871	5.47892	3.3394	2.74453
mmu-miR-350_st	UUCACAAAGCCCAUACACUUUC	1.4049	1.37619	0.851952	1.59325	1.61175	1.21342	1.23989	0.934541	2.14264
mmu-miR-351_st	UCCCUGAGGAGCCCUUUGAGCCUG	0.623022	0.715032	0.696168	1.43476	1.45894	0.8636	0.724113	0.650165	0.901327
mmu-miR-361_st	UUAUCAGAAUCUCCAGGGGUAC	9.47726	9.6869	9.50296	8.08608	8.61559	8.19981	7.68312	7.43514	7.65952
mmu-miR-362-3p_st	AACACACCUGUUCAAGGAUUCA	0.790862	0.664078	0.992286	1.16359	0.799564	1.20116	0.722166	0.786445	1.04811
mmu-miR-362-5p_st	AAUCCUUGGAACCUAGGUGUGAAU	5.8855	6.16049	5.91722	3.85694	5.32005	2.2391	3.09069	3.16512	4.59676
mmu-miR-363_st	AAUUGCACGGUAUCCAUCUGUA	1.97537	2.00238	2.33189	0.881661	1.24756	0.97103	1.89969	1.41511	2.67223
mmu-miR-365_st	UAAUGCCCCUAAAAAUCCUUAU	1.0743	1.03987	1.06105	1.15223	1.23649	1.27391	3.67546	2.59297	3.36971
mmu-miR-369-3p_st	AAUAAUACAUGGUUGAUCUUU	0.962619	0.618353	0.99815	0.837892	0.7514	0.844474	1.0737	1.18883	1.77058
mmu-miR-369-5p_st	AGAUCGACCGUGUUAUAUUCGC	1.36975	1.39477	1.1981	1.14738	1.09961	0.696063	2.16184	1.27739	1.23572
mmu-miR-370_st	GCCUGCUGGGGUGGAACCUGGU	2.74174	2.0169	2.18874	1.4968	0.83225	1.18392	0.491702	1.19028	0.882169
mmu-miR-374-star_st	GGUUGUAUUAUCAUUGUCCGAG	0.82599	0.82834	0.835647	0.683113	1.16584	0.587522	0.767745	0.850641	0.599925
mmu-miR-374_st	AUAUAAUACAACCUGCUAAGUG	1.28586	1.27887	1.12075	0.79233	1.25001	1.32442	1.09358	1.38942	0.747951
mmu-miR-375_st	UUUGUUCGUUCGGCUCGCGUGA	6.80063	6.61387	6.38904	4.0103	3.77215	5.88805	7.78247	7.13575	6.60791
mmu-miR-376a-star_st	GGUAGAUUCUCCUUCUAUGAGU	0.717107	0.918054	0.569487	0.721655	0.796236	1.12165	1.10414	1.15245	0.958922
mmu-miR-376a_st	AUCGUAGAGGAAAAUCCACGU	0.772389	0.780601	0.853397	0.459245	1.34048	0.989321	2.86982	0.896153	3.04254
mmu-miR-376b-star_st	GUGGAUAUUCCUUCUAUGGUUA	0.727944	0.667129	0.847161	0.808614	0.784929	1.49399	0.801343	0.628761	0.698366
mmu-miR-376b_st	AUCAUAGAGGAACAUCCACUU	1.44382	1.38692	0.96565	1.24941	2.20798	1.26186	9.43708	7.9208	9.24248
mmu-miR-376c-star_st	GUGGAUAUUCCUUCUAUGUUUA	1.02557	0.874389	1.01177	1.04612	1.33941	1.22319	1.10488	1.42196	0.818393
mmu-miR-376c_st	AACAUAGAGGAAAUUUCACGU	0.767834	0.604283	0.887565	1.64015	0.911728	0.707316	1.20617	0.81808	1.13392
mmu-miR-377_st	AUCACACAAAGGCAACUUUUGU	0.754284	1.04714	0.984157	0.844507	1.09204	1.22314	1.15089	1.7432	1.11515
mmu-miR-378-star_st	CUCCUGACUCCAGGUCCUGUGU	2.40203	2.28259	3.2785	1.83717	2.26542	2.08948	1.90577	1.11107	1.5175
mmu-miR-378_st	ACUGGACUUGGAGUCAGAAGG	7.90389	7.72781	8.00545	8.51327	8.47359	6.87293	7.74662	8.07425	8.21955
mmu-miR-379_st	UGGUAGACUAUGGAACGUAGG	3.43384	3.56347	3.60032	2.42479	4.17315	3.27342	3.05919	2.81817	3.42341
mmu-miR-380-3p_st	UAUGUAGUAUGGUCCACAUCUU	0.88535	0.78884	1.06619	1.06171	1.68557	1.01007	1.03495	1.20511	1.06571
mmu-miR-380-5p_st	AUGGUUGACCAUAGAACAUGCG	1.78174	1.05738	0.966901	1.15545	1.33542	1.3148	0.767542	0.621026	1.23557
mmu-miR-381_st	UAUACAAGGGCAAGCUCUCUGU	1.32276	1.20975	0.784892	1.33547	1.02484	0.683924	2.04691	1.15112	0.795129
mmu-miR-382-star_st	UCAUUCACGGACAACACUUUUU	0.785627	0.676243	0.608737	0.754557	1.1057	1.3148	0.915622	1.50719	0.825655
mmu-miR-382_st	GAAGUUGUUCGUGGUGGAUUCG	2.7589	2.44789	2.5711	2.56726	2.15226	0.87305	1.1365	1.42996	0.950446
mmu-miR-384-3p_st	AUUCCUAGAAAUUGUUCACAAU	0.542698	0.890332	0.564391	1.0342	0.524665	0.773455	0.867026	0.64027	0.970364
mmu-miR-384-5p_st	UGUAAACAAUUCCUAGGCAAUGU	0.872265	0.764954	0.853464	1.30456	1.00641	1.22479	1.25861	0.953306	0.96605
mmu-miR-409-3p_st	GAAUGUUGCUCGGUGAACCCCU	5.01199	4.86458	4.78385	4.30207	4.60166	4.41864	4.30074	4.12455	2.19521
mmu-miR-409-5p_st	AGGUUACCCGAGCAACUUUGCAU	2.45326	3.24195	3.09215	1.37493	1.19813	1.41271	1.32492	1.72552	1.40959
mmu-miR-410_st	AAUAUAACACAGAUGGCCUGU	1.00341	1.10313	0.963249	0.752902	1.23821	0.77374	0.898432	0.919536	1.03925
mmu-miR-411-star_st	UAUGUAACACGGUCCACUAACC	1.21507	0.958732	1.23852	1.68835	1.25211	1.22848	0.954489	1.34061	1.07606
mmu-miR-411_st	UAGUAGACCGUAUAGCGUACG	3.29776	3.21015	3.40985	1.83717	1.81847	1.24258	5.10091	4.99009	7.16048
mmu-miR-412_st	UUCACCUGGUCCACUAGCCG	0.847155	0.770152	0.633921	0.803708	1.28533	1.37001	1.12123	0.856079	0.714541
mmu-miR-421_st	AUCAACAGACAUUAAUUGGGCGC	2.01131	1.92848	3.11269	1.57874	2.36352	1.60052	1.05886	1.42796	0.958199
mmu-miR-423-3p_st	AGCUCGGUCUGAGGCCCCUCAGU	7.74883	7.85251	7.71519	6.74174	6.98315	6.57719	5.76788	6.51452	6.63576
mmu-miR-423-5p_st	UGAGGGGCAGAGAGCGAGACUUU	7.44108	7.29092	7.47425	4.18788	6.18587	2.21906	3.30011	4.52715	5.12524
mmu-miR-425-star_st	AUCGGGAAUGUCGUGUCCGCC	6.32321	6.59296	6.13517	1.02143	2.63232	2.39731	2.50169	1.06779	2.43599
mmu-miR-425_st	AAUGACACGAUCACUCCCGUUGA	7.30734	7.34882	7.46811	7.40618	7.13462	6.57101	6.97138	6.88186	6.60118
mmu-miR-429_st	UAAUACUGUCUGGUAAUGCCGU	4.63078	4.66768	4.69269	5.04002	5.37442	4.44027	4.54417	6.19637	5.06402
mmu-miR-431-star_st	CAGGUCGUCUUGCAGGGCUUCU	0.922522	0.951934	0.87818	1.15862	0.811569	0.750023	0.898434	1.28203	1.06672
mmu-miR-431_st	UGUCUUGCAGGCCGUCAUGCA	0.922311	0.841209	1.14599	2.07553	0.992948	0.478008	0.822028	1.11073	0.982114
mmu-miR-433-star_st	UACGGUGAGCCUGUCAUUAUUC	0.996469	0.99705	0.992056	1.08822	1.43925	1.24333	1.02602	1.57643	1.18559
mmu-miR-434-3p_st	UUUGAACCAUCACUCGACUCCU	0.81907	1.20641	1.11761	1.26535	1.81802	3.19229	3.26992	0.566229	2.96682
mmu-miR-434-5p_st	GCUCGACUCAUGGUUUGAACCA	0.779708	0.921015	0.855666	1.3498	0.793017	0.70064	0.864658	1.58479	0.834851
mmu-miR-448_st	UUGCAUAUGUAGGAUGUCCCAU	0.934684	0.744045	0.905976	1.44364	0.84826	0.890773	1.11259	1.03358	1.2822
mmu-miR-449a_st	UGGCAGUGUAUUGUUAGCUGGU	2.77707	3.10864	3.20153	0.771649	0.769292	0.969922	0.644323	0.640784	1.16433
mmu-miR-449b_st	AGGCAGUGUUGUUAGCUGGC	1.02949	1.39654	1.1067	0.958517	0.860071	0.738299	1.17043	0.986751	0.622563
mmu-miR-449c_st	AGGCAGUGCAUUGCUAGCUGG	0.82383	0.615207	0.715779	1.34538	0.732482	0.799479	0.822361	1.25253	1.22816
mmu-miR-450a-3p_st	AUUGGGGAUGCUUUGCAUUCAU	1.02436	0.881107	0.813217	2.6596	0.996167	1.15704	1.7076	1.02319	0.934934
mmu-miR-450a-5p_st	UUUUGCGAUGUGUUCCUAAUAU	0.801516	0.951934	0.807112	1.14265	0.952934	0.84055	1.02559	1.11655	0.748792
mmu-miR-450b-3p_st	AUUGGGAACAUUUUGCAUGCAU	0.817225	0.901013	0.841194	0.978281	0.799564	1.15565	0.884429	1.81702	0.890064
mmu-miR-450b-5p_st	UUUUGCAGUAUGUUCCUGAAUA	1.01367	0.742608	0.914508	0.926033	0.556187	1.11508	0.762888	1.13189	1.23526
mmu-miR-451_st	AAACCGUUACCAUUACUGAGUU	3.87138	3.21186	4.43992	4.80347	1.69416	3.38457	1.17824	1.62559	1.34656
mmu-miR-452_st	UGUUUGCAGAGGAAACUGAGAC	0.743359	1.00271	1.49246	1.1733	0.860071	1.01207	3.0627	5.15647	1.52182
mmu-miR-453_st	AGGUUGCCUCAUAGUGAGCUUGCA	0.954515	1.13987	0.848822	1.22498	1.20406	0.884359	0.844718	1.05421	1.29247
mmu-miR-455-star_st	UAUGUGCCUUUGGACUACAUCG	1.6492	1.61152	1.70992	0.997232	1.1487	1.02777	1.68902	1.05259	1.317
mmu-miR-455_st	GCAGUCCACGGGCAUAUACAC	5.21476	5.2258	5.36286	4.69539	1.36509	2.68193	1.53629	3.37716	1.31372
mmu-miR-463-star_st	UACCUAAUUUGUUGUCCAUCAU	1.1871	1.05459	0.986598	0.785661	1.16634	1.06345	2.8186	0.93068	1.48128
mmu-miR-463_st	UGAUAGACACCAUAUAAGGUAG	0.822042	0.893923	0.621192	1.09692	1.04644	0.91276	1.05393	0.95673	0.702811
mmu-miR-464_st	UACCAAGUUUAUUCUGUGAGAUA	0.913315	0.6291	0.639864	1.51027	0.799564	1.01007	0.767176	0.988332	0.743955
mmu-miR-465a-3p_st	GAUCAGGGCCUUUCUAAGUAGA	0.807264	0.808694	0.824166	1.883	0.95629	1.17758	0.726444	0.898339	1.22481
mmu-miR-465b-3p_st	GAUCAGGGCCUUUCUAAGUAGA	0.636458	1.05247	0.652234	1.0013	1.03297	0.83595	1.34217	0.69073	0.860933
mmu-miR-465b-5p_st	UAUUUAGAAUGGUGCUGAUCUG	1.05214	0.834194	0.5676	1.22668	0.925878	0.876692	0.586399	1.04317	1.09712
mmu-miR-465c-3p_st	GAUCAGGGCCUUUCUAAGUAGA	0.815644	1.0731	0.875385	1.25882	0.693515	0.765418	0.734401	0.912233	1.16171
mmu-miR-465c-5p_st	UAUUUAGAAUGGCGCUGAUCUG	0.991442	0.994451	0.913183	0.810776	0.827301	0.810312	0.977271	0.950103	1.41428
mmu-miR-466a-3p_st	UAUACAUACACGCACACAUAAGA	0.921398	0.80532	1.1789	1.02857	0.926493	1.25459	1.11071	1.0117	0.974046
mmu-miR-466a-5p_st	UAUGUGUGUGUACAUGUACAUA	0.986245	1.16295	0.776888	0.820572	0.835377	1.38769	0.688121	2.03349	0.85587
mmu-miR-466b-3-3p_st	AAUACAUACACGCACACAUAAGA	0.795349	1.02485	0.853464	1.05041	2.14332	1.42505	2.29982	1.45477	1.78234
mmu-miR-466b-3p_st	UAUACAUACACGCACACAUAAGA	0.594502	1.27835	0.947204	1.26363	0.846969	0.672374	0.893955	1.57111	1.45532
mmu-miR-466b-5p_st	GAUGUGUGUGUACAUGUACAUG	0.851158	0.4963	0.932126	1.27453	0.958607	0.585265	0.894886	0.844531	0.748961
mmu-miR-466c-3p_st	UAUACAUACACGCACACAUAAGA	0.800496	1.2109	1.25166	1.35129	1.36192	1.49682	1.36655	0.817128	1.18482
mmu-miR-466d-3p_st	UAUACAUACACGCACACAUAG	0.807264	0.882506	0.537629	0.681212	1.04685	0.767844	1.18508	2.11959	1.39406
mmu-miR-466d-5p_st	UGUGUGUGCGUACAUGUACAUG	1.03921	0.841209	0.795991	1.10389	1.16701	0.783545	0.795312	0.971797	0.691804
mmu-miR-466e-3p_st	UAUACAUACACGCACACAUAAGA	0.901217	0.737671	1.19917	0.98727	0.851446	0.820208	1.81314	1.20656	1.79244
mmu-miR-466e-5p_st	GAUGUGUGUGUACAUGUACAUA	0.998901	0.863265	1.12222	0.940533	0.880051	0.774201	0.965339	0.913605	0.517107
mmu-miR-466f-3p_st	CAUACACACACACAUACACAC	0.817792	1.15182	1.10068	0.671182	1.26087	1.47177	1.66268	0.846649	2.13365
mmu-miR-466f_st	ACGUGUGUGUGCAUGUGCAUGU	0.844006	0.73115	0.671757	0.724343	0.971262	1.00572	1.17507	0.727052	0.621175
mmu-miR-466g_st	AUACAGACACAUGCACACACA	0.62104	0.772367	0.670236	1.2982	0.883292	1.53703	0.684489	0.75885	1.12828
mmu-miR-466i_st	AUACACACACACAUACACACUA	0.99367	1.04929	0.71843	0.889405	1.37918	0.876448	0.811339	0.973983	1.09425
mmu-miR-466j_st	UGUGUGCAUGUGCAUGUGUGUAA	1.26273	0.883447	1.02038	1.65549	1.75205	1.01558	0.805521	0.721882	1.24842
mmu-miR-466k_st	UGUGUGUGUACAUGUACAUGUGA	0.661799	0.95858	0.633921	1.01656	1.07803	1.08354	0.820043	0.663662	0.443396
mmu-miR-466l_st	UAUAAAUACAUGCACACAUAUU	0.718405	0.909798	0.730481	1.0247	1.0921	1.31868	1.02287	0.817325	1.08384
mmu-miR-467a-star_st	AUAUACAUACACACACCUACAC	0.932725	1.19116	0.963176	1.25908	0.766191	1.18713	3.74111	1.84383	4.01296
mmu-miR-467a_st	UAAGUGCCUGCAUGUAUAUGCG	0.80417	0.74723	1.26116	0.925758	0.556015	0.943333	0.960258	1.05528	1.04771
mmu-miR-467b-star_st	AUAUACAUACACACACCAACAC	0.52928	0.576664	0.952488	1.35933	0.910532	1.9433	2.01637	1.82787	1.50094
mmu-miR-467b_st	GUAAGUGCCUGCAUGUAUAUG	1.00437	1.10682	0.621192	1.01646	1.04761	1.04609	2.97036	1.24866	0.977311
mmu-miR-467c_st	UAAGUGCGUGCAUGUAUAUGUG	0.808004	0.761408	0.982469	1.16917	0.550985	1.03288	1.08039	0.671832	2.21616
mmu-miR-467d-star_st	AUAUACAUACACACACCUACAC	1.1658	0.770898	1.13017	0.915879	1.10017	2.24855	4.35614	1.9232	3.86596
mmu-miR-467d_st	UAAGUGCGCGCAUGUAUAUGCG	1.06343	1.03794	1.0511	0.798774	1.24426	1.44646	1.00464	1.00472	1.14408
mmu-miR-467e-star_st	AUAUACAUACACACACCUAUAU	1.19248	1.43831	1.58954	2.27098	0.756393	1.10859	7.04643	3.15078	6.85911
mmu-miR-467f_st	AUAUACACACACACACCUACA	1.27806	1.22843	1.09123	1.287	1.7106	1.20744	3.05129	1.39658	2.54327
mmu-miR-467g_st	UAUACAUACACACACAUAUAU	1.04186	0.79591	1.03614	1.20669	0.808474	1.06706	1.03009	1.80772	1.52081
mmu-miR-467h_st	AUAAGUGUGUGCAUGUAUAUGU	0.884283	0.889202	0.891658	1.22498	0.799564	2.26934	1.55077	0.594397	0.820834
mmu-miR-468_st	UAUGACUGAUGUGCGUGUGUCUG	1.7015	1.00271	1.18855	1.17808	0.74023	0.720545	1.10038	1.09539	1.25812
mmu-miR-469_st	UGCCUCUUUCAUUGAUCUUGGUGUCC	0.568281	0.581125	0.958343	0.687225	1.42448	1.12486	0.927387	1.0543	1.48131
mmu-miR-470-star_st	AACCAGUACCUUUCUGAGAAGA	0.77532	0.765207	0.736166	1.55078	0.885366	1.25335	0.870112	1.3505	0.680308
mmu-miR-470_st	UUCUUGGACUGGCACUGGUGAGU	0.932887	1.07241	1.2307	1.1984	1.52866	1.05955	2.89859	2.50131	1.54914
mmu-miR-471_st	UACGUAGUAUAGUGCUUUUCAC	0.933279	1.109	0.921951	0.62731	1.04918	0.771925	0.689535	1.10135	1.26846
mmu-miR-483-star_st	UCACUCCUCCCCUCCCGUCUU	1.50596	1.27845	1.70893	0.82418	2.37927	4.00796	2.62374	1.12143	2.18687
mmu-miR-483_st	AAGACGGGAGAAGAGAAGGGAG	1.35359	1.73741	1.75937	2.56789	1.15488	1.09542	0.628357	0.892877	1.42365
mmu-miR-484_st	UCAGGCUCAGUCCCCUCCCGAU	2.20107	1.88825	1.66355	2.24086	3.18857	4.26255	2.27431	4.06253	2.20848
mmu-miR-485-star_st	AGUCAUACACGGCUCUCCUCUC	1.63583	1.87135	1.56079	1.71032	1.15193	1.10401	2.04918	0.904156	1.13904
mmu-miR-485_st	AGAGGCUGGCCGUGAUGAAUUC	2.72462	1.95349	2.41862	1.01858	1.02329	1.22682	0.920275	1.14324	1.28347
mmu-miR-486_st	UCCUGUACUGAGCUGCCCCGAG	3.40695	2.91292	3.75573	4.51037	3.11997	1.40395	0.896699	1.46042	0.64171
mmu-miR-487b_st	AAUCGUACAGGGUCAUCCACUU	3.98445	4.40886	3.9642	2.9366	5.59446	2.77683	7.71499	5.79879	7.71829
mmu-miR-488-star_st	CCCAGAUAAUAGCACUCUCAA	0.458855	1.16695	0.483243	0.705917	1.41757	2.23491	0.847141	0.525936	1.13915
mmu-miR-488_st	UUGAAAGGCUGUUUCUUGGUC	0.807264	1.12074	1.02688	1.4582	0.657177	1.46937	1.00483	0.620197	0.830426
mmu-miR-490_st	CAACCUGGAGGACUCCAUGCUG	1.45092	1.94117	2.26581	0.67195	0.754003	0.832366	0.916836	0.873144	1.19552
mmu-miR-491_st	AGUGGGGAACCCUUCCAUGAGG	6.92755	6.99817	6.58907	5.57148	6.18604	4.78632	5.32788	5.25303	6.33112
mmu-miR-493_st	UGAAGGUCCUACUGUGUGCCAGG	1.16549	1.46525	0.940626	0.838837	0.982826	2.06841	0.703751	1.04229	0.85078
mmu-miR-494_st	UGAAACAUACACGGGAAACCUC	6.27981	5.33073	6.86662	3.33027	4.15044	2.96332	2.81455	1.31045	0.971258
mmu-miR-495_st	AAACAAACAUGGUGCACUUCUU	1.05913	1.26784	1.14575	1.05811	1.1139	1.05919	1.30952	1.19966	1.22481
mmu-miR-496_st	UGAGUAUUACAUGGCCAAUCUC	0.644286	0.779517	0.484917	1.28171	0.517249	1.14713	0.927367	1.32278	1.11381
mmu-miR-497_st	CAGCAGCACACUGUGGUUUGUA	7.33101	7.153	6.99812	6.59864	6.32235	6.18503	5.74298	6.71367	6.6441
mmu-miR-499_st	UUAAGACUUGCAGUGAUGUUU	0.695104	0.883606	0.838783	0.817302	1.07399	1.01379	1.34098	1.04373	0.805088
mmu-miR-500_st	AAUGCACCUGGGCAAGGGUUCA	2.9567	2.35504	2.66044	1.14813	0.990582	1.5993	0.820239	1.66415	1.69828
mmu-miR-501-3p_st	AAUGCACCCGGGCAAGGAUUUG	1.78359	2.05375	1.86328	1.31061	0.976963	1.53344	0.968677	2.03194	1.02321
mmu-miR-501-5p_st	AAUCCUUUGUCCCUGGGUGAAA	1.5699	1.38731	0.992056	1.33916	0.820563	1.0447	1.15409	0.827878	0.919068
mmu-miR-503-star_st	GAGUAUUGUUUCCACUGCCUGG	0.603346	0.693283	0.681844	1.25519	0.70033	1.01913	1.05914	1.11923	0.615548
mmu-miR-503_st	UAGCAGCGGGAACAGUACUGCAG	4.62236	5.23436	4.91927	8.77503	8.97859	7.65071	8.56165	7.35793	8.38377
mmu-miR-504_st	AGACCCUGGUCUGCACUCUAUC	3.28169	4.05524	3.44065	1.84744	1.53653	2.67069	1.17609	1.65878	1.00055
mmu-miR-509-3p_st	UGAUUGACAUUUCUGUAAUGG	1.77755	1.35675	1.28901	0.776469	0.793574	0.970097	0.878218	1.00301	1.17442
mmu-miR-509-5p_st	UACUCCAGAAUGUGGCAAUCAU	0.471084	1.03964	0.751884	1.08496	0.911953	0.851992	0.372184	0.966734	1.34656
mmu-miR-511_st	AUGCCUUUUGCUCUGCACUCA	0.8074	0.684711	0.88149	1.44338	0.972459	0.688648	0.683274	0.923008	0.729937
mmu-miR-532-3p_st	CCUCCCACACCCAAGGCUUGCA	4.77059	4.7596	5.32889	4.60418	5.668	2.59612	4.12977	4.64983	2.58203
mmu-miR-532-5p_st	CAUGCCUUGAGUGUAGGACCGU	7.6684	7.92389	7.86984	6.74677	7.50282	6.60208	6.80796	6.89191	6.91063
mmu-miR-540-3p_st	AGGUCAGAGGUCGAUCCUGG	1.21507	1.24183	1.39055	0.727009	0.804518	0.876692	1.16711	1.31156	1.15509
mmu-miR-540-5p_st	CAAGGGUCACCCUCUGACUCUGU	0.947463	1.05793	1.08575	0.957248	0.920737	1.65614	1.26456	1.90881	1.33136
mmu-miR-541_st	AAGGGAUUCUGAUGUUGGUCACACU	1.0014	0.910997	0.997826	0.857067	1.09572	1.50521	1.25399	0.88705	1.58648
mmu-miR-542-3p_st	UGUGACAGAUUGAUAACUGAAA	0.708963	1.25951	1.20403	1.01027	1.19813	0.800538	0.820545	1.08978	1.24119
mmu-miR-542-5p_st	CUCGGGGAUCAUCAUGUCACGA	4.10968	4.04802	4.34536	1.06605	0.747682	1.04609	0.932989	0.932094	1.61994
mmu-miR-543_st	AAACAUUCGCGGUGCACUUCUU	1.11828	2.69723	1.17753	1.60985	0.860071	0.90711	0.886512	0.944969	1.04384
mmu-miR-544_st	AUUCUGCAUUUUUAGCAAGCUC	0.664662	0.918784	0.613848	2.08548	1.39926	0.781363	1.05476	1.02995	1.00681
mmu-miR-546_st	AUGGUGGCACGGAGUC	1.07955	0.882506	1.43634	0.663725	0.838774	0.82756	0.602078	1.162	0.692221
mmu-miR-547_st	CUUGGUACAUCUUUGAGUGAG	0.881039	0.728749	0.95379	1.41409	0.808474	0.742438	0.740159	1.09982	1.24126
mmu-miR-551b_st	GCGACCCAUACUUGGUUUCAG	1.34972	1.3488	1.30648	1.07981	1.10534	1.21342	1.11737	1.68429	0.963715
mmu-miR-574-3p_st	CACGCUCAUGCACACACCCACA	8.40587	8.23992	8.13857	7.31732	8.10056	7.63444	7.05915	7.25803	7.13631
mmu-miR-574-5p_st	UGAGUGUGUGUGUGUGAGUGUGU	3.56049	2.66691	3.00655	2.16523	1.25898	2.05186	0.768935	0.660076	0.862154
mmu-miR-582-3p_st	CCUGUUGAACAACUGAACCCAA	1.363	0.936553	1.06876	0.494815	1.26596	1.71027	1.35353	1.27311	1.19308
mmu-miR-582-5p_st	UACAGUUGUUCAACCAGUUACU	0.446809	0.668365	0.963053	1.64015	1.31966	0.929023	0.49221	0.667198	0.974779
mmu-miR-590-5p_st	GAGCUUAUUCAUAAAAGUGCAG	0.79126	0.81361	1.22212	0.929592	0.911953	0.953959	1.09521	1.36934	0.881904
mmu-miR-592_st	AUUGUGUCAAUAUGCGAUGAUGU	0.733013	0.584822	1.01936	0.892701	0.839508	0.865815	1.01507	1.27739	0.836286
mmu-miR-598_st	UACGUCAUCGUCGUCAUCGUUA	1.49806	1.16928	1.52079	0.519327	1.06749	1.01738	0.790588	1.63172	0.830813
mmu-miR-615-3p_st	UCCGAGCCUGGGUCUCCCUCUU	0.582671	0.754602	0.750756	2.01844	2.51686	1.52245	0.901355	1.22105	0.865446
mmu-miR-615-5p_st	GGGGGUCCCCGGUGCUCGGAUC	0.919426	1.03401	0.875037	1.2501	1.11244	0.984629	1.93743	3.58021	0.822712
mmu-miR-652_st	AAUGGCGCCACUAGGGUUGUG	5.46853	5.71913	5.48933	4.82677	3.83194	2.92388	3.32192	4.84156	5.10035
mmu-miR-653_st	GUGUUGAAACAAUCUCUACUG	0.682598	0.872035	0.937378	0.790532	0.706093	1.07211	1.52168	1.10728	3.58996
mmu-miR-654-5p_st	UGGUAAGCUGCAGAACAUGUGU	0.955406	0.902152	0.812238	0.826438	0.763717	0.88664	1.23403	0.840243	0.971395
mmu-miR-666-3p_st	GGCUGCAGCGUGAUCGCCUGCU	0.651148	0.996431	0.786642	0.518212	1.20493	2.63642	0.826491	0.907464	1.02556
mmu-miR-666-5p_st	AGCGGGCACAGCUGUGAGAGCC	0.903073	0.676693	0.980236	1.22235	0.813635	1.19923	0.996807	0.997384	1.40591
mmu-miR-667_st	UGACACCUGCCACCCAGCCCAAG	1.14634	1.16048	0.987365	1.88086	1.68562	1.96565	1.18624	1.27739	2.71344
mmu-miR-668_st	UGUCACUCGGCUCGGCCCACUACC	1.27175	1.21507	1.31128	1.67151	0.911953	3.73441	1.28827	0.700462	1.07312
mmu-miR-669a_st	AGUUGUGUGUGCAUGUUCAUGU	0.915516	0.762444	0.819761	0.705704	1.40642	0.928875	0.871306	0.802948	0.768845
mmu-miR-669b_st	AGUUUUGUGUGCAUGUGCAUGU	0.491485	0.881688	0.907701	0.931229	0.795931	0.800625	1.33143	1.23347	1.06679
mmu-miR-669c_st	AUAGUUGUGUGUGGAUGUGUGU	0.985795	1.31831	1.34639	1.28905	0.488079	0.866529	0.734958	0.726691	1.1174
mmu-miR-669f_st	CAUAUACAUACACACACACGUAU	1.01831	1.06211	0.826689	1.27952	1.55891	0.766441	1.39938	1.80856	0.796342
mmu-miR-669g_st	UGCAUUGUAUGUGUUGACAUGAU	0.921336	0.619557	0.541552	1.0179	0.972461	1.2315	2.08924	1.19916	2.18215
mmu-miR-669h-3p_st	UAUGCAUAUACACACAUGCACA	0.607994	0.629325	0.760821	1.24255	1.19749	0.847856	0.916779	0.684103	0.734088
mmu-miR-669h-5p_st	AUGCAUGGGUGUAUAGUUGAGUGC	1.24105	1.19172	0.89262	0.849612	1.51392	1.08262	1.09744	0.949758	1.15036
mmu-miR-669i_st	UGCAUAUACACACAUGCAUAC	0.988211	0.464683	0.767204	1.16374	1.01756	0.82733	1.19376	1.11073	0.733122
mmu-miR-669j_st	UGCAUAUACUCACAUGCAAACA	0.906818	1.26257	0.463039	1.39947	1.27874	0.675893	0.758141	1.13129	0.987982
mmu-miR-669k_st	UAUGCAUAUACACGCAUGCAA	0.522895	1.1285	1.12196	0.932445	0.963476	0.88664	0.762596	0.566229	0.619054
mmu-miR-670_st	AUCCCUGAGUGUAUGUGGUGAA	0.834547	1.34066	0.93593	1.24397	0.75609	1.11174	1.98258	1.53311	1.34208
mmu-miR-671-3p_st	UCCGGUUCUCAGGGCUCCACC	1.13008	1.72104	1.59178	2.18619	1.37806	1.23393	0.601699	1.06258	1.40207
mmu-miR-671-5p_st	AGGAAGCCCUGGAGGGGCUGGAG	3.09229	3.56408	2.79945	2.76577	3.07846	1.4952	1.57737	2.06324	1.33343
mmu-miR-672_st	UGAGGUUGGUGUACUGUGUGUGA	0.879536	0.762152	1.12104	1.15287	0.995068	1.28496	1.26456	1.32702	0.962989
mmu-miR-673-3p_st	UCCGGGGCUGAGUUCUGUGCACC	0.633074	0.991775	0.751884	0.522186	0.793618	0.9265	0.900674	1.17097	0.72565
mmu-miR-673-5p_st	CUCACAGCUCUGGUCCUUGGAG	1.10309	0.856681	1.12669	0.708455	1.16584	1.32099	1.2295	0.838258	1.21557
mmu-miR-674-star_st	CACAGCUCCCAUCUCAGAACAA	2.17274	1.95704	1.91882	0.705917	0.967814	1.66634	3.7895	3.584	5.32416
mmu-miR-674_st	GCACUGAGAUGGGAGUGGUGUA	0.869479	1.24289	0.970543	0.985191	0.820674	1.1633	0.658652	0.70501	0.801008
mmu-miR-675-3p_st	CUGUAUGCCCUAACCGCUCAGU	1.03388	1.03681	1.0173	1.01163	2.43454	2.38569	1.93486	2.52406	3.9812
mmu-miR-675-5p_st	UGGUGCGGAAAGGGCCCACAGU	1.0197	1.11073	0.882844	0.840064	1.45407	0.983262	0.88033	0.967974	0.605921
mmu-miR-676-star_st	ACUCUACAACCUUAGGACUUGC	0.954561	1.03541	0.835094	1.05756	1.02286	0.922748	1.54836	1.49596	2.3078
mmu-miR-676_st	CCGUCCUGAGGUUGUUGAGCU	0.968365	0.807725	0.741115	1.37416	1.65526	1.65927	1.50561	1.07781	1.37647
mmu-miR-677_st	UUCAGUGAUGAUUAGCUUCUGA	0.786521	0.651226	0.840047	0.891968	0.651999	0.709629	0.946879	0.918409	0.610358
mmu-miR-678_st	GUCUCGGUGCAAGGACUGGAGG	1.22569	1.48577	0.991138	1.34308	0.676486	0.834457	1.00464	0.954931	0.604076
mmu-miR-679_st	GGACUGUGAGGUGACUCUUGGU	0.60072	0.851212	1.10659	0.864645	0.864873	1.0408	1.14178	1.12489	0.739719
mmu-miR-680_st	GGGCAUCUGCUGACAUGGGGG	1.78703	1.69779	2.24638	2.00538	0.992948	1.09624	0.860601	1.11842	0.692221
mmu-miR-681_st	CAGCCUCGCUGGCAGGCAGCU	1.18122	1.25838	0.964418	1.15415	0.937039	0.458736	0.845099	1.08964	1.48462
mmu-miR-682_st	CUGCAGUCACAGUGAAGUCUG	1.02965	0.979301	0.925363	1.0197	0.830383	0.905628	0.8979	0.733702	0.932496
mmu-miR-684_st	AGUUUUCCCUUCAAGUCAA	0.927041	0.921095	1.3339	0.816453	0.770015	0.970712	1.40293	1.13962	0.953844
mmu-miR-685_st	UCAAUGGCUGAGGUGAGGCAC	3.5084	2.55255	2.40084	0.811012	1.52866	0.738299	1.18344	1.15054	0.670972
mmu-miR-686_st	AUUGCUUCCCAGACGGUGAAGA	1.19483	1.01046	1.02641	1.02064	0.951814	1.13783	0.782461	1.74642	0.973759
mmu-miR-687_st	CUAUCCUGGAAUGCAGCAAUGA	1.19641	0.823575	0.603815	0.958851	0.750736	0.669319	0.952163	1.10856	1.11981
mmu-miR-688_st	UCGCAGGCGACUACUUAUUC	1.05322	0.759461	0.786642	0.914811	1.1059	1.04609	0.895957	0.646015	0.906754
mmu-miR-689_st	CGUCCCCGCUCGGCGGGGUCC	1.59677	1.36378	1.1582	1.22266	0.972461	0.876692	1.27198	1.0629	0.751811
mmu-miR-690_st	AAAGGCUAGGCUCACAACCAAA	0.896583	0.829101	1.53262	1.44399	0.91841	2.27508	0.831498	1.23096	2.29056
mmu-miR-691_st	AUUCCUGAAGAGAGGCAGAAAA	1.32002	1.30708	0.951106	1.07423	1.36172	0.775368	1.00436	1.35132	1.22953
mmu-miR-692_st	AUCUCUUUGAGCGCCUCACUC	0.830604	0.953052	0.545407	1.18095	0.851446	1.00749	0.877815	0.838152	1.20051
mmu-miR-693-3p_st	GCAGCUUUCAGAUGUGGCUGUAA	1.21255	1.03546	0.886927	1.50754	1.19452	1.08178	1.03377	1.7579	0.8393
mmu-miR-693-5p_st	CAGCCACAUCCGAAAGUUUUC	1.02771	0.903633	0.949178	0.618199	1.1903	1.16987	3.50788	1.97211	1.80394
mmu-miR-694_st	CUGAAAAUGUUGCCUGAAG	1.16017	0.706974	0.831088	0.644414	1.12546	0.659224	0.913884	1.03469	1.5747
mmu-miR-695_st	AGAUUGGGCAUAGGUGACUGAA	0.871374	1.22975	1.23118	1.44998	1.37103	1.49465	1.24897	1.0629	1.1319
mmu-miR-696_st	GCGUGUGCUUGCUGUGGG	0.527562	0.912577	1.12108	0.820121	0.745615	0.458518	1.206	0.963768	0.67665
mmu-miR-697_st	AACAUCCUGGUCCUGUGGAGA	1.12136	0.851212	1.16365	1.1984	0.825917	1.46988	1.2177	0.836264	1.21792
mmu-miR-698_st	CAUUCUCGUUUCCUUCCCU	1.3098	1.00399	1.09647	1.06404	1.09425	1.05546	0.745104	1.25071	0.676931
mmu-miR-699_st	AGGCAGUGCGACCUGGCUCG	0.967241	0.696336	1.3227	0.949536	0.705685	0.932445	0.600761	1.34478	0.855966
mmu-miR-700_st	CACGCGGGAACCGAGUCCACC	3.68136	2.99519	3.06431	0.886605	1.00702	1.25384	1.47263	0.932817	1.34656
mmu-miR-701_st	UUAGCCGCUGAAAUAGAUGGA	0.922628	1.05176	1.54504	0.85511	1.03953	0.903542	0.858944	0.628212	0.785792
mmu-miR-702_st	UGCCCACCCUUUACCCCGCUC	0.64024	1.03508	0.820877	1.37371	1.68154	1.73479	3.4316	1.98793	4.28611
mmu-miR-703_st	AAAACCUUCAGAAGGAAAGAA	0.751365	1.03794	0.443572	0.984674	1.08448	2.13575	1.65366	0.918578	1.12309
mmu-miR-704_st	AGACAUGUGCUCUGCUCCUAG	0.756625	1.11461	0.875385	1.33719	0.788523	0.775091	0.410478	0.77163	0.599914
mmu-miR-705_st	GGUGGGAGGUGGGGUGGGCA	3.84194	3.49397	3.2845	2.10922	2.25147	1.05956	1.48538	2.81733	1.23262
mmu-miR-706_st	AGAGAAACCCUGUCUCAAAAAA	0.958262	1.40668	1.15162	0.773228	2.05128	2.0815	4.61095	3.76903	5.00021
mmu-miR-707_st	CAGUCAUGCCGCUUGCCUACG	0.716574	0.528212	0.69689	0.487831	0.547495	2.15518	0.972803	0.526814	1.17683
mmu-miR-708_st	AAGGAGCUUACAAUCUAGCUGGG	4.30252	4.61142	4.93958	1.27761	3.9891	1.88938	1.33327	2.05535	1.21463
mmu-miR-709_st	GGAGGCAGAGGCAGGAGGA	3.53393	3.31203	3.34267	0.8908	1.18498	1.40536	0.915564	1.11785	0.97522
mmu-miR-710_st	CCAAGUCUUGGGGAGAGUUGAG	1.21398	1.10835	1.56088	0.937774	1.10469	0.959625	1.11884	1.18474	0.808349
mmu-miR-711_st	GGGACCCGGGGAGAGAUGUAAG	1.72401	1.61473	1.84106	0.979151	1.94025	1.73407	1.00464	1.4154	1.20053
mmu-miR-712-star_st	UGCGAGUCACCCCCGGGUGUUG	1.64582	1.54097	1.43308	2.92972	1.02664	0.945269	2.6638	1.7783	3.35594
mmu-miR-712_st	CUCCUUCACCCGGGCGGUACC	0.785744	0.922269	1.2184	1.07197	0.739943	1.06373	1.02843	0.855375	1.38748
mmu-miR-713_st	UGCACUGAAGGCACACAGC	0.775252	0.957287	1.15133	0.837476	0.993751	0.906128	0.856122	1.08779	1.18402
mmu-miR-714_st	CGACGAGGGCCGGUCGGUCGC	1.13322	0.830535	0.868733	0.833342	0.756214	1.44196	1.36655	0.881058	0.738506
mmu-miR-715_st	CUCCGUGCACACCCCCGCGUG	1.04169	0.810256	0.820877	2.64832	2.13814	2.51579	1.17532	1.47852	1.43999
mmu-miR-717_st	CUCAGACAGAGAUACCUUCUCU	1.3794	1.62606	0.812798	1.01549	1.06254	1.40455	1.3884	1.11307	1.38771
mmu-miR-718_st	CUUCCGCCCGGCCGGGUGUCG	1.28996	1.01991	1.42888	1.11632	1.30705	1.27446	1.90187	0.770992	1.42468
mmu-miR-719_st	AUCUCGGCUACAGAAAAAUGUU	0.73208	1.23128	0.99788	0.944391	0.559924	1.22218	1.77396	1.88423	1.25702
mmu-miR-720_st	AUCUCGCUGGGGCCUCCA	8.29583	6.97181	8.12849	5.39143	6.08075	4.79477	7.07071	7.87391	8.05202
mmu-miR-721_st	CAGUGCAAUUAAAAGGGGGAA	0.466208	1.32596	0.996762	1.69875	1.25898	1.15819	0.586399	1.03938	1.22596
mmu-miR-741_st	UGAGAGAUGCCAUUCUAUGUAGA	1.12313	0.949351	1.24103	1.29635	0.68869	0.696063	0.722099	0.917999	1.40638
mmu-miR-742-star_st	UACUCACAUGGUUGCUAAUCA	1.17896	1.07411	0.560231	0.981787	0.851446	1.5174	0.766582	0.828638	1.41504
mmu-miR-742_st	GAAAGCCACCAUGCUGGGUAAA	1.89457	1.98202	1.44759	1.03953	1.08472	1.35113	1.01329	0.77278	1.65796
mmu-miR-743a_st	GAAAGACACCAAGCUGAGUAGA	0.886428	0.95764	0.966687	0.96085	0.480426	1.19521	0.593595	0.869674	0.848671
mmu-miR-743b-3p_st	GAAAGACAUCAUGCUGAAUAGA	1.06713	0.629315	1.03064	0.980955	1.23814	0.675513	0.864432	1.90522	0.927137
mmu-miR-743b-5p_st	UGUUCAGACUGGUGUCCAUCA	0.894425	0.760097	0.681287	0.82368	1.3023	1.27924	1.19812	0.710195	1.62406
mmu-miR-744-star_st	CUGUUGCCACUAACCUCAACCU	1.07113	1.28775	1.23527	0.970188	1.03297	1.46988	1.63373	1.82929	1.19486
mmu-miR-744_st	UGCGGGGCUAGGGCUAACAGCA	7.02122	7.08798	6.83454	6.07692	7.23392	5.22944	4.16093	5.46914	5.29659
mmu-miR-758_st	UUUGUGACCUGGUCCACUA	0.723099	0.73842	1.0822	0.988909	0.909927	0.6189	0.634854	0.736468	1.17661
mmu-miR-759_st	GCAGAGUGCAAACAAUUUUGAC	2.02157	0.708663	1.44451	1.95231	2.12979	2.06104	1.21101	1.9032	1.67142
mmu-miR-760_st	CGGCUCUGGGUCUGUGGGGA	1.3052	1.27835	1.18685	1.11515	0.995244	1.67386	1.24897	1.18051	1.65621
mmu-miR-761_st	GCAGCAGGGUGAAACUGACACA	0.994451	1.10313	0.840047	0.78431	1.04483	1.10317	0.890442	1.01307	1.09534
mmu-miR-762_st	GGGGCUGGGGCCGGGACAGAGC	6.09118	5.58481	4.82749	3.32129	3.39336	0.606069	4.20994	5.68543	3.73097
mmu-miR-763_st	CCAGCUGGGAAGAACCAGUGGC	2.44403	2.19567	2.40903	1.81783	1.4434	1.33811	0.987549	1.3567	1.11381
mmu-miR-764-3p_st	AGGAGGCCAUAGUGGCAACUGU	0.734488	1.41019	0.785448	1.04302	1.20139	0.77299	1.20129	1.05828	0.746059
mmu-miR-764-5p_st	GGUGCUCACAUGUCCUCCU	0.575465	0.755389	0.727328	0.943584	1.08818	1.36393	0.647933	1.11006	0.88591
mmu-miR-770-3p_st	CGUGGGCCUGACGUGGAGCUGG	0.95944	0.808694	0.748491	1.14668	1.11127	0.652034	1.14289	0.482909	0.875639
mmu-miR-770-5p_st	AGCACCACGUGUCUGGGCCACG	2.2259	2.89228	1.59328	0.865576	0.99705	1.0621	1.49244	0.991551	0.668414
mmu-miR-7a-star_st	CAACAAAUCACAGUCUGCCAUA	0.949818	1.14595	0.951822	0.8652	0.983812	0.884049	0.762165	0.892141	1.89449
mmu-miR-7a_st	UGGAAGACUAGUGAUUUUGUUGU	0.679937	0.528132	0.719349	0.950837	0.731478	1.88135	1.49304	1.13822	0.977107
mmu-miR-7b_st	UGGAAGACUUGUGAUUUUGUUGU	0.897647	0.583799	0.736984	0.525259	0.764489	0.779329	0.870747	0.687166	1.28418
mmu-miR-802_st	UCAGUAACAAAGAUUCAUCCUU	0.95422	0.879751	0.674396	0.981787	0.756387	0.61692	0.972459	0.845753	1.50786
mmu-miR-804_st	UGUGAGUUGUUCCUCACCUGGA	0.991178	0.988914	1.0943	1.40617	0.805861	2.37499	1.29394	1.34826	0.904598
mmu-miR-805_st	GAAUUGAUCAGGACAUAGGG	1.05312	1.008	0.479063	1.18198	0.967198	1.2274	0.785152	1.23044	0.77941
mmu-miR-872-star_st	UGAACUAUUGCAGUAGCCUCCU	0.921398	1.04669	1.30929	1.84235	1.43189	0.979464	1.6394	1.61857	2.44246
mmu-miR-872_st	AAGGUUACUUGUUAGUUCAGG	0.937514	0.808146	0.85499	0.914637	0.925025	1.0435	0.907586	0.785707	1.02579
mmu-miR-873_st	GCAGGAACUUGUGAGUCUCCU	1.23889	0.863392	1.26472	0.909373	0.915796	0.738767	1.1187	0.98751	1.09783
mmu-miR-874_st	CUGCCCUGGCCCGAGGGACCGA	4.17625	3.96744	3.98096	1.5612	1.36776	2.15518	1.15872	1.41068	1.0358
mmu-miR-875-3p_st	CCUGAAAAUACUGAGGCUAUG	0.879972	1.01039	0.53358	1.2411	2.08194	0.687345	0.981095	1.16041	0.998271
mmu-miR-875-5p_st	UAUACCUCAGUUUUAUCAGGUG	0.595653	0.801446	0.736984	1.00017	0.802442	1.49293	0.594862	1.41068	0.566332
mmu-miR-876-3p_st	UAGUGGUUUACAAAGUAAUUCA	0.807264	0.50329	0.844001	1.41999	0.984292	1.10512	1.27424	1.15951	1.2953
mmu-miR-876-5p_st	UGGAUUUCUCUGUGAAUCACUA	0.661799	0.695968	0.703823	0.602716	1.21338	0.772504	1.1536	1.0629	1.23333
mmu-miR-877-star_st	UGUCCUCUUCUCCCUCCUCCCA	1.41587	1.31171	1.37234	3.13014	3.59521	3.71609	2.52403	1.26844	1.8104
mmu-miR-877_st	GUAGAGGAGAUGGCGCAGGG	1.88033	1.81325	1.34157	1.50832	1.17608	2.66782	1.06987	1.76393	1.90084
mmu-miR-878-3p_st	GCAUGACACCACACUGGGUAGA	0.654878	0.657724	0.887881	1.1244	1.32767	1.48185	0.969839	0.962172	1.11927
mmu-miR-878-5p_st	UAUCUAGUUGGAUGUCAAGACA	0.994836	0.819394	1.1594	0.994727	0.727486	1.00825	0.553871	1.03532	1.29836
mmu-miR-879-star_st	GCUUAUGGCUUCAAGCUUUCGG	0.811252	0.7835	1.02361	1.12007	1.12364	1.48472	0.975087	1.09224	1.38497
mmu-miR-880_st	UACUCCAUCCUCUCUGAGUAGA	0.705718	1.15554	0.66961	0.844887	0.739014	1.3148	1.15107	1.61674	2.34422
mmu-miR-881-star_st	CAGAGAGAUAACAGUCACAUCU	1.25291	1.19974	0.934867	0.717516	1.50204	1.14541	0.974049	1.33323	1.16323
mmu-miR-881_st	AACUGUGUCUUUUCUGAAUAGA	0.688554	0.829215	0.864988	1.18339	1.47805	0.885728	0.662509	1.04993	1.38612
mmu-miR-882_st	AGGAGAGAGUUAGCGCAUUAGU	0.834577	0.930578	1.04488	1.30096	1.21358	2.0665	1.38612	1.07149	1.26934
mmu-miR-883a-3p_st	UAACUGCAACAGCUCUCAGUAU	1.00061	1.13511	0.840877	0.705704	0.899274	1.01216	1.1603	2.13975	1.03743
mmu-miR-883a-5p_st	UGCUGAGAGAAGUAGCAGUUAC	0.987672	1.20943	0.953506	1.24654	1.33965	1.52595	0.809751	1.12489	0.599914
mmu-miR-883b-3p_st	UAACUGCAACAUCUCUCAGUAU	1.31348	1.46374	1.19809	0.819228	1.26117	0.779616	7.77619	4.108	6.97002
mmu-miR-883b-5p_st	UACUGAGAAUGGGUAGCAGUCA	0.921398	0.989025	1.08826	0.724343	1.76832	0.691556	0.568698	0.566229	1.04063
mmu-miR-9-star_st	AUAAAGCUAGAUAACCGAAAGU	1.30316	1.20989	1.08769	1.41478	1.10395	0.750088	1.76247	0.84644	2.00376
mmu-miR-9_st	UCUUUGGUUAUCUAGCUGUAUGA	0.712781	0.506927	0.785924	1.46436	0.885078	0.751829	0.801343	0.659384	1.02123
mmu-miR-92a-star_st	AGGUGGGGAUUGGUGGCAUUAC	0.932219	1.28186	1.01907	0.7936	0.911953	0.899433	0.859685	1.3326	1.31137
mmu-miR-92a_st	UAUUGCACUUGUCCCGGCCUG	7.5828	7.51548	7.70631	7.08045	7.78967	7.23869	5.45492	6.54017	5.92672
mmu-miR-92b_st	UAUUGCACUCGUCCCGGCCUCC	7.14454	7.3757	7.24951	3.75656	2.14227	3.02179	1.53029	1.56459	0.936824
mmu-miR-93-star_st	ACUGCUGAGCUAGCACUUCCCG	4.14551	4.53583	4.20397	3.04993	2.15707	1.17004	1.52962	2.14098	0.832085
mmu-miR-93_st	CAAAGUGCUGUUCGUGCAGGUAG	9.48092	9.47554	9.44472	8.0467	9.07385	8.75933	8.33847	8.49844	8.64469
mmu-miR-96_st	UUUGGCACUAGCACAUUUUUGCU	0.881968	1.13302	0.876042	1.06498	0.825389	2.15304	0.62605	0.869674	0.876373
mmu-miR-98_st	UGAGGUAGUAAGUUGUAUUGUU	3.00623	2.64943	2.73716	1.27334	0.657177	1.11574	1.30041	1.61721	0.687445
mmu-miR-99a_st	AACCCGUAGAUCCGAUCUUGUG	8.93059	8.93153	8.59287	7.84672	7.92356	8.85287	7.5311	7.55823	7.48571
mmu-miR-99b-star_st	CAAGCUCGUGUCUGUGGGUCCG	4.34679	4.63219	4.30311	1.13796	1.37103	1.70352	1.14289	3.50061	0.873958
mmu-miR-99b_st	CACCCGUAGAACCGACCUUGCG	9.13202	9.17221	9.10354	7.88069	7.95718	7.49315	7.48996	7.87387	8.07963
rno-let-7a_st	UGAGGUAGUAGGUUGUAUAGUU	11.0286	11.2271	11.094	10.8366	10.2488	10.5856	10.8629	10.8402	10.6103
rno-let-7b-star_st	CUAUACAACCUACUGCCUUCCC	1.21463	1.63502	1.44815	2.30974	1.59277	2.57267	1.0737	0.933742	1.88538
rno-let-7b_st	UGAGGUAGUAGGUUGUGUGGUU	14.1998	14.1258	14.3467	12.2179	12.3849	11.9201	12.1075	12.3318	12.1457
rno-let-7c_st	UGAGGUAGUAGGUUGUAUGGUU	13.4944	13.2274	12.3365	11.0143	10.9019	10.806	11.1899	11.0228	10.9859
rno-let-7d-star_st	CUAUACGACCUGCUGCCUUUCU	1.27219	0.882506	0.987112	0.998945	1.11274	1.48879	2.01502	1.85164	1.39198
rno-let-7d_st	AGAGGUAGUAGGUUGCAUAGUU	10.1976	10.3034	10.2519	10.1157	9.45751	9.2545	10.0111	9.59255	9.61355
rno-let-7e-star_st	CUAUACGGCCUCCUAGCUUUCC	0.873841	1.61158	1.42078	1.45229	0.746176	2.06328	1.47056	0.636814	2.09766
rno-let-7e_st	UGAGGUAGGAGGUUGUAUAGUU	10.5545	10.5301	10.5804	10.387	10.0477	9.68204	10.3057	10.287	10.2979
rno-let-7f_st	UGAGGUAGUAGAUUGUAUAGUU	6.91148	7.23933	7.4516	6.23057	3.98806	3.29119	7.92162	7.18913	7.18479
rno-let-7i-star_st	CUGCGCAAGCUACUGCCUUGCU	1.47768	2.06702	2.21465	0.589983	0.943452	0.706551	0.923648	0.724005	0.746059
rno-let-7i_st	UGAGGUAGUAGUUUGUGCUGUU	8.88383	8.84574	9.05086	8.10893	7.83956	8.11385	8.68554	8.43067	7.85318
rno-miR-1-star_st	GCACAUACUUCUUUAUGUACCC	1.33685	1.35478	1.13017	0.88715	0.908705	1.11786	0.923324	0.836608	0.658991
rno-miR-1_st	UGGAAUGUAAAGAAGUGUGUAU	0.61165	0.878843	0.887933	0.874115	1.13796	0.965788	1.20617	0.862599	1.47258
rno-miR-100_st	AACCCGUAGAUCCGAACUUGUG	6.74892	6.67003	6.27922	5.73995	3.15238	5.89421	5.77329	4.97904	5.17022
rno-miR-101a-star_st	UCAGUUAUCACAGUGCUGAUGC	1.15456	1.06356	0.786642	0.550672	0.589479	0.782374	0.823733	0.484808	0.410781
rno-miR-101a_st	UACAGUACUGUGAUAACUGAA	1.25438	1.20617	1.55592	1.02102	1.23821	0.600115	0.850583	0.465291	0.521168
rno-miR-101b_st	UACAGUACUGUGAUAGCUGAA	1.09538	0.962993	0.989151	0.769047	1.06124	0.76344	0.433056	0.509075	0.685531
rno-miR-103_st	AGCAGCAUUGUACAGGGCUAUGA	10.8824	11.0948	10.9276	10.3137	10.3842	10.0261	9.90042	9.84531	10.1978
rno-miR-106b-star_st	CCGCACUGUGGGUACUUGCUGC	5.60022	6.08195	5.75322	3.14364	3.46245	1.80402	1.44079	1.41786	2.39505
rno-miR-106b_st	UAAAGUGCUGACAGUGCAGAU	7.61768	7.93607	7.58586	7.49194	7.78571	7.67249	5.93291	6.96776	6.70226
rno-miR-107_st	AGCAGCAUUGUACAGGGCUAUCA	10.2283	10.3911	10.0869	8.63027	8.40136	8.56959	7.3139	8.00628	7.88426
rno-miR-10a-3p_st	CAAAUUCGUAUCUAGGGGAAUA	1.15727	1.11	1.30714	1.14411	1.20279	0.751294	0.935446	0.831704	0.925086
rno-miR-10a-5p_st	UACCCUGUAGAUCCGAAUUUGUG	6.37407	6.24533	6.15289	5.61986	5.20423	4.43299	5.488	6.34798	4.33871
rno-miR-10b_st	CCCUGUAGAACCGAAUUUGUGU	3.79292	3.52674	4.51312	1.88574	0.917553	3.40325	2.12427	3.58081	2.93821
rno-miR-122_st	UGGAGUGUGACAAUGGUGUUUG	2.66071	2.56073	2.94407	1.22789	1.23192	1.66652	0.710215	0.799092	1.09982
rno-miR-124-star_st	CGUGUUCACAGCGGACCUUGAU	0.956211	0.810849	0.7074	0.93906	0.934148	0.899543	0.997745	0.639553	0.675214
rno-miR-124_st	UAAGGCACGCGGUGAAUGCC	1.05447	0.62413	0.873865	1.39789	1.33995	1.15973	0.997883	1.82929	0.743835
rno-miR-125a-3p_st	ACAGGUGAGGUUCUUGGGAGCC	4.37555	4.28068	4.32339	1.06213	1.09865	1.10835	1.51685	1.77991	1.03568
rno-miR-125a-5p_st	UCCCUGAGACCCUUUAACCUGUGA	8.12445	8.05332	8.08296	8.77232	8.77606	8.76307	8.24421	8.22958	8.0004
rno-miR-125b-3p_st	ACGGGUUAGGCUCUUGGGAGCU	3.24256	2.39972	2.86189	2.12807	0.860071	0.830653	1.42147	0.805336	1.22346
rno-miR-125b-5p_st	UCCCUGAGACCCUAACUUGUGA	10.3373	10.2928	10.3676	9.80004	9.35687	10.3633	10.1321	10.0564	10.0685
rno-miR-125b-star_st	ACAAGUCAGGCUCUUGGGACCU	6.21412	6.35232	6.14561	4.19201	4.61913	3.28085	1.02434	2.48178	1.00848
rno-miR-126-star_st	CAUUAUUACUUUUGGUACGCG	0.954561	0.802519	0.92666	1.71791	1.13796	1.00014	0.840502	1.21684	0.472491
rno-miR-126_st	UCGUACCGUGAGUAAUAAUGCG	8.00922	8.05349	8.2444	9.58115	9.22147	9.70986	9.61835	10.0483	9.50765
rno-miR-127_st	UCGGAUCCGUCUGAGCUUGGCU	7.10691	6.96118	6.88347	6.02506	5.89601	5.95488	2.14212	4.52186	1.68999
rno-miR-128_st	UCACAGUGAACCGGUCUCUUU	3.05478	3.71061	3.45841	0.889405	4.48624	2.32253	1.01012	1.7314	0.854665
rno-miR-129-star_st	AAGCCCUUACCCCAAAAAGCAU	1.46636	2.01635	2.23581	1.29128	1.05678	2.10711	1.90764	2.25104	4.57988
rno-miR-129_st	CUUUUUGCGGUCUGGGCUUGC	1.91752	1.88848	1.89728	1.34085	1.08636	1.03643	1.07394	1.22263	1.18285
rno-miR-130a_st	CAGUGCAAUGUUAAAAGGGCAU	5.77083	5.89458	5.9448	6.85252	6.23079	6.6036	6.47445	6.15857	7.43114
rno-miR-130b_st	CAGUGCAAUGAUGAAAGGGCAU	6.94587	6.75669	6.93817	6.49492	6.19765	3.33249	4.36725	4.4495	3.04254
rno-miR-132_st	UAACAGUCUACAGCCAUGGUCG	5.4199	5.21205	5.49464	6.08993	6.06162	6.08065	1.98605	1.48529	1.1278
rno-miR-133a_st	UUUGGUCCCCUUCAACCAGCUG	1.45909	1.76566	2.39729	1.51321	1.65583	1.08148	0.896699	0.887155	0.835546
rno-miR-133b_st	UUUGGUCCCCUUCAACCAGCUA	1.49504	1.1905	0.975276	0.834921	1.81912	0.928875	1.03148	1.53968	1.32913
rno-miR-134_st	UGUGACUGGUUGACCAGAGGGG	0.949632	0.684148	1.17513	0.943139	0.893964	1.82757	0.999176	0.998631	1.12651
rno-miR-135a-star_st	UGUAGGGAUGGAAGCCAUGAAA	5.41601	5.71661	4.964	1.54097	1.19406	1.30341	0.805832	1.07164	1.08401
rno-miR-135a_st	UAUGGCUUUUUAUUCCUAUGUGA	0.767834	1.07116	0.768658	1.01172	1.23821	0.778703	0.598682	1.23855	0.796358
rno-miR-135b_st	UAUGGCUUUUCAUUCCUAUGUGA	1.02965	1.005	0.951757	0.806231	1.23772	0.736468	0.891918	1.39117	0.965588
rno-miR-136-star_st	CAUCAUCGUCUCAAAUGAGUCU	0.835838	1.08866	0.832343	0.918642	1.03237	1.49682	0.949213	0.736468	0.68236
rno-miR-137_st	UUAUUGCUUAAGAAUACGCGUAG	0.930903	0.808694	1.02989	1.03113	0.843071	1.22312	1.60025	1.30987	0.792633
rno-miR-138-star_st	CGGCUACUUCACAACACCAGGG	0.729619	0.898547	1.30367	1.10828	0.75153	0.961709	0.953733	0.799092	1.07919
rno-miR-138_st	AGCUGGUGUUGUGAAUCAGGCCG	1.72823	1.9528	1.4808	1.27696	1.25946	1.2395	0.807228	0.793346	1.96579
rno-miR-139-3p_st	UGGAGACGCGGCCCUGUUGGAG	3.54279	3.24812	2.69092	1.02029	1.03297	2.86707	0.791554	0.758314	0.788804
rno-miR-139-5p_st	UCUACAGUGCACGUGUCUCCAG	5.41353	5.60944	5.48943	2.37442	4.8741	1.76729	1.98344	2.98868	1.00848
rno-miR-140-star_st	UACCACAGGGUAGAACCACGG	9.88693	9.97862	9.8649	7.86571	8.03712	8.28142	7.29604	7.60412	7.91193
rno-miR-140_st	CAGUGGUUUUACCCUAUGGUAG	4.25372	4.63083	4.38502	3.80757	2.61948	4.23941	1.54962	2.93874	4.01872
rno-miR-141_st	UAACACUGUCUGGUAAAGAUGG	6.67743	6.89278	6.58884	6.63045	6.66913	7.98525	7.05781	7.34231	6.95921
rno-miR-142-3p_st	UGUAGUGUUUCCUACUUUAUGGA	1.0244	1.02677	0.848683	0.587196	0.808137	1.17535	0.93823	0.787791	1.16452
rno-miR-142-5p_st	CAUAAAGUAGAAAGCACUACU	0.84921	1.03583	0.840047	1.4958	0.916502	0.989178	0.673139	1.28193	0.992381
rno-miR-143_st	UGAGAUGAAGCACUGUAGCUCA	9.98471	10.1871	9.97405	9.18981	9.19656	9.46812	9.15353	10.0139	9.385
rno-miR-144_st	UACAGUAUAGAUGAUGUACU	0.627753	0.91182	0.595431	1.23462	0.799564	0.656608	1.12005	0.943988	0.673177
rno-miR-145_st	GUCCAGUUUUCCCAGGAAUCCCU	11.341	11.285	11.3424	10.2043	10.6259	9.9717	10.3568	10.6887	10.6096
rno-miR-146a_st	UGAGAACUGAAUUCCAUGGGUU	4.1747	3.8307	3.79974	2.20542	1.44675	4.26035	2.17906	2.15586	1.00752
rno-miR-146b_st	UGAGAACUGAAUUCCAUAGGCUGU	3.26163	3.19176	3.04308	3.61314	1.25229	1.92826	2.24534	1.23208	2.42236
rno-miR-147_st	GUGUGCGGAAAUGCUUCUGCUA	0.73323	0.9944	0.827023	0.943623	0.80504	1.0378	0.998868	1.0036	1.89365
rno-miR-148b-3p_st	UCAGUGCAUCACAGAACUUUGU	1.44151	2.01074	1.92733	1.42199	0.909443	1.13499	1.13698	1.58172	1.02561
rno-miR-148b-5p_st	GAAGUUCUGUUAUACACUCAGG	0.82444	0.920181	0.881647	1.40447	0.781926	0.816819	0.626413	0.889915	0.950339
rno-miR-150_st	UCUCCCAACCCUUGUACCAGUG	5.38814	5.28262	5.68487	5.15932	4.14984	2.88383	5.17489	5.50743	4.52984
rno-miR-151-star_st	CUAGACUGAGGCUCCUUGAGG	2.17151	1.53846	2.47245	1.07644	0.727968	2.68193	1.09644	1.01626	0.745172
rno-miR-152_st	UCAGUGCAUGACAGAACUUGG	7.42809	7.20067	7.45761	7.95363	8.10357	7.82006	8.10281	8.05381	8.08326
rno-miR-153_st	UUGCAUAGUCACAAAAGUGAUC	0.762361	0.597856	0.885029	0.705144	0.824726	0.963349	0.762596	0.627072	0.553569
rno-miR-154_st	UAGGUUAUCCGUGUUGCCUUCG	0.864237	0.74066	0.73819	2.01844	0.696085	0.769287	1.1471	1.10342	1.32625
rno-miR-15b_st	UAGCAGCACAUCAUGGUUUACA	5.46291	5.59172	5.60692	7.23872	6.93378	7.46533	5.9958	6.67991	4.11019
rno-miR-16_st	UAGCAGCACGUAAAUAUUGGCG	9.13456	9.17535	9.33604	10.1308	9.53565	10.3318	9.51594	10.4019	9.9604
rno-miR-17-3p_st	ACUGCAGUGAAGGCACUUGUGG	2.75068	3.43936	3.16949	1.35285	1.26148	0.639863	1.20505	0.614547	2.47038
rno-miR-17-5p_st	CAAAGUGCUUACAGUGCAGGUAG	8.2154	8.54839	8.34739	10.2061	10.3575	9.55005	8.9332	9.23172	9.20886
rno-miR-17_st	CAAAGUGCUUACAGUGCAGGUAG	8.26247	8.4465	8.25243	10.2535	10.3741	9.46918	8.64018	9.14664	9.15389
rno-miR-181a-star_st	ACCAUCGACCGUUGAUUGUACC	1.64929	2.21576	1.88082	1.11798	2.38325	2.10095	8.70465	6.75424	8.49908
rno-miR-181a_st	AACAUUCAACGCUGUCGGUGAGU	8.57232	8.8074	8.81034	7.74685	7.53578	7.61262	6.29131	8.03385	6.75282
rno-miR-181b_st	AACAUUCAUUGCUGUCGGUGGGU	7.50711	7.6929	7.72581	3.00722	5.65662	2.73387	1.97383	4.74351	3.52344
rno-miR-181c_st	AACAUUCAACCUGUCGGUGAGU	3.49483	3.61004	2.93933	1.37284	1.45516	1.18213	1.85865	1.57183	1.14072
rno-miR-181d_st	AACAUUCAUUGUUGUCGGUGGGU	4.60126	5.23393	4.75573	1.0837	0.860071	1.36405	0.891058	2.20363	2.13454
rno-miR-182_st	UUUGGCAAUGGUAGAACUCACACCG	7.84454	8.03333	7.71067	5.88599	7.2969	6.60956	6.1982	5.78267	5.34632
rno-miR-183_st	UAUGGCACUGGUAGAAUUCACU	3.97715	4.12788	3.58043	1.10258	2.23208	1.08267	3.45387	2.34544	0.915347
rno-miR-184_st	UGGACGGAGAACUGAUAAGGGU	1.03364	1.7081	0.986173	1.05785	1.01916	1.83397	2.19157	0.866106	1.41013
rno-miR-185_st	UGGAGAGAAAGGCAGUUCCUGA	9.18445	9.13856	9.11962	8.9495	9.01019	8.53123	8.87096	8.64977	9.0396
rno-miR-186_st	CAAAGAAUUCUCCUUUUGGGCU	0.527562	0.832459	0.903322	1.21065	0.982886	0.82781	1.99973	1.53522	1.2893
rno-miR-187_st	UCGUGUCUUGUGUUGCAGCCGG	1.60061	0.925993	1.5443	3.9875	1.57535	1.81521	1.0273	1.07595	1.02008
rno-miR-188_st	CAUCCCUUGCAUGGUGGAGGG	2.83938	3.62019	3.66331	1.05379	2.48756	1.41471	1.33458	0.940346	0.886332
rno-miR-18a_st	UAAGGUGCAUCUAGUGCAGAUAG	4.96384	5.02014	4.91038	8.05813	8.47405	7.61561	6.87865	6.9706	7.2483
rno-miR-190_st	UGAUAUGUUUGAUAUAUUAGGU	0.879362	0.736903	0.695281	1.00009	0.964329	1.19511	1.06303	0.706538	0.512618
rno-miR-190b_st	UGAUAUGUUUGAUAUUAGGUU	0.914471	1.20323	1.02038	1.63169	0.824877	1.19535	0.754372	1.09284	0.977311
rno-miR-191_st	CAACGGAAUCCCAAAAGCAGCUG	11.5249	11.3636	11.3345	10.3524	10.6608	10.0139	10.309	9.7281	9.9672
rno-miR-192_st	CUGACCUAUGAAUUGACAGCC	0.99367	1.30876	1.13407	0.872249	1.21646	1.19511	1.00018	1.88314	1.62052
rno-miR-193-star_st	UGGGUCUUUGCGGGCAAGAUGA	5.4198	5.50215	5.24201	4.49398	4.85726	4.03796	2.71896	2.43542	3.79818
rno-miR-193_st	AACUGGCCUACAAAGUCCCAGU	3.48233	3.42198	3.97615	3.7322	1.46742	2.38943	1.56769	2.10297	1.08845
rno-miR-194_st	UGUAACAGCAACUCCAUGUGGA	2.31841	3.05955	2.30777	1.33276	1.25898	1.26803	0.904836	1.15564	1.4305
rno-miR-195_st	UAGCAGCACAGAAAUAUUGGC	8.45725	8.49234	8.43127	8.67344	8.18038	8.73123	8.43433	9.00165	8.14775
rno-miR-196a-star_st	UCGGCAACAAGAAACUGCCUGA	1.29289	1.15205	1.07658	1.04029	0.79223	0.870241	0.72743	1.0629	0.678731
rno-miR-196a_st	UAGGUAGUUUCAUGUUGUUGGG	1.16403	0.820317	1.59972	1.39797	0.685025	0.678373	1.03681	1.47204	1.04811
rno-miR-196b_st	UAGGUAGUUUCCUGUUGUUGGG	2.31527	2.54916	3.57501	1.23246	3.03765	2.12454	0.896699	2.03352	1.56809
rno-miR-196c_st	UAGGUAGUUUCGUGUUGUUGGG	1.39147	1.43015	1.78108	1.19429	1.43747	1.05934	0.998126	1.38592	1.03777
rno-miR-199a-3p_st	ACAGUAGUCUGCACAUUGGUUA	8.26809	8.18814	8.40225	8.87683	8.2584	8.56815	7.85747	8.13745	7.77038
rno-miR-199a-5p_st	CCCAGUGUUCAGACUACCUGUUC	8.75725	8.6784	8.85985	7.46081	7.45642	6.02408	6.95011	7.54723	7.17999
rno-miR-19a_st	UGUGCAAAUCUAUGCAAAACUGA	2.11284	1.68349	1.63904	1.16258	0.876182	1.2315	0.850393	1.11747	1.53897
rno-miR-19b_st	UGUGCAAAUCCAUGCAAAACUGA	7.72298	7.77274	7.4286	8.61495	8.12045	8.28247	8.43912	8.75226	8.76833
rno-miR-200a_st	UAACACUGUCUGGUAACGAUGU	6.93322	7.08508	6.61907	6.46921	6.675	6.9327	7.33632	7.30263	7.08908
rno-miR-200b_st	UAAUACUGCCUGGUAAUGAUGAC	9.48585	9.60445	9.4473	9.38638	9.88801	9.81555	9.97957	9.55607	9.4497
rno-miR-200c_st	UAAUACUGCCGGGUAAUGAUGG	12.7714	12.7912	12.5252	11.5915	11.6742	11.5458	11.6748	11.623	11.5581
rno-miR-203_st	GUGAAAUGUUUAGGACCACUAG	4.54884	4.31901	4.63914	8.49767	7.85295	6.64955	8.00186	7.68985	7.65316
rno-miR-204-star_st	GCUGGGAAGGCAAAGGGACGUU	5.12775	4.83695	4.94938	0.837396	1.40765	2.13571	1.89248	0.914725	0.938268
rno-miR-204_st	UUCCCUUUGUCAUCCUAUGCCU	2.78563	2.02065	2.75008	0.885675	1.54209	3.05335	1.23851	0.965835	0.918555
rno-miR-205_st	UCCUUCAUUCCACCGGAGUCUG	4.82032	4.38943	4.84795	4.53624	3.36856	1.98603	1.29974	1.26488	1.52771
rno-miR-206_st	UGGAAUGUAAGGAAGUGUGUGG	0.824796	1.00271	0.807476	0.975599	0.724295	0.935504	0.643345	1.16655	1.53568
rno-miR-207_st	GCUUCUCCUGGCUCUCCUCCCUU	1.73726	1.77496	1.96948	4.9603	4.3376	4.88039	1.57034	1.76327	1.30014
rno-miR-208_st	AUAAGACGAGCAAAAAGCUUGU	1.18706	0.54394	1.18077	1.05865	1.06764	0.984629	1.51095	2.26384	2.20718
rno-miR-20a-star_st	ACUGCAUUACGAGCACUUACA	1.10309	1.17971	1.19917	1.07169	0.808474	0.738299	1.15257	0.74549	0.76147
rno-miR-20a_st	UAAAGUGCUUAUAGUGCAGGUAG	6.86778	7.40543	7.10181	9.75602	10.0776	9.46477	8.58673	9.04928	8.88161
rno-miR-20b-3p_st	ACUGCAGUGUGAGCACUUCUGG	1.15278	1.22012	1.29983	1.05617	0.945079	1.2315	1.03947	1.14354	1.02058
rno-miR-20b-5p_st	CAAAGUGCUCAUAGUGCAGGU	1.09205	1.12473	1.01459	0.730589	1.15579	1.38129	0.56259	0.959858	0.771269
rno-miR-21-star_st	CAACAGCAGUCGAUGGGCUGUC	1.79868	2.52446	2.35115	1.49361	1.07417	1.05889	1.13424	1.3613	1.47938
rno-miR-21_st	UAGCUUAUCAGACUGAUGUUGA	7.35837	7.4639	7.68725	6.62558	6.38372	4.50029	7.98644	8.47127	7.55327
rno-miR-210_st	CUGUGCGUGUGACAGCGGCUGA	8.1313	8.08011	7.7981	4.33503	5.6395	3.84446	4.85624	5.49937	4.15455
rno-miR-211_st	UUCCCUUUGUCAUCCUUUGCCU	0.893529	0.96201	0.877215	1.03203	1.43734	1.63356	1.02802	1.22523	1.91401
rno-miR-212_st	UAACAGUCUCCAGUCACGGCCA	3.22788	3.61325	2.95238	1.7407	4.53582	2.07747	1.81734	1.30441	1.31086
rno-miR-214_st	ACAGCAGGCACAGACAGGCAG	10.1033	10.0295	10.2075	8.04671	8.50111	7.24134	6.72881	7.19175	7.92203
rno-miR-215_st	AUGACCUAUGAUUUGACAGAC	0.892121	1.24497	0.828247	0.88494	0.830025	0.507678	5.74871	1.82963	3.47949
rno-miR-216a_st	UAAUCUCAGCUGGCAACUGUGA	1.02835	0.867156	0.891353	0.798809	1.15246	0.63106	0.911204	1.42695	0.853864
rno-miR-217_st	UACUGCAUCAGGAACUGACUGGAU	0.915516	0.970791	0.921183	1.55792	1.38543	0.75234	0.552279	0.728411	1.2234
rno-miR-218-star_st	CAUGGUUCUGUCAAGCACCGCG	1.0863	1.04551	0.94346	1.24732	1.81934	0.625786	0.87623	0.943763	1.3217
rno-miR-218_st	UUGUGCUUGAUCUAACCAUGU	0.648343	0.549916	0.979417	0.973177	0.70798	0.797167	0.438032	1.22035	1.00939
rno-miR-219-1-3p_st	AGAGUUGCGUCUGGACGUCCCG	1.01898	1.34281	1.23319	1.12346	1.44097	1.89582	1.05643	1.07227	1.26666
rno-miR-219-2-3p_st	AGAAUUGUGGCUGGACAUCUGU	0.911406	0.677002	1.04898	0.915373	0.816039	0.783391	1.08418	1.2897	0.744309
rno-miR-219-5p_st	UGAUUGUCCAAACGCAAUUCU	0.939439	0.645611	0.888617	0.930308	0.544017	1.14219	0.938358	1.99205	1.14184
rno-miR-22-star_st	AGUUCUUCAGUGGCAAGCUUUA	0.918936	1.0458	2.12866	1.10812	1.23376	1.07163	0.868071	1.98169	0.753947
rno-miR-22_st	AAGCUGCCAGUUGAAGAACUGU	8.99747	8.87726	8.82836	8.82563	8.85094	8.97418	9.33823	10.2	9.9748
rno-miR-221_st	AGCUACAUUGUCUGCUGGGUUUC	7.86219	7.6926	7.92303	7.55127	7.19783	7.34084	3.22008	5.09134	2.42451
rno-miR-222_st	AGCUACAUCUGGCUACUGGGU	6.91854	7.13209	7.00655	6.40061	6.94492	7.14867	1.3594	4.30192	1.69712
rno-miR-223_st	UGUCAGUUUGUCAAAUACCCC	2.25994	2.3563	2.42046	1.02641	0.977815	1.7972	1.04667	0.955682	1.37304
rno-miR-224_st	CAAGUCACUAGUGGUUCCGUUUA	0.815831	0.639345	0.924856	0.952368	1.01752	0.984629	1.07014	1.9309	0.932445
rno-miR-23a-star_st	GGGGUUCCUGGGGAUGGGAUUU	1.00879	1.1839	1.07231	0.981787	0.614523	0.689683	0.736287	0.97562	1.68132
rno-miR-23a_st	AUCACAUUGCCAGGGAUUUCC	9.77863	9.96892	9.76741	10.2929	10.2395	10.2823	10.3358	10.4935	10.2276
rno-miR-23b_st	AUCACAUUGCCAGGGAUUACC	10.9371	11.1548	10.8652	9.87505	10.0115	10.2627	10.2026	10.1443	10.224
rno-miR-24-1-star_st	GUGCCUACUGAGCUGAUAUCAG	1.65209	2.74564	1.96888	1.05992	1.06534	1.52919	0.7598	0.972778	1.0352
rno-miR-24-2-star_st	GUGCCUACUGAGCUGAAACAGU	1.25172	1.32726	2.0199	1.38567	0.483451	1.91069	0.913227	0.917999	0.554565
rno-miR-24_st	UGGCUCAGUUCAGCAGGAACAG	11.7597	11.996	11.8089	10.9837	11.1035	10.9864	10.9054	11.1804	11.2223
rno-miR-25-star_st	AGGCGGAGACACGGGCAAUUGC	2.00079	1.95407	1.37797	2.14946	2.08597	2.47811	1.09942	1.53493	0.851474
rno-miR-25_st	CAUUGCACUUGUCUCGGUCUGA	6.28279	6.25999	5.79756	7.21548	5.63431	7.22311	6.85753	6.24287	4.38503
rno-miR-26a_st	UUCAAGUAAUCCAGGAUAGGCU	11.1549	11.4181	11.4008	11.4363	11.4442	11.3104	11.1883	11.4397	11.2136
rno-miR-26b-star_st	CCUGUUCUCCAUUACUUGGCUC	0.878959	1.07183	1.18583	1.1354	0.940677	1.82481	0.920955	1.1529	0.949507
rno-miR-26b_st	UUCAAGUAAUUCAGGAUAGGU	3.23377	2.66105	3.90412	3.17575	3.4108	3.57997	2.49339	3.19715	1.34902
rno-miR-27a-star_st	AGGGCUUAGCUGCUUGUGAGCA	1.82298	2.19334	1.87934	0.994939	0.943694	3.06654	0.941584	0.696869	0.708123
rno-miR-27a_st	UUCACAGUGGCUAAGUUCCGC	7.05808	7.41769	7.45962	8.23998	7.84966	8.23201	7.41247	9.10608	8.46019
rno-miR-27b_st	UUCACAGUGGCUAAGUUCUGC	8.1901	8.48064	7.95392	7.6865	7.6284	8.32678	8.61393	8.61444	8.2116
rno-miR-28-star_st	CACUAGAUUGUGAGCUCCUGGA	5.26254	4.92828	4.90241	5.49499	6.65797	4.42852	4.76272	5.20657	5.74244
rno-miR-28_st	AAGGAGCUCACAGUCUAUUGAG	5.78039	5.78543	5.75178	6.90534	6.98214	6.97063	6.58653	6.76267	6.71735
rno-miR-290_st	CUCAAACUAUGGGGGCACUUUUU	1.2732	1.24039	0.875234	1.04253	0.698129	0.937227	1.37468	0.853371	0.87259
rno-miR-291a-5p_st	CAUCAAAGUGGAGGCCCUCUCU	0.654832	0.781947	0.750756	1.25802	0.94573	1.02211	0.803528	0.866228	0.650299
rno-miR-292-3p_st	AAGUGCCGCCAGGUUUUGAGUGU	0.747492	1.07359	0.532918	1.23888	0.989551	1.20443	0.826144	0.878883	0.936039
rno-miR-292-5p_st	ACUCAAACUGGGGGCUCUUUUG	0.761337	0.687516	0.658478	1.8291	1.16584	0.928875	0.764564	1.13137	1.13239
rno-miR-296-star_st	AGGGCCCCCCCUCAAUCCUGU	0.99367	1.09498	1.81395	3.52564	3.70458	3.31768	4.18097	2.46948	2.20454
rno-miR-296_st	GAGGGUUGGGUGGAGGCUCUCC	1.53999	1.90968	1.84385	1.8755	1.10316	2.68507	1.31786	0.889012	0.58057
rno-miR-297_st	AUGUAUGUGUGCAUGUAUGCAUG	0.666697	0.684148	0.98792	0.913925	0.923908	0.907692	0.769091	0.76126	0.746063
rno-miR-298_st	GGCAGAGGAGGGCUGUUCUUCCC	1.51943	1.66142	0.769539	0.80075	1.80621	1.14113	0.853493	0.913899	0.775627
rno-miR-299_st	UGGUUUACCGUCCCACAUACAU	1.38724	1.72665	2.23005	1.56788	2.26759	2.67537	1.56799	1.27672	0.801067
rno-miR-29a-star_st	ACUGAUUUCUUUUGGUGUUCAG	1.09112	0.629032	0.903919	1.18771	0.792121	1.11786	0.801343	1.37812	0.662233
rno-miR-29a_st	UAGCACCAUCUGAAAUCGGUUA	7.24733	7.32923	7.01939	7.54566	7.19957	7.61925	8.26818	8.23475	7.72407
rno-miR-29b-1-star_st	UUUCAUAUGGUGGUUUAGAUUU	0.853419	0.764199	0.716977	1.028	1.25001	1.72791	0.999949	0.728264	0.734785
rno-miR-29b-2-star_st	CUGGUUUCACAUGGUGGCUUAG	3.88574	3.52512	3.70013	4.0558	4.29518	3.81042	3.9728	2.93589	4.27613
rno-miR-29b_st	UAGCACCAUUUGAAAUCAGUGUU	2.58485	2.51849	3.01895	1.40245	1.00985	1.84389	1.12486	1.58149	1.34785
rno-miR-29c-star_st	UGACCGAUUUCUCCUGGUGUUC	1.67861	2.19955	2.26281	1.1984	1.2883	0.970372	1.36369	1.12406	1.8381
rno-miR-29c_st	UAGCACCAUUUGAAAUCGGUUA	3.79969	3.41422	3.9507	2.14798	0.996477	2.30842	4.07051	4.12862	1.50677
rno-miR-300-3p_st	UAUGCAAGGGCAAGCUCUCUUC	0.897431	0.688953	0.782883	0.705704	1.0402	0.959871	0.866237	0.962733	1.50194
rno-miR-300-5p_st	UUGAAGAGAGGUUAUCCUUUGU	1.35844	1.56785	1.01044	1.46436	0.942609	0.938735	1.01323	0.910145	0.943823
rno-miR-301a_st	CAGUGCAAUAGUAUUGUCAAAGC	1.10259	0.944911	1.46387	1.32151	1.71431	0.671792	1.79098	1.57202	1.14184
rno-miR-30a-star_st	CUUUCAGUCGGAUGUUUGCAGC	5.87843	5.47978	5.37895	6.67595	6.28978	7.75583	7.87865	7.12251	6.75508
rno-miR-30a_st	UGUAAACAUCCUCGACUGGAAG	8.94119	9.08862	8.98239	9.87043	9.89351	11.0357	11.0997	10.8759	10.8113
rno-miR-30b-5p_st	UGUAAACAUCCUACACUCAGCU	6.67774	6.60418	6.77536	6.16185	5.83902	7.24097	8.98816	8.01255	8.56585
rno-miR-30c-1-star_st	CUGGGAGAGGGUUGUUUACUCC	2.04325	2.57247	1.22823	1.06149	0.657177	1.3148	0.991439	0.88814	0.738882
rno-miR-30c-2-star_st	CUGGGAGAAGGCUGUUUACUCU	5.25893	5.62178	5.03828	2.3717	3.81551	1.42895	2.57898	0.923285	1.72136
rno-miR-30c_st	UGUAAACAUCCUACACUCUCAGC	6.90818	7.10882	7.07195	7.68325	7.77756	8.15475	9.24643	9.03137	9.20674
rno-miR-30d-star_st	CUUUCAGUCAGAUGUUUGCUGC	0.921803	1.07377	1.17453	1.15916	1.04929	0.970995	0.847172	1.04388	0.934934
rno-miR-30d_st	UGUAAACAUCCCCGACUGGAAG	7.99593	8.20432	8.07784	7.10288	7.92127	8.75796	9.09523	8.67009	8.43294
rno-miR-30e-star_st	CUUUCAGUCGGAUGUUUACAGC	1.71742	1.08883	1.55468	1.98396	1.48955	1.12399	1.33414	2.16176	1.51409
rno-miR-30e_st	UGUAAACAUCCUUGACUGGAAG	5.06973	5.46052	4.82104	5.13629	3.30564	6.16074	6.31341	6.89278	5.58488
rno-miR-31_st	AGGCAAGAUGCUGGCAUAGCUG	10.6263	10.7966	10.8818	8.97679	9.19075	8.74697	7.43843	7.99398	7.85397
rno-miR-320_st	AAAAGCUGGGUUGAGAGGGCGA	10.4377	10.1933	10.3446	8.91103	8.95086	8.61403	8.28019	8.35618	9.03268
rno-miR-322_st	CAGCAGCAAUUCAUGUUUUGGA	1.33204	1.19329	1.35261	1.09237	0.799564	1.26572	0.777078	0.799092	0.81319
rno-miR-323-star_st	AGGUGGUCCGUGGCGCGUUCGC	1.04859	1.13112	1.0726	0.590895	0.629499	0.726961	0.762596	0.896153	1.33777
rno-miR-323_st	CACAUUACACGGUCGACCUCU	0.527562	1.11073	0.568142	0.943391	0.799564	0.974648	1.81944	1.20945	0.863298
rno-miR-324-3p_st	CCACUGCCCCAGGUGCUGCUGG	5.08549	5.07729	4.92699	3.35948	1.13212	1.19682	1.4751	1.41068	1.16125
rno-miR-324-5p_st	CGCAUCCCCUAGGGCAUUGGUGU	5.95164	6.12589	5.91309	3.92528	2.53604	2.81181	2.94859	2.61526	3.80239
rno-miR-325-3p_st	UUUAUUGAGCACCUCCUAUCAA	0.994836	0.879751	0.95139	0.886247	0.995156	1.44151	3.30812	1.83959	1.64225
rno-miR-325-5p_st	CCUAGUAGGUGCUCAGUAAGUGU	0.843598	0.949634	0.727217	1.06794	0.972459	1.58013	1.17399	1.10139	0.609462
rno-miR-326_st	CCUCUGGGCCCUUCCUCCAGU	1.57416	2.32664	1.37792	0.932445	1.79567	1.47337	1.00142	1.57202	1.03399
rno-miR-327_st	CCUUGAGGGGCAUGAGGGU	1.20491	1.06682	0.841874	1.23619	1.13796	0.98272	1.28374	1.20931	0.903763
rno-miR-328_st	CUGGCCCUCUCUGCCCUUCCGU	2.13207	2.34231	3.2469	2.22244	1.03297	1.90819	1.14478	1.48714	0.954044
rno-miR-329_st	AACACACCCAGCUAACCUUUUU	1.00174	1.07377	1.356	1.40458	1.19847	1.84721	1.29091	1.59563	1.09952
rno-miR-33_st	GUGCAUUGUAGUUGCAUUGCA	0.807215	0.594728	0.91344	0.742941	0.785737	0.916743	0.817503	1.00033	0.990589
rno-miR-330-star_st	GCAAAGCACAGGGCCUGCAGAGA	1.96852	2.74668	2.82147	1.04302	1.54739	1.73074	1.23982	2.29835	1.75807
rno-miR-330_st	UCUCUGGGCCUGUGUCUUAGGC	1.42254	1.96654	1.29964	1.47935	1.03973	0.900722	0.675613	0.983963	1.25463
rno-miR-331_st	GCCCCUGGGCCUAUCCUAGAA	3.34891	3.59043	3.48774	2.54535	0.843703	1.17004	2.44289	2.66547	1.29148
rno-miR-333_st	GUGGUGUGCUAGUUACUUUU	0.52129	0.914606	0.856786	1.10813	0.919589	0.871592	1.22566	0.996099	1.2067
rno-miR-335_st	UCAAGAGCAAUAACGAAAAAUGU	1.43125	1.57251	1.44295	1.55932	1.44954	0.711432	1.92731	1.8658	1.56441
rno-miR-336_st	UCACCCUUCCAUAUCUAGUCU	0.930018	0.858644	1.03348	1.04792	1.21711	1.90887	1.09521	1.39098	1.40622
rno-miR-337_st	UUCAGCUCCUAUAUGAUGCCUUU	1.26219	1.28808	1.16272	2.11126	1.62777	2.40938	1.9818	2.6808	2.30426
rno-miR-338-star_st	AACAAUAUCCUGGUGCUGAGUG	0.668379	0.771811	1.43106	1.58395	0.964753	1.10485	1.03495	0.408502	0.802922
rno-miR-338_st	UCCAGCAUCAGUGAUUUUGUUGA	0.885993	0.812469	1.12104	0.485704	1.05864	1.08201	0.804749	1.57771	1.35486
rno-miR-339-3p_st	UGAGCGCCUCGACGACAGAGCCA	0.819567	1.02084	0.86509	1.68654	0.589864	1.03557	1.15355	0.975379	1.35548
rno-miR-339-5p_st	UCCCUGUCCUCCAGGAGCUCACG	8.33924	8.54582	8.51305	7.17427	7.41024	7.05859	5.56888	6.99615	6.15396
rno-miR-340-3p_st	UCCGUCUCAGUUACUUUAUAGCC	0.858121	0.695114	0.863295	0.781668	1.27295	0.691627	1.75957	1.27029	0.470472
rno-miR-340-5p_st	UUAUAAAGCAAUGAGACUGAUU	1.319	0.97942	1.12289	1.32796	1.15479	0.853849	0.876135	1.0948	1.36167
rno-miR-341_st	UCGGUCGAUCGGUCGGUCGGU	1.6522	2.02077	1.67221	1.66108	0.939305	0.928875	1.33264	1.93807	1.163
rno-miR-342-3p_st	UCUCACACAGAAAUCGCACCCGU	7.44144	7.44297	7.93096	4.78948	5.71151	4.6779	7.26086	6.35209	7.14214
rno-miR-342-5p_st	AGGGGUGCUAUCUGUGAUUGAG	1.17638	1.09444	1.07891	1.17833	1.16584	1.07446	1.09521	0.97751	1.09363
rno-miR-343_st	UCUCCCUCCGUGUGCCCAGA	0.958857	1.11158	0.948072	0.98727	1.3227	1.30418	2.21423	0.703512	1.10849
rno-miR-344-3p_st	UGAUCUAGCCAAAGCCUGACCGU	1.24404	1.20246	1.59085	1.35491	1.06424	1.3636	1.26447	1.23266	2.6621
rno-miR-344-5p_st	UCAGGCUCCUGGCUAGAUUCCAGG	0.821401	0.671015	0.703823	0.926033	0.602206	1.7955	0.693893	0.897474	0.835018
rno-miR-345-3p_st	CCCUGAACUAGGGGUCUGGAGA	4.42576	4.41867	4.34897	1.66431	2.1084	1.30327	1.30904	0.791992	1.05894
rno-miR-345-5p_st	UGCUGACCCCUAGUCCAGUGC	1.66324	2.26483	2.63284	1.64015	1.16584	1.77427	1.52505	0.996387	0.80055
rno-miR-346_st	UGUCUGCCUGAGUGCCUGCCUCU	1.30962	1.74133	1.46374	0.96232	1.4434	1.40191	1.2741	0.896153	1.06006
rno-miR-347_st	UGUCCCUCUGGGUCGCCCA	1.20108	1.22906	0.940468	0.6825	1.70971	0.711404	1.16632	0.796407	0.634903
rno-miR-349_st	CAGCCCUGCUGUCUUAACCUCU	0.809351	1.08469	0.702283	0.931963	1.49143	1.04866	1.11205	0.635175	1.12415
rno-miR-34a_st	UGGCAGUGUCUUAGCUGGUUGU	6.42193	6.80334	6.29263	7.28846	7.21397	6.7608	7.66075	7.97286	7.65786
rno-miR-34b_st	UAGGCAGUGUAAUUAGCUGAUUG	4.03019	4.33232	4.04459	1.2915	3.79636	2.90027	1.15223	1.41688	0.797183
rno-miR-34c-star_st	AAUCACUAACCACACAGCCAGG	7.25088	7.20654	6.83923	5.16156	5.91853	7.52914	4.55937	3.6688	2.71488
rno-miR-34c_st	AGGCAGUGUAGUUAGCUGAUUGC	8.38495	8.69875	8.23929	5.78453	6.95406	7.72496	4.96474	1.77991	5.96379
rno-miR-350_st	UUCACAAAGCCCAUACACUUUCAC	0.980866	0.821373	0.812798	0.957995	1.44423	1.34595	1.38968	1.30853	1.63342
rno-miR-351_st	UCCCUGAGGAGCCCUUUGAGCCUGA	1.01412	1.0383	1.15184	1.4582	1.56344	1.79527	1.74221	0.600246	0.858178
rno-miR-352_st	AGAGUAGUAGGUUGCAUAGUA	2.95163	3.09483	3.12301	0.903771	1.02353	1.69171	1.47224	1.21092	2.41615
rno-miR-361_st	UUAUCAGAAUCUCCAGGGGUAC	9.45561	9.62604	9.54698	8.1244	8.29586	8.28181	7.55355	7.70091	7.61796
rno-miR-363-star_st	CGGGUGGAUCACGAUGCAAUUU	0.653849	1.05525	0.714871	0.98727	0.972461	1.11786	1.01763	1.11151	0.942847
rno-miR-363_st	AAUUGCACGGUAUCCAUCUGUA	1.50104	1.67066	1.93133	1.98396	1.46083	1.3987	3.30753	1.52135	1.2846
rno-miR-365_st	UAAUGCCCCUAAAAAUCCUUAU	0.978829	1.3947	1.24866	1.38036	1.80512	2.52751	2.14154	2.52608	3.20247
rno-miR-369-3p_st	AAUAAUACAUGGUUGAUCUUU	1.10259	1.04604	0.772687	1.22498	0.509115	0.984629	0.773721	0.907278	0.942785
rno-miR-369-5p_st	AGAUCGACCGUGUUAUAUUCGC	0.843331	1.17184	1.79469	1.45805	0.911953	2.34633	1.54685	0.998091	1.06913
rno-miR-370_st	GCCUGCUGGGGUGGAACCUGGUU	2.2079	1.22319	1.85284	1.14612	0.972461	1.16256	0.854751	1.1364	0.947593
rno-miR-374_st	AUAUAAUACAACCUGCUAAGUG	1.02835	0.753027	0.9725	1.4061	0.713093	0.99887	1.11809	1.25253	1.1004
rno-miR-375_st	UUUGUUCGUUCGGCUCGCGUGA	6.73226	6.62763	6.1777	3.84272	3.69231	6.89856	7.69005	7.08397	6.56547
rno-miR-376a-star_st	GGUAGAUUCUCCUUCUAUGAG	1.20379	0.822643	1.07744	1.00173	0.883347	0.678935	0.751555	0.563502	0.648321
rno-miR-376a_st	AUCGUAGAGGAAAAUCCACGU	0.875342	0.86666	1.21615	1.05881	1.52096	0.638301	2.38162	1.63965	1.43197
rno-miR-376b-3p_st	AUCAUAGAGGAACAUCCACUU	1.25898	0.710451	1.01515	0.858588	1.33135	1.09827	9.2228	7.83779	9.31803
rno-miR-376b-5p_st	GUGGAUAUUCCUUCUAUGGUUA	1.06927	1.15016	0.881737	0.520658	1.04483	0.682396	0.774238	0.87311	0.932445
rno-miR-376c_st	AACAUAGAGGAAAUUUCACGU	0.964025	0.716877	0.821416	0.747714	1.3153	1.0547	0.525861	0.873485	0.993865
rno-miR-377_st	AUCACACAAAGGCAACUUUUGG	1.03388	0.344506	1.40988	1.25936	0.820092	1.37521	1.94449	2.26728	0.804861
rno-miR-378-star_st	CUCCUGACUCCAGGUCCUGUGU	2.3539	3.23946	3.10641	0.600725	2.16053	0.92155	1.5029	1.56584	1.39033
rno-miR-378_st	ACUGGACUUGGAGUCAGAAGG	8.03487	7.7442	8.02591	8.34835	8.66639	7.46259	7.6337	8.2464	8.0415
rno-miR-379-star_st	CUAUGUAACAUGGUCCACUAAC	0.954917	0.882506	0.81274	0.62474	1.4434	1.4108	2.61569	1.41735	1.10944
rno-miR-379_st	UGGUAGACUAUGGAACGUAGG	3.72525	2.88685	2.89734	1.43114	0.851446	1.18185	1.38672	2.15933	1.66143
rno-miR-380_st	AUGGUUGACCAUAGAACAUGCG	0.915516	1.20617	1.35561	1.18537	0.920579	1.09827	0.928875	1.77991	1.76605
rno-miR-382-star_st	AAUCAUUCACGGACAACACUU	0.890665	1.24897	0.714871	0.653662	1.1092	1.22886	0.80319	1.21429	1.58516
rno-miR-382_st	GAAGUUGUUCGUGGUGGAUUCG	3.43754	2.82845	2.98682	1.79564	3.15646	1.96385	0.858883	1.61497	1.53087
rno-miR-383_st	AGAUCAGAAGGUGACUGUGGCU	1.04881	1.20359	1.08908	2.17406	0.713292	0.97875	1.56937	1.04247	0.972182
rno-miR-384-5p_st	UGUAAACAAUUCCUAGGCAAUGU	1.00054	0.807725	0.69496	1.29391	1.26932	1.61092	0.826148	0.728215	0.878011
rno-miR-409-3p_st	AAUGUUGCUCGGUGAACCCC	3.02024	3.10068	2.32307	2.87011	1.29729	2.46919	1.65256	0.943998	1.16094
rno-miR-409-5p_st	AGGUUACCCGAGCAACUUUG	2.01804	1.89609	2.60787	1.6047	0.890364	1.7263	1.08958	0.937889	1.07961
rno-miR-410_st	AAUAUAACACAGAUGGCCUGU	1.6825	1.91007	2.22179	0.983513	1.08034	1.19974	1.29397	1.28317	0.853464
rno-miR-411_st	UAGUAGACCGUAUAGCGUACG	3.18547	2.80562	3.21679	0.798085	1.39666	2.08577	6.41283	3.23656	6.36948
rno-miR-412_st	ACUUCACCUGGUCCACUAGCCGU	0.910074	1.09089	1.39599	1.91249	1.05463	1.39108	0.764995	1.02217	0.695324
rno-miR-421_st	GGCCUCAUUAAAUGUUUGUUG	0.732959	0.653746	0.445673	1.85802	1.39188	0.834457	0.747229	1.08375	1.01507
rno-miR-423_st	AGCUCGGUCUGAGGCCCCUCAGU	7.73889	7.81496	7.78917	5.80238	7.04443	6.22244	4.72886	6.65185	6.06444
rno-miR-425_st	AAUGACACGAUCACUCCCGUUGA	7.57106	7.51907	7.55988	7.58547	7.66456	7.16332	6.8791	6.68039	7.03656
rno-miR-429_st	UAAUACUGUCUGGUAAUGCCGU	4.56973	5.01057	4.8816	5.82851	5.74913	4.71725	5.77251	6.18562	5.79053
rno-miR-431_st	UGUCUUGCAGGCCGUCAUGCA	1.14005	1.47758	0.978025	0.854885	0.954526	1.22543	0.932379	1.00156	0.905129
rno-miR-433_st	AUCAUGAUGGGCUCCUCGGUGU	0.730063	0.872082	1.20846	1.19461	1.09538	0.864634	0.896699	1.26182	0.980257
rno-miR-434_st	UUUGAACCAUCACUCGACUCCU	0.579865	0.945221	0.867911	0.990437	1.15719	2.19497	4.07004	2.4808	3.57995
rno-miR-448_st	UUGCAUAUGUAGGAUGUCCCAU	1.05821	0.765207	1.01104	1.14866	1.02937	0.984629	0.98894	0.820938	0.852816
rno-miR-449a_st	UGGCAGUGUAUUGUUAGCUGGU	2.85322	3.35766	2.9092	0.841967	0.600491	1.07262	1.12763	0.764721	1.1445
rno-miR-450a_st	UUUUUGCGAUGUGUUCCUAAUG	0.54334	0.622381	0.555434	0.778116	1.00873	1.12722	0.944706	0.493105	0.947568
rno-miR-451_st	AAACCGUUACCAUUACUGAGUU	3.17488	2.32797	3.99631	3.90794	4.26764	2.21408	0.611204	4.27689	1.86972
rno-miR-455_st	UAUGUGCCUUUGGACUACAUCG	1.84781	1.29801	2.13808	1.62646	1.18267	1.39214	0.843171	0.946407	1.3574
rno-miR-463_st	UGAUAGACGCCAAUUUGGGUAG	0.735442	1.06089	0.875385	0.881355	0.951405	0.773151	0.877375	1.15942	0.768183
rno-miR-466b_st	UAUGUGUGUGUGUAUGUCCAUG	0.817229	0.81315	0.871887	0.727073	0.841203	0.953814	0.975102	1.72783	0.982567
rno-miR-466c_st	UGUGAUGUGUGCAUGUACAUG	1.00006	0.911914	0.843887	1.1536	0.753353	0.789256	0.903532	0.526814	0.758718
rno-miR-471_st	UACGUAGUAUAGUGCUUUUCAC	0.596828	0.638849	0.624398	1.05865	0.978978	0.850153	0.961278	1.75514	1.42978
rno-miR-483_st	UCACUCCUCCCCUCCCGUCUUGU	1.2911	1.43793	1.56342	3.67907	1.81968	3.21563	1.27344	1.36336	1.42716
rno-miR-484_st	UCAGGCUCAGUCCCCUCCCGAU	1.69414	1.97686	1.89099	2.87005	3.62204	4.05489	1.53315	4.2373	1.71659
rno-miR-485_st	AGAGGCUGGCCGUGAUGAAUUC	2.24622	2.55659	2.64812	1.36075	2.01839	1.58013	0.631872	1.33244	0.910012
rno-miR-487b_st	AAUCGUACAGGGUCAUCCACU	3.03354	3.22342	2.55088	2.20528	1.27856	2.30613	7.82163	5.89047	7.89284
rno-miR-488_st	UUGAAAGGCUGUUUCUUGGUC	0.767834	0.965756	0.76178	0.908664	1.62303	0.858818	1.19293	0.896153	0.913509
rno-miR-489_st	AAUGACAUCACAUAUAUGGCAGC	0.435958	0.722637	0.686385	1.01025	1.73265	0.507433	1.03767	0.801234	0.711666
rno-miR-493_st	UGAAGGUCUACUGUGUGCCAG	1.09672	1.24497	1.32843	0.813008	1.09235	1.5562	1.01327	0.837007	1.16769
rno-miR-494_st	UGAAACAUACACGGGAAACCU	2.80776	3.26684	3.27988	1.72416	1.99754	1.74479	1.02628	1.22105	1.18719
rno-miR-495_st	AAACAAACAUGGUGCACUUCUU	0.751021	0.788214	0.916051	0.972287	0.911953	0.750023	0.660732	1.59008	0.925949
rno-miR-497_st	CAGCAGCACACUGUGGUUUGUA	7.11741	6.69411	7.0106	6.5817	5.90867	6.82016	5.27742	6.56524	7.24192
rno-miR-499_st	UUAAGACUUGCAGUGAUGUUU	0.767834	0.772471	0.588392	1.1984	0.751041	1.03958	0.80882	1.14533	0.662219
rno-miR-500_st	AAUGCACCUGGGCAAGGGUUCA	2.81143	2.72752	2.43753	1.83717	0.646765	1.11786	0.935446	1.54854	0.93179
rno-miR-501_st	AAUCCUUUGUCCCUGGGUGAAA	1.05526	1.6549	1.44759	0.936115	1.70174	1.31141	0.895338	1.43971	0.934222
rno-miR-503_st	UAGCAGCGGGAACAGUACUGCAG	4.74281	4.81559	4.68125	8.74757	8.92633	7.35325	8.06202	7.58215	8.41951
rno-miR-505_st	GUCAACACUUGCUGGUUUCC	1.06188	1.26646	0.650358	1.80242	1.31471	1.63115	0.651092	0.722165	1.02008
rno-miR-532-3p_st	CCUCCCACACCCAAGGCUUGCA	4.85455	4.97547	5.09963	4.8553	4.88604	3.60709	1.59107	2.55263	1.47492
rno-miR-532-5p_st	CAUGCCUUGAGUGUAGGACUGU	3.08777	3.04838	2.66706	1.20532	1.01404	0.736468	1.15229	0.677589	2.67396
rno-miR-539_st	GGAGAAAUUAUCCUUGGUGUGU	0.879536	0.866226	0.985423	1.58066	1.03297	1.3868	1.02495	1.54764	0.738669
rno-miR-540_st	AGGUCAGAGGUCGAUCCUGG	1.16812	0.938436	0.914449	1.053	1.24176	0.902063	0.780459	0.969359	0.942752
rno-miR-541_st	AAGGGAUUCUGAUGUUGGUCACACU	0.774038	0.552501	0.821489	1.03113	1.18972	0.80317	0.882605	1.76879	0.670726
rno-miR-542-5p_st	CUCGGGGAUCAUCAUGUCACGA	4.30946	4.273	4.33755	2.14625	1.04696	1.01653	0.948536	1.09612	1.75526
rno-miR-543-star_st	AAACAUUCGCGGUGCACUUCU	1.42641	1.04992	0.894077	1.10466	1.37196	1.05175	1.00035	1.25912	1.0491
rno-miR-543_st	AAGUUGCCCGCGUGUUUUUCGC	0.651142	0.999486	1.18974	1.14898	1.69416	1.15073	0.777307	0.966734	1.49817
rno-miR-551b_st	GGCGACCCAUACUUGGUUUCAGU	1.15939	1.18715	1.98223	2.09543	1.97163	1.54804	1.02602	1.04283	1.01517
rno-miR-598-3p_st	UACGUCAUCGUCGUCAUCGUUA	1.0916	1.27133	1.50401	1.11632	0.956203	1.22426	1.20617	1.52456	1.83341
rno-miR-598-5p_st	GCGGUGAUGCCGAUGGUGCGAG	0.919426	0.967863	0.965512	1.56293	0.808288	1.11775	1.79694	1.02868	1.35832
rno-miR-652_st	AAUGGCGCCACUAGGGUUGUG	5.37068	5.53935	5.47685	4.47167	5.13777	2.82054	4.7129	4.57997	5.58135
rno-miR-664_st	UAUUCAUUUACUCCCCAGCCUA	0.977999	0.99705	0.938719	0.835994	1.06464	2.30584	1.28069	1.66019	0.974916
rno-miR-671_st	UCCGGUUCUCAGGGCUCCACC	1.39472	1.82659	1.85144	1.30515	1.48493	1.42531	1.8684	1.13282	2.49271
rno-miR-672_st	UGAGGUUGGUGUACUGUGUGUGA	0.783515	0.932017	0.535345	1.13399	1.41961	0.984629	1.09521	0.648636	1.19013
rno-miR-673_st	CUCACAGCUCCGGUCCUUGGAG	1.16654	0.762444	0.917375	0.84273	0.750349	0.655659	1.09521	0.698241	1.01438
rno-miR-674-3p_st	CACAGCUCCCAUCUCAGAACAA	2.1702	1.68681	2.00981	1.37752	0.605295	0.992479	5.35127	3.06646	4.96474
rno-miR-674-5p_st	GCACUGAGAUGGGAGUGGUGUA	1.16278	0.733757	0.795457	0.964232	0.900251	0.924983	0.605017	0.807049	0.964164
rno-miR-708-star_st	CAACUAGACUGUGAGCUUCUAG	1.19856	1.06295	1.04696	1.72027	1.10296	0.759793	0.754886	1.07567	1.00136
rno-miR-708_st	AAGGAGCUUACAAUCUAGCUGGG	4.11975	4.67591	4.62821	1.25029	2.43191	1.36516	0.76974	2.71356	0.825307
rno-miR-742_st	GAAAGCCACCAUGUUGGGUAAA	0.845282	0.851212	0.974327	1.50567	1.23634	0.694191	1.52909	0.934767	0.775373
rno-miR-743a_st	GAAAGACGCCAAACUGGGUAGA	0.966534	1.27124	1.15751	1.78845	1.02912	1.58651	0.993999	1.56459	1.45756
rno-miR-743b_st	GAAAGACACCAUACUGAAUAGA	0.588608	1.3372	0.881982	0.878915	1.08734	0.819128	0.716757	0.917999	0.843175
rno-miR-758_st	UUUGUGACCUGGUCCACUAACC	1.28965	0.974648	1.61441	1.53439	0.851446	1.47757	1.03964	0.905851	1.22481
rno-miR-760-3p_st	CGGCUCUGGGUCUGUGGGGA	1.15867	1.28386	1.44796	1.71386	0.851446	0.928875	0.716026	0.888028	0.662537
rno-miR-760-5p_st	CCCCUCAGGCCACCAGAGCCCG	1.03	0.946457	0.96757	1.01887	1.18182	1.37165	1.27424	1.33719	1.11387
rno-miR-770_st	AGCACCACGUGUCUGGGCCACG	2.53682	1.71604	2.2987	1.29659	0.909707	0.70167	0.842046	0.806741	0.604928
rno-miR-7a-star_st	ACAACAAAUCACAGUCUGCCAU	1.25527	1.8465	1.13046	1.04302	1.98907	1.00349	1.93137	1.33136	0.979217
rno-miR-7a_st	UGGAAGACUAGUGAUUUUGUUGU	1.42314	1.09371	1.13866	1.02775	1.04649	1.15978	0.948443	1.6905	1.093
rno-miR-871_st	UAUUCAGAUUGGUGCCGGUCACA	0.921398	0.766803	0.780463	1.04224	0.625515	1.75311	0.799284	1.15491	0.586795
rno-miR-872-star_st	UGAACUAUUGCAGUAGCCUCCU	0.99579	1.58807	1.29688	1.14412	2.06712	1.60565	1.34398	1.93236	2.29586
rno-miR-872_st	AAGGUUACUUGUUAGUUCAGG	0.814822	0.846991	0.866233	0.861296	1.09408	1.30719	0.884393	0.965835	0.901662
rno-miR-873_st	GCAGGAACUUGUGAGUCUCCU	0.904391	0.874389	1.17527	0.797947	0.653803	1.36796	0.672935	1.29519	1.20517
rno-miR-874_st	CUGCCCUGGCCCGAGGGACCGA	3.99339	3.92396	3.81036	1.12625	0.763694	1.16714	1.5359	0.905175	1.46207
rno-miR-877_st	GUAGAGGAGAUGGCGCAGGG	1.9961	1.89516	1.32656	1.11378	1.36231	1.42505	0.784827	1.69599	1.49477
rno-miR-878_st	GCAUGACACCAUACUGGGUAGA	0.61723	0.63937	1.11312	0.781091	0.875015	0.928875	1.00379	0.593797	1.28084
rno-miR-879_st	AGAGGCUUAUAGCUCUAAGCC	1.76346	1.9722	2.00548	0.908664	0.973789	1.27301	0.766177	1.04313	0.577264
rno-miR-880_st	UACUCCAUUCAUUCUGAGUAGA	1.67199	1.81652	1.74365	1.54716	1.13796	1.48328	0.953567	1.0977	0.622877
rno-miR-881_st	AACUGUGGCAUUUCUGAAUAGA	0.86293	0.571136	0.785312	1.22696	0.739263	0.652034	0.762596	0.77274	1.05477
rno-miR-883_st	UAACUGCAACAUCUCUCAGUAU	0.837942	1.00564	0.91365	0.932445	1.40264	0.996057	7.51182	5.46211	6.95505
rno-miR-9-star_st	AUAAAGCUAGAUAACCGAAAGU	2.38286	1.94813	1.0728	0.770182	0.807278	1.58013	0.733016	1.15547	1.21463
rno-miR-92a_st	UAUUGCACUUGUCCCGGCCUG	7.55808	7.42018	7.60099	7.28168	7.18649	7.45527	5.07119	6.60985	6.44552
rno-miR-92b_st	UAUUGCACUCGUCCCGGCCUCC	7.19773	7.43859	7.1195	4.22248	4.51471	6.2247	1.23677	1.85234	2.7255
rno-miR-93_st	CAAAGUGCUGUUCGUGCAGGUAG	9.42689	9.60896	9.38508	8.1878	9.0903	8.90017	8.01065	8.50353	8.77528
rno-miR-96_st	UUUGGCACUAGCACAUUUUUGCU	0.710756	0.817114	1.52522	1.27137	0.863501	0.953119	0.895651	0.969905	0.610564
rno-miR-98_st	UGAGGUAGUAAGUUGUAUUGUU	3.53628	3.22949	3.75588	2.52199	2.60375	0.990332	2.93157	1.78908	1.85587
rno-miR-99a-star_st	CAAGCUCGUUUCUAUGGGUCUG	0.878181	0.922269	0.804616	1.10851	0.799564	0.912795	0.989673	1.41842	0.968293
rno-miR-99a_st	AACCCGUAGAUCCGAUCUUGUG	8.75418	8.72029	8.64153	7.74732	7.78375	8.8868	7.66855	7.47204	7.60216
rno-miR-99b-star_st	CAAGCUCGUGUCUGUGGGUCCG	4.50969	4.75264	4.29167	3.63526	3.11114	1.84892	1.05816	1.17841	0.803449
rno-miR-99b_st	CACCCGUAGAACCGACCUUGCG	8.93692	9.03691	9.08339	7.77797	7.73976	7.77435	7.77554	7.8074	8.04513
ssc-let-7c_st	UGAGGUAGUAGGUUGUAUGGUU	13.2727	12.7758	12.5939	10.9608	10.947	10.8274	11.1146	11.0845	10.9962
ssc-let-7f_st	UGAGGUAGUAGAUUGUAUAGUU	7.13813	7.30628	7.30154	6.73224	5.78144	5.58451	7.96408	7.34413	7.3922
ssc-let-7i_st	UGAGGUAGUAGUUUGUGCU	5.1977	5.68224	5.85028	1.37202	0.958886	1.14541	1.97242	0.965835	1.39332
ssc-miR-103_st	AGCAGCAUUGUACAGGGCUAUGA	10.9842	11.0725	10.9721	10.4566	10.5678	10.2726	9.85216	10.2008	10.2476
ssc-miR-105-1_st	UCAAAUGCUCAGACUCCUGU	1.2502	0.70965	0.820732	0.663092	0.82443	1.22931	1.24424	1.00164	1.16171
ssc-miR-105-2_st	UCAAAUGCUCAGACUCCUUG	0.837648	0.80133	1.03169	1.18889	0.956599	0.818123	1.37552	0.695689	1.10912
ssc-miR-106a_st	AAAAGUGCUUACAGUGCAGGUAGC	7.4309	7.57017	7.68177	8.94294	8.88277	8.23548	7.32403	7.72796	8.02934
ssc-miR-107_st	AGCAGCAUUGUACAGGGCUAUCA	10.2889	10.6044	10.3384	8.60531	8.41203	8.64356	7.74008	7.89201	7.97288
ssc-miR-122_st	UGGAGUGUGACAAUGGUGUUUGU	2.88771	3.02286	2.78527	1.91027	0.857737	2.04034	0.789202	0.983126	1.29423
ssc-miR-125b_st	UCCCUGAGACCCUAACUUGUGA	10.3245	10.3075	10.2755	10.048	9.67278	10.4142	10.1133	10.1755	9.95101
ssc-miR-128_st	UCACAGUGAACCGGUCUCUUUU	2.81778	3.84856	3.12395	1.13972	2.48329	2.38616	0.803306	1.12053	1.24338
ssc-miR-135_st	UAUGGCUUUUUAUUCCUAUGUGA	1.05947	0.75129	0.935502	0.989033	1.71528	0.5955	1.07007	0.663662	1.02351
ssc-miR-136_st	ACUCCAUUUGUUUUGAUGAUGGA	0.867849	0.799252	0.944204	0.820938	1.06951	1.33222	0.566646	0.777246	1.09
ssc-miR-139_st	UCUACAGUGCACGUGUCU	0.716135	0.939594	0.943343	1.8433	1.23492	0.965074	0.580803	1.05908	0.95207
ssc-miR-140_st	AGUGGUUUUACCCUAUGGUAG	2.29356	2.53827	2.21815	1.41083	0.868041	0.97248	0.944444	0.869205	1.0876
ssc-miR-145_st	GUCCAGUUUUCCCAGGAAUCCCUU	11.4711	11.2113	11.5409	10.4628	10.876	10.0858	10.4982	10.932	10.7786
ssc-miR-148a_st	UCAGUGCACUACAGAACUUUGU	3.25674	3.12181	3.29687	2.20911	1.57222	1.10317	2.96792	3.19148	3.48272
ssc-miR-15b_st	CCGCAGCACAUCAUGGUUUACA	4.42123	4.70623	4.4575	5.47057	2.37	4.15603	1.57737	4.37238	1.66324
ssc-miR-18_st	UAAGGUGCAUCUAGUGCAGAUA	4.35703	4.82992	4.52512	6.9367	5.00949	5.71917	4.0134	5.88933	3.22359
ssc-miR-181b_st	AACAUUCAUUGCUGUCGGUGGGUU	7.91072	7.94432	7.86697	5.01406	5.93758	5.24263	4.28125	5.9017	3.84951
ssc-miR-181c_st	AACAUUCAACCUGUCGGUGAGU	4.27436	5.07033	3.97669	1.63255	1.29603	1.5512	1.3282	1.33709	1.23404
ssc-miR-183_st	UAUGGCACUGGUAGAAUUCACUG	4.5788	5.09337	4.43162	2.34681	2.7392	0.614787	3.18393	2.23418	2.31345
ssc-miR-184_st	UGGACGGAGAACUGAUAAGGGU	1.05566	0.889224	1.00394	1.03202	1.27168	0.751754	3.04988	1.83929	0.806341
ssc-miR-186_st	CAAAGAAUUCUCCUUUUGGGCUU	1.2763	0.916752	1.968	1.03113	0.973019	1.22248	0.953733	0.830324	1.02374
ssc-miR-196_st	UAGGUAGUUUCAUGUUGUUGG	0.526045	1.14281	0.658709	1.04895	0.661096	1.05429	0.686561	0.644545	1.15931
ssc-miR-19a_st	UGUGCAAAUCUAUGCAAAACUGA	2.20882	2.37247	1.84389	1.06885	1.0544	1.71686	1.0717	1.80313	0.935405
ssc-miR-20_st	UAAAGUGCUUAUAGUGCAGGUA	3.2623	4.16325	3.83488	5.17588	4.93252	4.13759	2.91478	3.7552	3.53595
ssc-miR-204_st	UUCCCUUUGUCAUCCUAUGCCU	1.94878	2.29447	1.88101	1.09237	1.39061	2.15326	1.28425	0.996493	1.76515
ssc-miR-205_st	UCCUUCAUUCCACCGGAGUCUG	4.67023	4.36055	4.91629	2.60092	1.49192	0.869003	1.83314	1.38506	3.10523
ssc-miR-21_st	UAGCUUAUCAGACUGAUGUUGA	7.34034	7.63731	7.77188	7.11972	4.12089	5.75532	7.79125	7.93258	7.15987
ssc-miR-214_st	ACAGCAGGCACAGACAGGCAG	10.0711	9.96698	10.1306	8.00123	8.28973	7.27459	6.78712	7.19385	7.64942
ssc-miR-216_st	UAAUCUCAGCUGGCAACUGUG	0.661799	0.692698	0.68928	1.03113	1.16402	0.530353	0.872661	0.727516	0.372343
ssc-miR-217_st	UACUGCAUCAGGAACUGAUUGGAU	0.654061	1.14595	0.600761	1.08722	1.15148	1.04331	2.01815	1.3604	1.40415
ssc-miR-224_st	CAAGUCACUAGUGGUUCCGUUUA	1.29343	0.912141	0.964159	1.36582	1.21495	1.74847	1.69773	1.2598	1.02189
ssc-miR-23a_st	AUCACAUUGCCAGGGAUUUCC	9.7176	9.73003	9.69828	10.381	9.85611	10.0306	10.2916	10.4655	10.3348
ssc-miR-24_st	UGGCUCAGUUCAGCAGGAACAG	11.7859	11.9705	11.8477	11.0796	11.1778	10.9956	10.8264	11.1791	11.148
ssc-miR-26a_st	UUCAAGUAAUCCAGGAUAGGCU	11.2789	11.3609	11.251	11.3589	11.4203	11.306	11.0942	11.2612	11.2583
ssc-miR-27a_st	UUCACAGUGGCUAAGUUCCGC	6.74585	7.21615	7.32213	8.05324	7.95979	8.10988	7.80155	8.83109	8.55193
ssc-miR-28_st	AAGGAGCUCACACUCUAUUGAG	1.26759	1.33695	0.966005	1.05387	1.40816	1.17952	0.844703	1.61857	0.977214
ssc-miR-29b_st	UAGCACCAUUUGAAAUCAGU	1.19902	0.53179	0.716836	0.907441	1.21148	0.867154	0.869597	0.854691	0.985531
ssc-miR-29c_st	UAGCACCAUUUGAAAUCGGUUA	3.74484	3.73238	3.91629	2.15686	0.799564	1.9224	3.00544	4.21594	3.00545
ssc-miR-301_st	CAGUCCAAUAGUAUUGUCAAAGC	0.705691	0.813459	0.926322	1.12641	1.36354	1.09299	0.940941	1.49658	0.812171
ssc-miR-30c_st	UGUAAACAUCCUACACUCUCAGC	6.92615	7.12916	7.09716	7.43234	7.65959	8.56931	9.41305	8.94095	9.21199
ssc-miR-32_st	UAUUGCACAUUACUAAGUUGC	0.82855	0.606603	0.726719	0.536527	1.24037	0.524565	1.13692	0.713838	1.00933
ssc-miR-323_st	GCACAUUACACGGUCGACCUCU	1.36335	1.84821	0.817543	2.52199	0.972459	1.42853	0.776526	0.748772	0.986618
ssc-miR-325_st	CCUAGUAGGUGUUCAGUAAGUGU	0.930361	0.794604	0.734066	1.83751	1.25932	1.03302	0.91663	0.803138	1.13224
ssc-miR-326_st	CCUCUGGGCCCUUCCUCCAG	1.36044	0.564047	1.08908	1.90543	0.924799	0.932445	0.610247	1.1247	1.05726
ssc-miR-7_st	UGGAAGACUAGUGAUUUUGUU	0.662029	0.576401	0.712152	1.30898	0.74079	0.967551	0.697228	0.887797	0.850575
ssc-miR-9-1_st	UCUUUGGUUAUCUAGCUGUAUGA	1.07797	0.657724	0.843627	0.666272	0.808474	0.691952	1.06604	2.17056	0.868941
ssc-miR-9-2_st	UCUUUGGUUAUCUAGCUGUAUGA	0.727944	0.672442	0.941373	1.31481	0.720008	1.11786	1.30757	2.00324	1.60519
ssc-miR-95_st	UUCAACGGGUAUUUAUUGAGCA	0.869981	0.965787	0.627691	0.768042	0.895685	0.56137	0.985249	0.973293	1.37647
ssc-miR-99b_st	CACCCGUAGAACCGACCUUGCG	8.95646	8.92162	9.0389	7.72796	7.89976	7.63118	7.54655	7.6379	7.87463
