# Supplementary material for: Expression Patterns of MicroRNAs in Porcine Endometrium and Their Potential Roles in Embryo Implantation and Placentation
Source: PLoS One. 2014 Feb 5;9(2):e87867. doi: 10.1371/journal.pone.0087867 (PMC3914855; doi:10.1371/journal.pone.0087867)
Supplement: Table S2 — A list of the 513 probe sets after non-specific filtering. (XLSX) [file pone.0087867.s002.xlsx]

## Sheet: Sheet1
Table S2. A list of the 513 probe sets after non-specific filtering
D15: gestational day 15; D26: gestational day 26; D50: gestational day 50. The numerical value is normalization value using RMA method.
miRNA probe sets	miRNA	sequence	D15.1	D15.2	D15.3	D26.1	D26.2	D26.3	D50.1	D50.2	D50.3
hsa-let-7a_st	let-7a	UGAGGUAGUAGGUUGUAUAGUU	11.2546	11.4722	11.1087	10.8039	10.3282	10.6132	11.0342	10.9231	10.6654
hsa-let-7b_st	let-7b	UGAGGUAGUAGGUUGUGUGGUU	14.2265	14.2782	14.3113	12.1513	12.4218	11.987	12.1508	12.313	12.0258
hsa-let-7c_st	let-7c	UGAGGUAGUAGGUUGUAUGGUU	12.9273	12.7409	12.415	11.0299	10.947	10.8314	11.2196	11.074	10.965
hsa-let-7d_st	let-7d	AGAGGUAGUAGGUUGCAUAGUU	10.1633	10.3084	10.2719	10.1397	9.43968	9.10617	9.87034	9.46713	9.64006
hsa-let-7e_st	let-7e	UGAGGUAGGAGGUUGUAUAGUU	10.5765	10.4957	10.5997	10.5605	10.1992	9.65716	10.3838	10.3671	10.3705
hsa-let-7f_st	let-7f	UGAGGUAGUAGAUUGUAUAGUU	7.18639	7.41329	7.27405	5.41122	6.32203	3.81921	7.45077	7.41688	7.45766
hsa-let-7g_st	let-7g	UGAGGUAGUAGUUUGUACAGUU	5.85706	6.05207	6.08229	6.51909	6.36791	6.08922	7.46946	7.42922	5.76469
hsa-let-7i_st	let-7i	UGAGGUAGUAGUUUGUGCUGUU	9.08693	9.06198	9.13936	8.5697	8.23117	8.1999	8.50816	8.48907	8.05824
hsa-miR-100_st	miR-100	AACCCGUAGAUCCGAACUUGUG	6.3069	6.37029	6.23112	5.67077	4.89404	6.62517	5.52861	4.20806	5.91722
hsa-miR-103_st	miR-103	AGCAGCAUUGUACAGGGCUAUGA	10.949	11.1904	10.9392	10.4345	10.4548	10.089	10.0062	9.94506	10.2198
hsa-miR-106a_st	miR-106a	AAAAGUGCUUACAGUGCAGGUAG	7.88013	8.00125	7.87266	9.99801	9.9949	9.35002	8.16885	8.99718	9.0068
hsa-miR-106b_st	miR-106b	UAAAGUGCUGACAGUGCAGAU	7.6214	7.88984	7.52772	7.43675	7.5479	7.6717	6.12244	6.64927	7.01949
hsa-miR-106b-star_st	miR-106b-star	CCGCACUGUGGGUACUUGCUGC	5.58739	6.1094	5.80668	3.83029	3.03757	3.29324	1.01181	1.51622	1.08401
hsa-miR-107_st	miR-107	AGCAGCAUUGUACAGGGCUAUCA	10.3567	10.5459	10.3722	8.53367	8.4363	8.37898	7.72414	8.01694	7.95162
hsa-miR-10a_st	miR-10a	UACCCUGUAGAUCCGAAUUUGUG	6.12359	6.10324	6.12178	3.64538	3.83203	6.18081	6.36837	6.29039	4.27068
hsa-miR-10b_st	miR-10b	UACCCUGUAGAACCGAAUUUGUG	6.10108	6.17398	6.28648	6.54329	6.09954	6.88423	6.95604	6.18193	5.331
hsa-miR-1207-5p_st	miR-1207-5p	UGGCAGGGAGGCUGGGAGGGG	5.30311	4.59926	4.04322	0.774734	1.8129	0.87699	2.18877	1.8303	0.954426
hsa-miR-122_st	miR-122	UGGAGUGUGACAAUGGUGUUUG	2.59994	2.40942	2.19502	1.76595	1.16699	1.86319	0.908827	0.992057	1.15379
hsa-miR-1225-3p_st	miR-1225-3p	UGAGCCCCUGUGCCGCCCCCAG	1.19439	1.40346	1.09073	2.01112	1.7462	2.78047	2.91559	2.03158	1.0543
hsa-miR-1227_st	miR-1227	CGUGCCACCCUUUUCCCCAG	0.886585	0.925993	0.916051	1.83717	1.02811	1.15392	1.33711	2.28406	4.24441
hsa-miR-1228-star_st	miR-1228-star	GUGGGCGGGGGCAGGUGUGUG	4.61903	4.16506	3.65546	1.31416	2.43622	1.86419	2.95934	2.15291	1.54498
hsa-miR-1229_st	miR-1229	CUCUCACCACUGCCCUCCCACAG	1.52608	1.12005	1.3188	2.83334	1.43796	3.68834	1.63429	2.50047	1.71749
hsa-miR-1234_st	miR-1234	UCGGCCUGACCACCCACCCCAC	1.69632	1.52524	1.46057	4.01519	4.26677	3.95724	3.66787	5.31637	3.59509
hsa-miR-1237_st	miR-1237	UCCUUCUGCUCCGUCCCCCAG	1.26522	1.18761	1.11335	2.85418	2.66343	2.59707	2.12621	1.38789	3.43095
hsa-miR-1247_st	miR-1247	ACCCGUCCCGUUCGUCCCCGGA	1.18274	1.00271	0.893038	1.19406	0.892655	2.13118	1.1882	3.19048	1.63562
hsa-miR-1249_st	miR-1249	ACGCCCUUCCCCCCCUUCUUCA	1.7238	1.63844	1.2419	1.84399	3.92898	5.41493	3.39047	2.99384	1.40265
hsa-miR-125a-3p_st	miR-125a-3p	ACAGGUGAGGUUCUUGGGAGCC	4.07119	4.56871	4.70433	1.05885	1.87182	1.45481	1.31224	0.896153	1.00892
hsa-miR-125a-5p_st	miR-125a-5p	UCCCUGAGACCCUUUAACCUGUGA	8.16173	8.20154	8.24525	8.91204	8.87807	8.81352	7.95768	8.55548	7.70639
hsa-miR-125b_st	miR-125b	UCCCUGAGACCCUAACUUGUGA	10.3702	10.3182	10.2776	9.85333	9.50592	10.4169	10.1796	9.95888	9.96089
hsa-miR-125b-2-star_st	miR-125b-2-star	UCACAAGUCAGGCUCUUGGGAC	5.62378	5.84359	5.725	1.60184	1.86379	3.10152	0.986529	0.785346	1.12364
hsa-miR-126_st	miR-126	UCGUACCGUGAGUAAUAAUGCG	8.1576	8.4355	8.2471	9.58495	9.26261	9.62298	9.381	10.0805	9.50822
hsa-miR-1267_st	miR-1267	CCUGUUGAAGUGUAAUCCCCA	1.23715	1.17898	1.62238	1.02846	1.1287	1.75029	2.22954	1.15279	0.905129
hsa-miR-1268_st	miR-1268	CGGGCGUGGUGGUGGGGG	4.03107	3.41476	3.22219	1.95068	2.88685	1.36035	2.0007	2.2378	1.71229
hsa-miR-127-3p_st	miR-127-3p	UCGGAUCCGUCUGAGCUUGGCU	7.09821	6.9282	7.02659	3.6805	6.35554	4.56387	4.30065	5.27177	3.43082
hsa-miR-1280_st	miR-1280	UCCCACCGCUGCCACCC	4.38019	3.36304	3.92801	2.13385	3.9729	2.49968	4.0697	3.677	3.66465
hsa-miR-1288_st	miR-1288	UGGACUGCCCUGAUCUGGAGA	1.03388	0.839989	0.772323	1.38036	1.2104	1.16052	5.29568	2.26558	3.70189
hsa-miR-129-3p_st	miR-129-3p	AAGCCCUUACCCCAAAAAGCAU	1.85542	1.61419	1.97451	1.10512	0.851446	0.971504	3.47779	1.41068	4.49247
hsa-miR-1307_st	miR-1307	ACUCGGCGUGGCGUCGGUCGUG	4.6788	5.00693	4.94715	2.07955	1.50677	3.20785	1.09521	1.23539	3.00694
hsa-miR-1308_st	miR-1308	GCAUGGGUGGUUCAGUGG	4.93416	4.74829	5.44726	2.30687	1.61411	2.00944	1.56749	1.31232	1.44
hsa-miR-130a_st	miR-130a	CAGUGCAAUGUUAAAAGGGCAU	5.77746	5.80987	6.02354	7.28768	7.07664	6.66246	6.40466	6.96191	7.22511
hsa-miR-130b_st	miR-130b	CAGUGCAAUGAUGAAAGGGCAU	6.93136	6.82931	6.94616	6.01771	6.67692	5.88299	3.88586	2.90139	3.24263
hsa-miR-132_st	miR-132	UAACAGUCUACAGCCAUGGUCG	5.39741	5.43637	5.62659	5.96956	6.10675	5.51856	1.18751	2.80839	2.31304
hsa-miR-132-star_st	miR-132-star	ACCGUGGCUUUCGAUUGUUACU	0.810397	1.23348	1.19665	1.41808	1.28078	0.988567	8.18798	6.93215	7.6457
hsa-miR-139-5p_st	miR-139-5p	UCUACAGUGCACGUGUCUCCAG	5.4366	5.61222	5.43565	2.88242	3.45763	5.18008	0.85807	1.57151	0.870917
hsa-miR-140-3p_st	miR-140-3p	UACCACAGGGUAGAACCACGG	9.9622	10.1031	9.87607	7.73153	7.73484	8.44785	7.60432	7.66379	7.56631
hsa-miR-140-5p_st	miR-140-5p	CAGUGGUUUUACCCUAUGGUAG	3.53865	4.32333	3.87257	1.08528	2.02777	0.800969	1.19056	1.27739	0.857716
hsa-miR-141_st	miR-141	UAACACUGUCUGGUAAAGAUGG	7.02446	7.21044	6.84603	7.19185	7.20886	8.01456	7.04799	7.35362	7.14743
hsa-miR-143_st	miR-143	UGAGAUGAAGCACUGUAGCUC	9.92305	10.1578	9.90953	9.05834	8.96894	9.3687	8.7421	9.44065	9.18606
hsa-miR-145_st	miR-145	GUCCAGUUUUCCCAGGAAUCCCU	11.1871	11.059	11.3765	10.2445	10.7427	9.83021	10.3961	10.6816	10.7058
hsa-miR-148a_st	miR-148a	UCAGUGCACUACAGAACUUUGU	3.10236	3.55368	3.71253	1.87451	1.04315	1.90875	1.07704	4.58998	1.0656
hsa-miR-149_st	miR-149	UCUGGCUCCGUGUCUUCACUCCC	5.14394	5.21548	5.04142	3.30947	2.30344	3.76524	1.5359	1.59007	1.1716
hsa-miR-149-star_st	miR-149-star	AGGGAGGGACGGGGGCUGUGC	6.65534	5.88144	5.95407	4.41677	1.80621	1.39894	1.98014	3.09428	2.63411
hsa-miR-150_st	miR-150	UCUCCCAACCCUUGUACCAGUG	5.39334	5.18858	5.51031	4.24931	5.61199	4.66167	2.86081	4.82955	1.86651
hsa-miR-151-3p_st	miR-151-3p	CUAGACUGAAGCUCCUUGAGG	6.61548	6.28297	6.57774	7.64894	7.56191	6.47928	6.79768	6.74641	5.26715
hsa-miR-152_st	miR-152	UCAGUGCAUGACAGAACUUGG	7.4281	7.27687	7.37218	8.23163	8.36646	7.95709	7.87935	8.36948	8.25571
hsa-miR-15a_st	miR-15a	UAGCAGCACAUAAUGGUUUGUG	4.23155	4.49987	4.52294	3.53514	4.40956	1.82711	4.05043	5.70725	2.14367
hsa-miR-15b_st	miR-15b	UAGCAGCACAUCAUGGUUUACA	5.41653	5.76344	5.58411	7.12665	7.21032	6.95225	6.04416	6.12442	5.41337
hsa-miR-16_st	miR-16	UAGCAGCACGUAAAUAUUGGCG	9.19676	9.54357	9.37682	10.338	10.2856	10.2041	9.66168	10.4041	10.0515
hsa-miR-17_st	miR-17-5p	CAAAGUGCUUACAGUGCAGGUAG	8.26993	8.58785	8.25988	10.3108	10.2303	9.62146	8.72025	9.18974	9.21095
hsa-miR-17-star_st	miR-17-star	ACUGCAGUGAAGGCACUUGUAG	4.02515	4.28152	3.89193	2.43466	3.28778	4.44027	1.02327	1.41	1.00891
hsa-miR-181a_st	miR-181a	AACAUUCAACGCUGUCGGUGAGU	8.71631	8.96238	8.71331	7.88545	7.93294	7.68535	7.03665	7.85737	7.14332
hsa-miR-181a-star_st	miR-181a-star	ACCAUCGACCGUUGAUUGUACC	2.32828	2.50103	1.55725	0.702435	1.68376	0.751249	8.20765	5.48062	7.94283
hsa-miR-181b_st	miR-181b	AACAUUCAUUGCUGUCGGUGGGU	7.52191	7.73665	7.40758	5.1842	5.99641	3.57683	1.87904	4.953	3.95598
hsa-miR-181c_st	miR-181c	AACAUUCAACCUGUCGGUGAGU	3.65384	4.26926	3.76831	0.778282	0.959234	0.868904	0.735584	1.12916	1.10797
hsa-miR-181c-star_st	miR-181c-star	AACCAUCGACCGUUGAGUGGAC	4.40593	4.86708	4.61773	1.53397	1.0594	1.07628	8.86711	6.78869	8.40486
hsa-miR-181d_st	miR-181d	AACAUUCAUUGUUGUCGGUGGGU	4.93145	5.04154	5.13224	1.9952	1.12563	2.02991	0.730401	1.23654	1.58661
hsa-miR-182_st	miR-182	UUUGGCAAUGGUAGAACUCACACU	7.90979	8.15292	7.86243	7.49983	7.44602	7.59523	7.6207	6.42487	6.7621
hsa-miR-1826_st	miR-1826	AUUGAUCAUCGACACUUCGAACGCAAU	11.4523	10.7473	11.7959	6.37499	4.85543	4.63537	6.17045	5.16275	4.74642
hsa-miR-183_st	miR-183	UAUGGCACUGGUAGAAUUCACU	3.8768	4.2965	3.78988	1.46436	2.61494	1.93908	1.81314	1.7828	1.81802
hsa-miR-185_st	miR-185	UGGAGAGAAAGGCAGUUCCUGA	9.06221	9.05841	9.18528	8.8702	9.11908	8.35442	9.12655	8.946	9.12575
hsa-miR-18a_st	miR-18a	UAAGGUGCAUCUAGUGCAGAUAG	5.0791	5.41661	4.70602	8.18023	8.52645	7.67572	5.83955	6.95179	6.87717
hsa-miR-191_st	miR-191	CAACGGAAUCCCAAAAGCAGCUG	11.4972	11.475	11.3134	10.3781	10.6951	9.85489	10.1935	9.85427	10.0768
hsa-miR-191-star_st	miR-191-star	GCUGCGCUUGGAUUUCGUCCCC	2.07081	1.73682	2.18302	1.0996	1.25324	1.4205	1.79902	1.51786	1.08816
hsa-miR-193a-5p_st	miR-193a-5p	UGGGUCUUUGCGGGCGAGAUGA	6.80973	6.53799	6.71926	6.19454	6.87539	6.17425	3.98401	4.95466	3.69718
hsa-miR-193b-star_st	miR-193b-star	CGGGGUUUUGAGGGCGAGAUGA	2.81678	2.58975	2.76001	1.58755	1.5801	1.24649	3.61448	1.41088	1.52964
hsa-miR-195_st	miR-195	UAGCAGCACAGAAAUAUUGGC	8.5972	8.40119	8.46418	8.84476	8.41241	8.99948	8.50655	9.21818	8.11321
hsa-miR-199a-3p_st	miR-199a-3p	ACAGUAGUCUGCACAUUGGUUA	8.28363	8.22941	8.33839	8.74066	8.12996	8.47119	7.9343	7.97078	7.57123
hsa-miR-199a-5p_st	miR-199a-5p	CCCAGUGUUCAGACUACCUGUUC	8.40304	8.41154	8.73179	7.30515	6.90749	7.31168	6.85795	7.45852	7.05742
hsa-miR-199b-3p_st	miR-199b-3p	ACAGUAGUCUGCACAUUGGUUA	8.23135	8.21678	8.31778	8.78097	8.2598	8.49955	8.02146	8.23455	7.94324
hsa-miR-19b_st	miR-19b	UGUGCAAAUCCAUGCAAAACUGA	7.88222	7.77686	7.59094	8.6463	8.09926	8.26935	8.79624	8.65029	8.60676
hsa-miR-200a_st	miR-200a	UAACACUGUCUGGUAACGAUGU	6.55329	6.84936	6.62902	6.39511	6.24977	6.78074	7.23884	7.25312	4.60388
hsa-miR-200a-star_st	miR-200a-star	CAUCUUACCGGACAGUGCUGGA	4.61397	4.38927	4.57866	3.38368	4.31459	2.52268	2.16109	3.4975	1.09768
hsa-miR-200b_st	miR-200b	UAAUACUGCCUGGUAAUGAUGA	7.40697	7.37343	7.12634	7.46858	6.64867	7.66552	8.58931	7.86335	7.82773
hsa-miR-200b-star_st	miR-200b-star	CAUCUUACUGGGCAGCAUUGGA	5.89595	6.13327	5.83799	5.48463	5.34376	6.09839	6.2004	5.31558	2.52154
hsa-miR-200c_st	miR-200c	UAAUACUGCCGGGUAAUGAUGGA	13.1965	13.5882	13.2007	11.678	11.7996	11.5644	11.7708	11.7379	11.6212
hsa-miR-203_st	miR-203	GUGAAAUGUUUAGGACCACUAG	4.38517	4.36956	4.36888	8.39771	7.81725	5.24936	7.44621	7.68171	7.81144
hsa-miR-205_st	miR-205	UCCUUCAUUCCACCGGAGUCUG	4.6804	4.5105	4.97698	1.75347	1.81154	2.2658	1.62346	1.41557	1.82254
hsa-miR-20a_st	miR-20a	UAAAGUGCUUAUAGUGCAGGUAG	6.96679	7.48018	7.10856	9.67288	10.0181	9.3697	8.62973	9.10482	8.91243
hsa-miR-20b_st	miR-20b	CAAAGUGCUCAUAGUGCAGGUAG	3.57449	3.91392	3.29268	6.49933	5.91731	5.53729	4.54872	5.76498	3.04254
hsa-miR-21_st	miR-21	UAGCUUAUCAGACUGAUGUUGA	7.12389	7.41194	7.55239	6.18498	6.16797	5.788	7.76164	7.7881	7.40284
hsa-miR-210_st	miR-210	CUGUGCGUGUGACAGCGGCUGA	8.13887	8.2114	7.72737	5.81978	6.37258	5.84545	6.29614	5.7619	3.86519
hsa-miR-214_st	miR-214	ACAGCAGGCACAGACAGGCAGU	10.3404	10.114	10.2694	8.71346	8.84963	7.31452	7.51875	7.7671	8.25444
hsa-miR-22_st	miR-22	AAGCUGCCAGUUGAAGAACUGU	9.01857	8.89123	8.6029	8.72025	8.60131	8.95146	9.39244	9.96403	9.95551
hsa-miR-221_st	miR-221	AGCUACAUUGUCUGCUGGGUUUC	7.99695	7.87117	7.91129	7.82334	7.54131	7.37876	3.84008	5.77265	4.85134
hsa-miR-222_st	miR-222	AGCUACAUCUGGCUACUGGGU	7.24348	7.24121	7.36029	6.79286	7.25252	7.24054	1.85234	2.7105	0.904362
hsa-miR-23a_st	miR-23a	AUCACAUUGCCAGGGAUUUCC	9.69459	9.67393	9.61461	10.2953	9.88648	10.0079	10.3326	10.3935	10.2468
hsa-miR-23b_st	miR-23b	AUCACAUUGCCAGGGAUUACC	11.1602	11.247	10.879	9.68871	9.79952	10.2775	10.153	10.2884	10.138
hsa-miR-24_st	miR-24	UGGCUCAGUUCAGCAGGAACAG	11.7744	11.9712	11.7719	11.0756	11.1139	11.0463	10.9881	11.2048	11.2193
hsa-miR-25_st	miR-25	CAUUGCACUUGUCUCGGUCUGA	6.23766	6.013	5.77275	6.25566	6.62783	7.20623	4.93899	6.21962	4.86303
hsa-miR-26a_st	miR-26a	UUCAAGUAAUCCAGGAUAGGCU	11.3905	11.7292	11.3835	11.4038	11.4836	11.2973	11.232	11.2677	11.2105
hsa-miR-27a_st	miR-27a	UUCACAGUGGCUAAGUUCCGC	6.88803	7.20604	7.36198	8.25163	8.25704	7.93885	7.627	8.9088	8.5164
hsa-miR-27b_st	miR-27b	UUCACAGUGGCUAAGUUCUGC	8.22106	8.20447	8.08217	7.50709	7.59833	8.01998	8.26194	8.88483	7.97003
hsa-miR-28-3p_st	miR-28-3p	CACUAGAUUGUGAGCUCCUGGA	5.04288	4.97633	4.68985	5.82789	6.13898	5.29544	3.09257	5.46341	5.75506
hsa-miR-28-5p_st	miR-28-5p	AAGGAGCUCACAGUCUAUUGAG	5.99718	5.92441	6.01388	6.45581	7.03512	5.66078	5.54657	6.96412	5.93935
hsa-miR-296-5p_st	miR-296-5p	AGGGCCCCCCCUCAAUCCUGU	1.45093	0.82241	1.38253	2.60661	3.77707	4.07063	2.96084	4.4169	1.77338
hsa-miR-29a_st	miR-29a	UAGCACCAUCUGAAAUCGGUUA	7.33096	7.31336	7.12313	7.90178	7.36434	7.83464	8.36808	8.57501	8.53528
hsa-miR-29b-2-star_st	miR-29b-2-star	CUGGUUUCACAUGGUGGCUUAG	3.68877	3.60248	3.23528	3.21552	3.70802	3.71989	3.92129	4.44784	3.07771
hsa-miR-29c_st	miR-29c	UAGCACCAUUUGAAAUCGGUUA	3.54528	3.86645	3.90218	3.1091	1.20727	1.3148	3.11803	4.61259	2.48124
hsa-miR-30a_st	miR-30a-5p	UGUAAACAUCCUCGACUGGAAG	9.1596	9.27273	8.90186	10.001	10.1423	11.0002	11.06	10.7555	10.7838
hsa-miR-30a-star_st	miR-30a-3p	CUUUCAGUCGGAUGUUUGCAGC	5.74773	5.58444	5.7216	6.63136	6.93809	7.65204	7.69677	7.33383	7.40374
hsa-miR-30b_st	miR-30b-5p	UGUAAACAUCCUACACUCAGCU	6.83238	6.49967	6.81203	6.17071	6.61856	7.14324	8.8864	8.13363	8.75362
hsa-miR-30b-star_st	miR-30b-star	CUGGGAGGUGGAUGUUUACUUC	3.80768	4.0643	4.05172	2.38718	2.21504	0.812519	0.946117	0.967609	0.995778
hsa-miR-30c_st	miR-30c	UGUAAACAUCCUACACUCUCAGC	6.87652	6.9214	6.98781	7.57954	7.47513	8.65895	9.38213	8.93449	9.3075
hsa-miR-30c-2-star_st	miR-30c-2-star	CUGGGAGAAGGCUGUUUACUCU	5.17868	5.39277	5.09879	2.85742	1.79455	1.9226	2.77263	2.82693	1.20097
hsa-miR-30d_st	miR-30d	UGUAAACAUCCCCGACUGGAAG	8.0166	8.21458	8.05671	7.44013	7.46891	8.2927	9.03549	8.6488	8.31131
hsa-miR-30e_st	miR-30e	UGUAAACAUCCUUGACUGGAAG	5.13152	5.45868	5.13512	4.85962	4.94617	5.83763	6.62455	7.10988	5.47142
hsa-miR-31_st	miR-31	AGGCAAGAUGCUGGCAUAGCU	10.373	10.6156	10.6845	8.47419	8.66423	8.49758	5.80827	7.51701	7.44272
hsa-miR-320a_st	miR-320a	AAAAGCUGGGUUGAGAGGGCGA	10.4747	10.2374	10.2503	8.85744	8.99617	8.14224	8.73303	8.42924	9.08598
hsa-miR-320b_st	miR-320b	AAAAGCUGGGUUGAGAGGGCAA	10.3389	10.1184	10.0903	8.30758	8.63114	7.90692	7.59953	7.77234	8.03682
hsa-miR-320c_st	miR-320c	AAAAGCUGGGUUGAGAGGGU	9.78141	9.73814	9.64123	7.68388	7.2286	6.91637	6.10379	6.88011	6.88828
hsa-miR-320d_st	miR-320d	AAAAGCUGGGUUGAGAGGA	7.19689	6.6728	6.96362	3.32596	5.02496	2.38016	2.52595	3.26194	3.33008
hsa-miR-324-3p_st	miR-324-3p	ACUGCCCCAGGUGCUGCUGG	4.30302	4.94631	4.67675	3.54181	1.53413	1.08228	0.916878	1.58407	1.40948
hsa-miR-324-5p_st	miR-324-5p	CGCAUCCCCUAGGGCAUUGGUGU	5.77893	6.09263	6.04574	4.26132	4.44337	1.72449	2.9264	3.98712	3.73122
hsa-miR-330-3p_st	miR-330-3p	GCAAAGCACACGGCCUGCAGAGA	5.17864	5.33973	5.04416	2.52435	3.60509	1.59569	1.69494	2.11002	0.9247
hsa-miR-331-3p_st	miR-331-3p	GCCCCUGGGCCUAUCCUAGAA	2.50638	3.28623	3.59605	1.35841	1.33239	2.18772	1.69594	1.2653	1.4742
hsa-miR-339-5p_st	miR-339-5p	UCCCUGUCCUCCAGGAGCUCACG	8.07224	8.49329	8.43082	6.89758	7.49005	7.0686	5.94558	6.63713	6.24802
hsa-miR-342-3p_st	miR-342-3p	UCUCACACAGAAAUCGCACCCGU	7.6948	7.45694	8.00591	5.85905	5.83875	4.8677	7.33234	6.35813	6.837
hsa-miR-34a_st	miR-34a	UGGCAGUGUCUUAGCUGGUUGU	6.42787	6.7873	6.55533	6.94785	6.97263	6.35629	7.47941	7.70733	7.82258
hsa-miR-34c-3p_st	miR-34c-3p	AAUCACUAACCACACGGCCAGG	8.92586	9.09879	8.60976	6.44402	7.60945	8.2505	6.80471	1.21594	5.07849
hsa-miR-34c-5p_st	miR-34c-5p	AGGCAGUGUAGUUAGCUGAUUGC	8.13469	8.52484	8.14321	6.63839	6.95359	7.91794	3.95137	4.23797	3.66544
hsa-miR-361-5p_st	miR-361	UUAUCAGAAUCUCCAGGGGUAC	9.47975	9.62951	9.55831	7.76275	8.64315	7.65559	7.67718	7.74959	7.75076
hsa-miR-362-5p_st	miR-362-5p	AAUCCUUGGAACCUAGGUGUGAGU	6.86197	6.97133	7.25591	5.8507	7.35551	4.95557	3.96178	6.09157	5.10092
hsa-miR-374a-star_st	miR-374a-star	CUUAUCAGAUUGUAUUGUAAUU	0.958135	1.28249	1.97287	1.09953	1.7806	1.23334	7.47661	4.20906	7.35233
hsa-miR-375_st	miR-375	UUUGUUCGUUCGGCUCGCGUGA	6.88208	6.60465	6.29335	5.03045	5.33476	6.21836	7.71615	7.22928	6.55216
hsa-miR-378_st	miR-378	ACUGGACUUGGAGUCAGAAGG	7.99357	7.77854	8.18555	8.64075	8.73672	7.81629	7.79157	8.03146	8.05334
hsa-miR-409-3p_st	miR-409-3p	GAAUGUUGCUCGGUGAACCCCU	5.23697	5.07761	4.90624	4.73017	4.41777	3.35045	2.78907	2.91498	3.50958
hsa-miR-411_st	miR-411	UAGUAGACCGUAUAGCGUACG	3.01069	3.25384	3.05705	3.68025	2.73659	1.59951	6.29355	3.48327	5.4442
hsa-miR-422a_st	miR-422a	ACUGGACUUAGGGUCAGAAGGC	4.32795	4.25921	4.0668	5.60352	3.87056	2.5086	3.45144	4.84477	5.30548
hsa-miR-423-3p_st	miR-423-3p	AGCUCGGUCUGAGGCCCCUCAGU	7.9179	7.83884	7.82058	4.76832	7.38796	5.49826	6.51573	6.36732	6.3511
hsa-miR-423-5p_st	miR-423-5p	UGAGGGGCAGAGAGCGAGACUUU	7.36981	7.08669	7.30765	4.77173	5.29459	1.48462	1.43912	3.38251	2.33175
hsa-miR-424-star_st	miR-424-star	CAAAACGUGAGGCGCUGCUAU	4.4947	4.07179	4.50491	6.20317	7.30502	3.72038	4.78684	4.24345	5.167
hsa-miR-425_st	miR-425	AAUGACACGAUCACUCCCGUUGA	7.567	7.48601	7.57115	7.3802	7.53794	7.05047	7.34913	6.60439	5.61006
hsa-miR-425-star_st	miR-425-star	AUCGGGAAUGUCGUGUCCGCCC	5.79045	6.03175	5.84734	1.30894	4.08686	2.40445	2.70544	2.58174	2.05912
hsa-miR-432_st	miR-432	UCUUGGAGUAGGUCAUUGGGUGG	3.92861	4.0857	4.02891	2.25663	4.45741	1.17004	1.29116	1.43872	1.46091
hsa-miR-451_st	miR-451	AAACCGUUACCAUUACUGAGUU	3.31882	3.52117	3.63733	5.47604	1.80621	2.85122	1.1663	4.65466	1.81797
hsa-miR-452_st	miR-452	AACUGUUUGCAGAGGAAACUGA	0.567914	1.17473	0.747109	1.23022	1.26634	1.41535	3.32291	4.60852	4.44417
hsa-miR-454-star_st	miR-454-star	ACCCUAUCAAUAUUGUCUCUGC	0.955409	0.537664	0.677121	0.981789	1.04483	0.694269	7.32788	4.09805	6.33038
hsa-miR-455-3p_st	miR-455-3p	GCAGUCCAUGGGCAUAUACAC	7.73101	7.51663	7.65066	7.25445	7.77437	6.62249	3.30487	5.82641	4.71269
hsa-miR-484_st	miR-484	UCAGGCUCAGUCCCCUCCCGAU	1.89282	2.38359	1.28169	2.58318	1.91935	4.71388	2.48531	1.35991	2.67223
hsa-miR-485-5p_st	miR-485-5p	AGAGGCUGGCCGUGAUGAAUUC	1.79226	2.59618	2.23321	1.03113	1.85521	1.41301	1.06303	0.898479	0.947503
hsa-miR-487b_st	miR-487b	AAUCGUACAGGGUCAUCCACUU	4.11712	3.90893	4.13981	1.22862	3.18753	1.39239	7.87227	5.09172	7.29692
hsa-miR-491-5p_st	miR-491-5p	AGUGGGGAACCCUUCCAUGAGG	7.13697	7.03658	6.72949	5.55195	5.73215	6.05065	5.2988	4.84309	5.47384
hsa-miR-494_st	miR-494	UGAAACAUACACGGGAAACCUC	6.40718	5.56453	6.89576	2.98824	3.42682	4.18092	1.22701	2.28083	2.28401
hsa-miR-497_st	miR-497	CAGCAGCACACUGUGGUUUGU	7.05235	6.81801	6.84343	6.45243	5.63947	6.2825	4.9851	6.70921	3.64819
hsa-miR-500_st	miR-500	UAAUCCUUGCUACCUGGGUGAGA	7.36901	7.59839	7.64139	6.98612	7.49143	5.92108	6.18839	7.09649	7.27905
hsa-miR-500-star_st	miR-500-star	AUGCACCUGGGCAAGGAUUCUG	5.15506	5.67992	5.27412	4.52623	3.16102	5.57302	2.86695	1.5385	1.38092
hsa-miR-502-3p_st	miR-502-3p	AAUGCACCUGGGCAAGGAUUCA	5.35533	5.07039	5.03806	3.18849	3.32465	1.15496	1.2938	1.70578	2.79508
hsa-miR-503_st	miR-503	UAGCAGCGGGAACAGUUCUGCAG	2.4361	2.53363	2.27997	7.60565	7.67247	3.60933	6.50425	5.45186	6.4369
hsa-miR-504_st	miR-504	AGACCCUGGUCUGCACUCUAUC	3.3118	4.12955	3.32086	1.07464	1.51913	2.6966	0.889126	0.822476	1.11381
hsa-miR-505-star_st	miR-505-star	GGGAGCCAGGAAGUAUUGAUGU	4.26926	4.39238	4.15451	3.13616	2.66776	1.89274	0.796782	1.49885	1.34114
hsa-miR-519d_st	miR-519d	CAAAGUGCCUCCCUUUAGAGUG	1.54079	1.35692	1.27287	2.86391	4.97627	3.13744	1.3921	0.970677	1.08502
hsa-miR-532-3p_st	miR-532-3p	CCUCCCACACCCAAGGCUUGCA	4.8333	4.95647	5.27292	5.10136	4.80159	2.66293	4.21492	3.50395	3.95152
hsa-miR-532-5p_st	miR-532-5p	CAUGCCUUGAGUGUAGGACCGU	7.59476	7.65212	7.95792	7.37452	7.57488	5.1706	6.97635	7.12151	7.04606
hsa-miR-542-5p_st	miR-542-5p	UCGGGGAUCAUCAUGUCACGAGA	4.5254	4.40348	4.61289	4.57556	5.27656	1.66171	1.56416	3.22557	1.74442
hsa-miR-574-3p_st	miR-574-3p	CACGCUCAUGCACACACCCACA	8.37049	8.07813	8.1423	7.37445	8.22562	7.57444	7.20806	6.95388	7.02046
hsa-miR-625-star_st	miR-625-star	GACUAUAGAACUUUCCCCCUCA	1.41929	1.20826	1.21157	1.55068	1.62423	0.778703	2.78311	3.39857	3.33743
hsa-miR-634_st	miR-634	AACCAGCACCCCAACUUUGGAC	1.02535	1.14972	0.721134	1.45852	1.73938	2.01745	1.32586	2.50011	1.27629
hsa-miR-638_st	miR-638	AGGGAUCGCGGGCGGGUGGCGGCCU	6.38216	6.10451	5.98395	4.5663	4.73101	2.27602	4.42954	4.92469	2.25759
hsa-miR-652_st	miR-652	AAUGGCGCCACUAGGGUUGUG	5.64151	5.64715	5.65618	2.20653	5.79874	2.68507	3.75739	4.45032	4.52114
hsa-miR-660_st	miR-660	UACCCAUUGCAUAUCGGAGUUG	3.45495	3.86477	3.68351	4.48356	5.76069	3.68578	4.77759	5.58492	3.54184
hsa-miR-663_st	miR-663	AGGCGGGGCGCCGCGGGACCGC	4.13149	3.84102	3.49058	1.24963	1.15878	1.36354	0.98727	1.56679	0.782384
hsa-miR-708_st	miR-708	AAGGAGCUUACAAUCUAGCUGGG	4.54591	4.54459	4.56325	1.13947	1.82013	1.97932	0.792514	1.24505	1.73356
hsa-miR-720_st	miR-720	UCUCGCUGGGGCCUCCA	7.53607	6.41722	7.33643	3.60408	5.30325	1.06049	5.94417	7.29628	7.47312
hsa-miR-744_st	miR-744	UGCGGGGCUAGGGCUAACAGCA	7.10866	7.07725	6.92905	5.98604	6.99575	5.13291	6.1566	5.75011	5.12784
hsa-miR-874_st	miR-874	CUGCCCUGGCCCGAGGGACCGA	4.2005	3.92696	4.14231	2.26243	1.99754	1.89531	0.730329	1.33136	1.20376
hsa-miR-877-star_st	miR-877-star	UCCUCUUCUCCCUCCUCCCAG	0.953581	1.20975	1.0526	2.83519	1.38526	4.37735	1.40973	1.44331	1.5309
hsa-miR-923_st	miR-923	GUCAGCGGAGGAAAAGAAACU	10.2928	9.94981	10.495	6.68192	7.37997	5.88422	7.12838	6.54172	6.21179
hsa-miR-92a_st	miR-92a	UAUUGCACUUGUCCCGGCCUGU	8.67271	8.83022	9.05412	9.18579	9.94526	9.09341	8.1785	8.78521	8.40282
hsa-miR-92b_st	miR-92b	UAUUGCACUCGUCCCGGCCUCC	7.15326	7.37622	7.13906	2.93319	5.29109	5.35059	1.76606	0.81286	1.06767
hsa-miR-93_st	miR-93	CAAAGUGCUGUUCGUGCAGGUAG	9.45847	9.54817	9.44177	8.24176	9.00215	9.03853	8.34843	8.68338	8.63717
hsa-miR-93-star_st	miR-93-star	ACUGCUGAGCUAGCACUUCCCG	4.66736	4.64287	4.37514	1.34888	2.57135	2.08479	0.865224	1.16707	1.39446
hsa-miR-940_st	miR-940	AAGGCAGGGCCCCCGCUCCCC	1.36475	1.33929	0.99231	1.69038	1.76119	1.05994	1.74553	3.69113	1.94706
hsa-miR-99a_st	miR-99a	AACCCGUAGAUCCGAUCUUGUG	8.7081	8.76317	8.42444	7.78857	7.74582	9.00444	7.8138	7.55692	7.36948
hsa-miR-99b_st	miR-99b	CACCCGUAGAACCGACCUUGCG	9.15955	9.15415	9.04692	8.07383	8.23862	7.69283	7.45056	7.93092	7.89856
hsa-miR-99b-star_st	miR-99b-star	CAAGCUCGUGUCUGUGGGUCCG	4.26371	4.45579	4.26972	2.31496	1.73075	3.53651	1.88974	1.84229	2.08556
mmu-let-7a_st	let-7a	UGAGGUAGUAGGUUGUAUAGUU	11.1838	11.3056	11.0642	10.7996	10.2266	10.5427	10.9284	10.8057	10.562
mmu-let-7b_st	let-7b	UGAGGUAGUAGGUUGUGUGGUU	14.1414	14.2439	14.2198	12.2229	12.2742	11.99	12.0457	12.2986	12.0859
mmu-let-7c_st	let-7c	UGAGGUAGUAGGUUGUAUGGUU	13.2803	12.804	12.3314	10.9845	10.9343	10.8754	11.2803	10.9283	10.9528
mmu-let-7d_st	let-7d	AGAGGUAGUAGGUUGCAUAGUU	10.1829	10.4083	10.3318	10.064	9.39267	9.27727	9.93012	9.59688	9.52998
mmu-let-7e_st	let-7e	UGAGGUAGGAGGUUGUAUAGUU	10.613	10.5774	10.5705	10.6194	10.1799	9.68017	10.3843	10.2123	10.4247
mmu-let-7f_st	let-7f	UGAGGUAGUAGAUUGUAUAGUU	7.06482	7.39496	7.36882	6.99177	5.32609	4.84551	8.02984	7.31853	7.50275
mmu-let-7g_st	let-7g	UGAGGUAGUAGUUUGUACAGUU	5.98391	6.06218	6.17001	6.97384	6.36531	5.63994	7.11516	6.92543	6.12953
mmu-let-7i_st	let-7i	UGAGGUAGUAGUUUGUGCUGUU	9.0718	8.92472	8.96552	8.26132	8.1638	8.10698	8.68757	8.18161	8.24542
mmu-miR-100_st	miR-100	AACCCGUAGAUCCGAACUUGUG	6.64874	6.46271	6.27007	5.62871	5.53355	6.98822	5.85095	6.26644	5.65859
mmu-miR-103_st	miR-103	AGCAGCAUUGUACAGGGCUAUGA	10.9136	11.1095	10.8489	10.2059	10.2733	10.0413	9.84987	10.0832	10.1224
mmu-miR-106a_st	miR-106a	CAAAGUGCUAACAGUGCAGGUAG	5.36995	5.55387	5.27127	7.95279	7.59394	7.5146	6.44493	6.72226	6.77493
mmu-miR-106b_st	miR-106b	UAAAGUGCUGACAGUGCAGAU	7.6997	7.95703	7.43204	7.39576	7.9017	7.64216	5.95923	6.96617	6.88818
mmu-miR-106b-star_st	miR-106b-star	CCGCACUGUGGGUACUUGCUGC	5.99744	5.89523	5.72823	3.42715	2.87732	1.45533	1.485	1.18226	0.751341
mmu-miR-107_st	miR-107	AGCAGCAUUGUACAGGGCUAUCA	10.2558	10.5044	10.2006	8.4328	8.20649	8.4792	7.56563	7.80099	7.83207
mmu-miR-10a_st	miR-10a	UACCCUGUAGAUCCGAAUUUGUG	5.89997	5.87949	6.04652	5.42017	5.51994	5.92593	6.71407	3.46145	2.58221
mmu-miR-10b_st	miR-10b	UACCCUGUAGAACCGAAUUUGUG	5.79247	5.79592	6.14973	5.6057	5.05045	3.52274	5.63635	6.43509	6.38354
mmu-miR-1190_st	miR-1190	UCAGCUGAGGUUCCCCUCUGUC	1.13863	1.03451	1.03679	0.820067	1.88549	1.05022	1.95551	2.40462	2.01844
mmu-miR-1192_st	miR-1192	AAACAAACAAACAGACCAAAUU	2.65306	2.4761	1.97997	1.0248	3.67384	1.19462	7.20266	5.66282	6.15679
mmu-miR-122_st	miR-122	UGGAGUGUGACAAUGGUGUUUG	2.62524	2.74716	2.72126	0.739876	1.07466	2.99556	0.793565	0.703074	1.1327
mmu-miR-1224_st	miR-1224	GUGAGGACUGGGGAGGUGGAG	4.74437	3.86113	4.05295	4.40547	1.62209	1.87604	1.68942	3.64146	1.74396
mmu-miR-125a-3p_st	miR-125a-3p	ACAGGUGAGGUUCUUGGGAGCC	4.33332	4.19437	4.52358	2.19285	1.64782	1.82489	1.38628	1.64642	0.877812
mmu-miR-125a-5p_st	miR-125a-5p	UCCCUGAGACCCUUUAACCUGUGA	7.91556	7.96945	8.20781	8.91538	8.70964	8.82152	8.11615	8.54356	8.07086
mmu-miR-125b-5p_st	miR-125b-5p	UCCCUGAGACCCUAACUUGUGA	10.4425	10.363	10.1944	9.93462	9.72146	10.4144	10.1277	9.96734	9.82457
mmu-miR-126-3p_st	miR-126	UCGUACCGUGAGUAAUAAUGCG	8.18765	8.17788	8.25731	9.88051	9.24186	9.61379	9.72292	10.0736	9.63292
mmu-miR-127_st	miR-127	UCGGAUCCGUCUGAGCUUGGCU	6.98593	6.93574	6.88948	5.1946	6.1068	4.72315	2.26051	5.18282	3.24468
mmu-miR-129-3p_st	miR-129-3p	AAGCCCUUACCCCAAAAAGCAU	2.33128	2.49031	2.41769	2.30008	2.40882	2.16911	2.35361	2.03352	4.31935
mmu-miR-130a_st	miR-130a	CAGUGCAAUGUUAAAAGGGCAU	6.04106	6.19653	6.08195	6.946	6.22534	6.90796	6.37194	7.00849	7.08265
mmu-miR-130b_st	miR-130b	CAGUGCAAUGAUGAAAGGGCAU	6.93191	6.80367	6.87926	5.17724	7.13862	5.41783	2.00159	4.31982	5.51399
mmu-miR-132_st	miR-132	UAACAGUCUACAGCCAUGGUCG	5.37704	5.08063	5.5148	6.20768	6.62843	4.25229	1.5549	2.64128	1.17186
mmu-miR-139-3p_st	miR-139-3p	UGGAGACGCGGCCCUGUUGGAG	3.34814	3.71069	3.45416	1.19642	1.4434	0.737082	0.97696	0.965835	1.03309
mmu-miR-139-5p_st	miR-139-5p	UCUACAGUGCACGUGUCUCCAG	5.62332	5.74257	5.66689	2.14878	3.00152	1.80435	1.80336	1.70297	1.22799
mmu-miR-140_st	miR-140	CAGUGGUUUUACCCUAUGGUAG	4.35216	4.45386	3.98723	3.51669	1.03171	4.55559	2.02063	2.09277	2.02224
mmu-miR-140-star_st	miR-140-3p	UACCACAGGGUAGAACCACGG	9.99799	10.0768	9.89096	7.85856	8.07944	8.07496	7.23093	6.89271	7.73146
mmu-miR-141_st	miR-141	UAACACUGUCUGGUAAAGAUGG	7.00249	7.249	6.78099	7.2045	7.29691	8.17606	7.10275	7.83045	6.84438
mmu-miR-143_st	miR-143	UGAGAUGAAGCACUGUAGCUC	9.92907	10.1296	9.93407	9.10356	9.05615	9.30898	8.99092	9.78452	9.08972
mmu-miR-145_st	miR-145	GUCCAGUUUUCCCAGGAAUCCCU	11.3745	11.0334	11.4417	10.1768	10.8751	10.0341	10.4791	10.7327	10.8432
mmu-miR-146a_st	miR-146a	UGAGAACUGAAUUCCAUGGGUU	3.97952	3.63836	3.95658	2.08092	1.8415	1.39588	1.60398	2.25935	1.7972
mmu-miR-149_st	miR-149	UCUGGCUCCGUGUCUUCACUCCC	4.90886	5.00658	4.81756	2.83579	2.94889	1.83176	0.804734	1.85867	0.484329
mmu-miR-150_st	miR-150	UCUCCCAACCCUUGUACCAGUG	5.67055	5.14963	5.846	4.17921	4.29989	5.33698	4.5175	5.91951	2.80011
mmu-miR-151-5p_st	miR-151-5p	UCGAGGAGCUCACAGUCUAGU	9.42465	9.40429	9.3704	9.15156	9.19269	9.0621	9.11011	9.17631	8.97898
mmu-miR-152_st	miR-152	UCAGUGCAUGACAGAACUUGG	7.56536	7.5104	7.41837	8.21952	8.38728	8.11469	7.83967	8.23752	7.96685
mmu-miR-155_st	miR-155	UUAAUGCUAAUUGUGAUAGGGGU	4.11057	3.69731	4.28326	2.92723	3.79054	1.44902	1.51179	1.32698	3.27541
mmu-miR-15a_st	miR-15a	UAGCAGCACAUAAUGGUUUGUG	4.1228	4.44121	4.35	2.97371	2.34366	4.41464	4.44267	4.83671	3.14228
mmu-miR-15b_st	miR-15b	UAGCAGCACAUCAUGGUUUACA	5.5354	5.52538	5.69028	7.66196	6.99289	7.5664	5.25591	5.48597	4.84845
mmu-miR-16_st	miR-16	UAGCAGCACGUAAAUAUUGGCG	9.23779	9.43759	9.21185	10.3211	9.51428	9.9972	9.57954	10.253	9.97112
mmu-miR-17_st	miR-17-5p	CAAAGUGCUUACAGUGCAGGUAG	8.1589	8.46662	8.306	10.0986	10.2703	9.60306	8.80133	9.23396	9.1932
mmu-miR-181a_st	miR-181a	AACAUUCAACGCUGUCGGUGAGU	8.78286	8.89461	8.81326	7.78328	7.82727	7.47969	6.82411	7.77576	7.24576
mmu-miR-181a-1-star_st	miR-181a-1-star	ACCAUCGACCGUUGAUUGUACC	1.30241	2.56315	1.50578	2.13136	1.79236	2.04461	8.40618	6.9088	8.04266
mmu-miR-181b_st	miR-181b	AACAUUCAUUGCUGUCGGUGGGU	7.40294	7.53815	7.61763	6.20499	3.23702	4.05455	3.07654	4.24916	3.50936
mmu-miR-181c_st	miR-181c	AACAUUCAACCUGUCGGUGAGU	4.28986	4.78868	4.34337	1.04302	1.62584	1.33089	0.984017	1.43872	1.27122
mmu-miR-181d_st	miR-181d	AACAUUCAUUGUUGUCGGUGGGU	4.98015	5.31299	4.85844	2.52605	0.91451	1.69038	1.72139	1.35393	0.908544
mmu-miR-182_st	miR-182	UUUGGCAAUGGUAGAACUCACACCG	7.65851	7.95071	7.57652	5.33002	6.52468	6.73167	6.73629	5.03684	5.62284
mmu-miR-183_st	miR-183	UAUGGCACUGGUAGAAUUCACU	3.745	4.19128	3.71364	1.28325	2.6508	3.77828	4.74347	3.42584	1.31459
mmu-miR-185_st	miR-185	UGGAGAGAAAGGCAGUUCCUGA	9.31238	9.11788	9.2044	8.91169	8.84127	8.15563	8.79081	8.76087	9.02165
mmu-miR-187_st	miR-187	UCGUGUCUUGUGUUGCAGCCGG	1.5067	2.10633	1.17785	4.03579	1.65878	0.772605	1.08332	1.04439	1.53745
mmu-miR-18a_st	miR-18a	UAAGGUGCAUCUAGUGCAGAUAG	5.02558	5.39721	5.06949	8.20113	8.51814	7.41411	6.81757	7.13552	6.59639
mmu-miR-191_st	miR-191	CAACGGAAUCCCAAAAGCAGCUG	11.4089	11.3926	11.3202	10.3391	10.513	9.91977	10.1975	9.89771	10.2514
mmu-miR-193b_st	miR-193b	AACUGGCCCACAAAGUCCCGCU	6.26648	6.57512	6.78069	8.1302	8.27161	5.63962	7.11158	7.1436	7.52529
mmu-miR-193-star_st	miR-193-star	UGGGUCUUUGCGGGCAAGAUGA	5.55513	5.27443	5.14301	5.42356	5.78007	4.35978	1.93645	4.47899	2.54183
mmu-miR-195_st	miR-195	UAGCAGCACAGAAAUAUUGGC	8.38231	8.3374	8.50598	8.81699	8.46289	9.04095	8.25843	8.8695	8.20695
mmu-miR-197_st	miR-197	UUCACCACCUUCUCCACCCAGC	1.09179	1.37683	1.09258	1.31502	1.31033	1.92548	1.09521	4.17804	1.32635
mmu-miR-199a-3p_st	miR-199a-3p	ACAGUAGUCUGCACAUUGGUUA	8.26109	8.25642	8.34971	8.77321	8.08607	8.05772	7.98618	8.08297	7.86913
mmu-miR-199a-5p_st	miR-199a-5p	CCCAGUGUUCAGACUACCUGUUC	8.58252	8.41167	8.90584	7.08118	7.23352	7.04163	6.20336	7.53252	7.16097
mmu-miR-199b_st	miR-199b	ACAGUAGUCUGCACAUUGGUUA	8.2617	8.13345	8.33773	8.92439	8.13794	8.18647	7.83677	8.4144	7.82401
mmu-miR-19b_st	miR-19b	UGUGCAAAUCCAUGCAAAACUGA	7.79119	7.80563	7.39266	8.49893	8.30897	8.36499	8.56677	8.61969	8.65443
mmu-miR-200a_st	miR-200a	UAACACUGUCUGGUAACGAUGU	6.7198	6.94664	6.70892	6.10573	5.68124	6.8759	6.94981	7.25086	6.917
mmu-miR-200a-star_st	miR-200a-star	CAUCUUACCGGACAGUGCUGGA	4.76808	4.45366	4.54594	2.61219	2.59954	4.53736	3.15384	3.88	3.37557
mmu-miR-200b_st	miR-200b	UAAUACUGCCUGGUAAUGAUGA	7.58304	7.41392	7.26209	7.66253	7.25859	8.05347	8.76548	7.8965	7.8864
mmu-miR-200b-star_st	miR-200b-star	CAUCUUACUGGGCAGCAUUGGA	5.78497	5.89707	5.73809	6.33866	6.391	5.93367	6.82027	5.92448	6.1319
mmu-miR-200c_st	miR-200c	UAAUACUGCCGGGUAAUGAUGGA	13.3732	13.4155	13.1808	11.5946	11.7707	11.5936	11.753	11.7893	11.6031
mmu-miR-203_st	miR-203	GUGAAAUGUUUAGGACCACUAG	4.08464	4.30324	4.30538	8.32312	7.87141	6.1486	8.08142	7.53433	7.55618
mmu-miR-205_st	miR-205	UCCUUCAUUCCACCGGAGUCUG	4.94088	4.80201	5.07579	1.95798	2.20286	1.73833	2.00789	1.31447	1.38896
mmu-miR-207_st	miR-207	GCUUCUCCUGGCUCUCCUCCCUC	0.908126	1.61496	1.06558	2.20799	3.07846	4.15767	2.38913	2.00668	1.56996
mmu-miR-20a_st	miR-20a	UAAAGUGCUUAUAGUGCAGGUAG	6.86488	7.43559	7.11544	9.84899	9.95331	9.35124	8.65098	8.95717	8.91668
mmu-miR-20b_st	miR-20b	CAAAGUGCUCAUAGUGCAGGUAG	2.65466	3.57641	2.96581	6.36082	2.97859	5.05644	2.56831	4.04095	3.92045
mmu-miR-21_st	miR-21	UAGCUUAUCAGACUGAUGUUGA	7.18924	7.51799	7.75289	6.60124	5.90013	6.24497	7.83498	7.99799	6.76383
mmu-miR-210_st	miR-210	CUGUGCGUGUGACAGCGGCUGA	8.12949	8.15876	7.85653	5.30745	6.41121	4.24888	5.81507	5.77265	6.86686
mmu-miR-214_st	miR-214	ACAGCAGGCACAGACAGGCAGU	10.2026	10.1271	10.2041	8.6591	8.76985	7.70292	7.69	7.64286	8.66446
mmu-miR-214-star_st	miR-214-star	UGCCUGUCUACACUUGCUGUGC	3.47686	3.56451	4.01724	1.78922	1.07018	0.956609	1.0204	1.31308	1.34651
mmu-miR-215_st	miR-215	AUGACCUAUGAUUUGACAGAC	0.994076	0.944749	1.34253	0.707462	1.13557	0.68316	3.39516	2.45212	3.03538
mmu-miR-22_st	miR-22	AAGCUGCCAGUUGAAGAACUGU	9.06187	8.8299	8.69349	8.76207	8.80925	8.95794	9.17932	9.92908	9.96874
mmu-miR-221_st	miR-221	AGCUACAUUGUCUGCUGGGUUUC	7.99932	7.9693	7.7998	7.66788	7.91676	7.47685	4.06266	5.46844	3.28626
mmu-miR-222_st	miR-222	AGCUACAUCUGGCUACUGGGU	6.97655	6.9915	7.10957	7.38766	7.36682	7.38194	3.91703	5.78501	1.71695
mmu-miR-23a_st	miR-23a	AUCACAUUGCCAGGGAUUUCC	9.69898	9.82553	9.7093	10.3425	10.1266	10.1618	10.2436	10.4766	10.2491
mmu-miR-23b_st	miR-23b	AUCACAUUGCCAGGGAUUACC	11.0432	11.186	10.9132	9.67851	10.1611	10.2426	10.1682	10.3345	10.2706
mmu-miR-24_st	miR-24	UGGCUCAGUUCAGCAGGAACAG	12.0031	12.1586	11.8048	11.0477	11.1568	11.0504	10.7796	11.156	11.1606
mmu-miR-25_st	miR-25	CAUUGCACUUGUCUCGGUCUGA	6.12838	6.0766	5.76107	6.79235	5.54991	6.6376	5.74389	6.86044	4.80723
mmu-miR-26a_st	miR-26a	UUCAAGUAAUCCAGGAUAGGCU	11.2061	11.299	11.5132	11.442	11.4999	11.3669	11.2481	11.494	11.2675
mmu-miR-27a_st	miR-27a	UUCACAGUGGCUAAGUUCCGC	6.85935	7.38889	7.28986	8.00267	7.98391	8.19637	7.7605	8.85437	8.18789
mmu-miR-27b_st	miR-27b	UUCACAGUGGCUAAGUUCUGC	8.15768	8.29527	7.93219	7.78755	7.799	7.9245	8.57323	8.65868	8.12085
mmu-miR-28_st	miR-28	AAGGAGCUCACAGUCUAUUGAG	5.84714	5.87126	6.07751	7.17963	6.99909	6.91487	6.04176	7.16711	6.40647
mmu-miR-294-star_st	miR-294-star	ACUCAAAAUGGAGGCCCUAUCU	0.953581	0.901253	1.19366	1.11753	1.13767	1.37534	4.88795	2.17491	2.3276
mmu-miR-296-5p_st	miR-296-5p	AGGGCCCCCCCUCAAUCCUGU	1.27014	1.2577	1.03031	3.16762	3.87437	2.43752	2.99347	2.55542	1.12859
mmu-miR-297b-3p_st	miR-297b-3p	UAUACAUACACACAUACCCAUA	0.820445	0.893092	0.712917	0.76167	0.911953	1.57412	1.95165	2.53404	4.29632
mmu-miR-299_st	miR-299	UAUGUGGGACGGUAAACCGCUU	4.58299	4.64454	4.63833	1.40453	2.73597	1.09448	2.73869	1.26536	2.9726
mmu-miR-29a_st	miR-29a	UAGCACCAUCUGAAAUCGGUUA	7.26319	7.50276	7.10375	7.83752	7.48845	7.75712	8.53336	8.54492	7.82118
mmu-miR-29c_st	miR-29c	UAGCACCAUUUGAAAUCGGUUA	3.73276	3.652	4.017	3.36869	0.933687	2.5515	4.33494	1.8963	3.87924
mmu-miR-30a_st	miR-30a-5p	UGUAAACAUCCUCGACUGGAAG	9.00544	9.25821	8.9664	10.0967	10.0622	11.0138	11.1178	11.0099	10.766
mmu-miR-30a-star_st	miR-30a-3p	CUUUCAGUCGGAUGUUUGCAGC	5.83003	5.57332	5.53677	5.95818	6.96312	7.72735	7.73177	6.76713	7.48304
mmu-miR-30b_st	miR-30b-5p	UGUAAACAUCCUACACUCAGCU	6.92784	6.65962	6.84482	6.27693	5.57261	7.35782	8.89439	8.252	8.64768
mmu-miR-30c_st	miR-30c	UGUAAACAUCCUACACUCUCAGC	6.94236	7.05803	7.11145	7.54002	7.55914	8.66194	9.44574	8.91955	9.29352
mmu-miR-30c-2-star_st	miR-30c-2-star	CUGGGAGAAGGCUGUUUACUCU	5.22684	5.47786	5.2781	3.38176	4.39639	3.44939	3.61845	3.42941	2.38418
mmu-miR-30d_st	miR-30d	UGUAAACAUCCCCGACUGGAAG	7.9353	8.03657	7.99235	6.80502	7.51846	8.39353	8.77807	8.30677	7.99506
mmu-miR-30e_st	miR-30e	UGUAAACAUCCUUGACUGGAAG	4.95157	4.87019	4.76619	3.70906	3.70276	5.88055	6.73309	6.52012	5.41704
mmu-miR-31_st	miR-31	AGGCAAGAUGCUGGCAUAGCUG	10.6186	10.7946	10.9215	8.8987	9.14286	8.76621	7.17663	7.97076	7.86597
mmu-miR-31-star_st	miR-31-star	UGCUAUGCCAACAUAUUGCCAUC	4.32415	3.73926	3.73298	3.77005	4.76861	0.539795	1.08997	1.25389	1.04253
mmu-miR-320_st	miR-320	AAAAGCUGGGUUGAGAGGGCGA	10.378	10.2427	10.2357	8.873	8.88426	8.3112	8.58953	8.5427	8.87337
mmu-miR-324-5p_st	miR-324-5p	CGCAUCCCCUAGGGCAUUGGUGU	5.69191	6.202	6.09899	4.46145	3.86099	1.06132	2.56809	4.51492	3.55744
mmu-miR-331-3p_st	miR-331-3p	GCCCCUGGGCCUAUCCUAGAA	3.29304	3.68085	3.63651	2.52633	2.03196	1.69166	0.988153	1.35231	1.85696
mmu-miR-339-5p_st	miR-339-5p	UCCCUGUCCUCCAGGAGCUCACG	8.21551	8.46441	8.44643	6.14423	7.53648	6.07127	5.99848	6.93808	4.72496
mmu-miR-342-3p_st	miR-342-3p	UCUCACACAGAAAUCGCACCCGU	7.46724	7.28238	7.814	5.6204	4.35174	5.58678	7.55545	6.55539	7.30026
mmu-miR-345-3p_st	miR-345-3p	CCUGAACUAGGGGUCUGGAGAC	3.58319	4.12739	4.15454	0.668248	3.22856	1.09395	0.780561	1.11117	0.74252
mmu-miR-34a_st	miR-34a	UGGCAGUGUCUUAGCUGGUUGU	6.27723	6.50193	6.16797	7.0405	7.25686	7.02912	6.83362	7.6965	8.01018
mmu-miR-34b-3p_st	miR-34b-3p	AAUCACUAACUCCACUGCCAUC	1.22255	1.17193	1.34639	1.16374	1.02183	1.84441	1.51167	1.57896	3.96672
mmu-miR-34b-5p_st	miR-34b-5p	AGGCAGUGUAAUUAGCUGAUUGU	3.65757	4.23888	3.51603	1.67388	2.00112	2.67885	1.13414	1.25253	1.16522
mmu-miR-34c_st	miR-34c	AGGCAGUGUAGUUAGCUGAUUGC	8.39874	8.75217	8.24063	6.79045	7.24305	7.871	5.47892	3.3394	2.74453
mmu-miR-34c-star_st	miR-34c-3p	AAUCACUAACCACACAGCCAGG	7.05104	7.19286	6.94504	4.65292	6.82217	7.49942	3.22391	1.81182	3.84475
mmu-miR-361_st	miR-361	UUAUCAGAAUCUCCAGGGGUAC	9.47726	9.6869	9.50296	8.08608	8.61559	8.19981	7.68312	7.43514	7.65952
mmu-miR-362-5p_st	miR-362-5p	AAUCCUUGGAACCUAGGUGUGAAU	5.8855	6.16049	5.91722	3.85694	5.32005	2.2391	3.09069	3.16512	4.59676
mmu-miR-375_st	miR-375	UUUGUUCGUUCGGCUCGCGUGA	6.80063	6.61387	6.38904	4.0103	3.77215	5.88805	7.78247	7.13575	6.60791
mmu-miR-376b_st	miR-376b	AUCAUAGAGGAACAUCCACUU	1.44382	1.38692	0.96565	1.24941	2.20798	1.26186	9.43708	7.9208	9.24248
mmu-miR-378_st	miR-378	ACUGGACUUGGAGUCAGAAGG	7.90389	7.72781	8.00545	8.51327	8.47359	6.87293	7.74662	8.07425	8.21955
mmu-miR-379_st	miR-379	UGGUAGACUAUGGAACGUAGG	3.43384	3.56347	3.60032	2.42479	4.17315	3.27342	3.05919	2.81817	3.42341
mmu-miR-409-3p_st	miR-409-3p	GAAUGUUGCUCGGUGAACCCCU	5.01199	4.86458	4.78385	4.30207	4.60166	4.41864	4.30074	4.12455	2.19521
mmu-miR-411_st	miR-411	UAGUAGACCGUAUAGCGUACG	3.29776	3.21015	3.40985	1.83717	1.81847	1.24258	5.10091	4.99009	7.16048
mmu-miR-423-3p_st	miR-423-3p	AGCUCGGUCUGAGGCCCCUCAGU	7.74883	7.85251	7.71519	6.74174	6.98315	6.57719	5.76788	6.51452	6.63576
mmu-miR-423-5p_st	miR-423-5p	UGAGGGGCAGAGAGCGAGACUUU	7.44108	7.29092	7.47425	4.18788	6.18587	2.21906	3.30011	4.52715	5.12524
mmu-miR-425_st	miR-425	AAUGACACGAUCACUCCCGUUGA	7.30734	7.34882	7.46811	7.40618	7.13462	6.57101	6.97138	6.88186	6.60118
mmu-miR-425-star_st	miR-425-star	AUCGGGAAUGUCGUGUCCGCC	6.32321	6.59296	6.13517	1.02143	2.63232	2.39731	2.50169	1.06779	2.43599
mmu-miR-429_st	miR-429	UAAUACUGUCUGGUAAUGCCGU	4.63078	4.66768	4.69269	5.04002	5.37442	4.44027	4.54417	6.19637	5.06402
mmu-miR-451_st	miR-451	AAACCGUUACCAUUACUGAGUU	3.87138	3.21186	4.43992	4.80347	1.69416	3.38457	1.17824	1.62559	1.34656
mmu-miR-452_st	miR-452	UGUUUGCAGAGGAAACUGAGAC	0.743359	1.00271	1.49246	1.1733	0.860071	1.01207	3.0627	5.15647	1.52182
mmu-miR-455_st	miR-455	GCAGUCCACGGGCAUAUACAC	5.21476	5.2258	5.36286	4.69539	1.36509	2.68193	1.53629	3.37716	1.31372
mmu-miR-467a-star_st	miR-467a-star	AUAUACAUACACACACCUACAC	0.932725	1.19116	0.963176	1.25908	0.766191	1.18713	3.74111	1.84383	4.01296
mmu-miR-467d-star_st	miR-467d-star	AUAUACAUACACACACCUACAC	1.1658	0.770898	1.13017	0.915879	1.10017	2.24855	4.35614	1.9232	3.86596
mmu-miR-467e-star_st	miR-467e-star	AUAUACAUACACACACCUAUAU	1.19248	1.43831	1.58954	2.27098	0.756393	1.10859	7.04643	3.15078	6.85911
mmu-miR-483-star_st	miR-483-star	UCACUCCUCCCCUCCCGUCUU	1.50596	1.27845	1.70893	0.82418	2.37927	4.00796	2.62374	1.12143	2.18687
mmu-miR-484_st	miR-484	UCAGGCUCAGUCCCCUCCCGAU	2.20107	1.88825	1.66355	2.24086	3.18857	4.26255	2.27431	4.06253	2.20848
mmu-miR-486_st	miR-486	UCCUGUACUGAGCUGCCCCGAG	3.40695	2.91292	3.75573	4.51037	3.11997	1.40395	0.896699	1.46042	0.64171
mmu-miR-487b_st	miR-487b	AAUCGUACAGGGUCAUCCACUU	3.98445	4.40886	3.9642	2.9366	5.59446	2.77683	7.71499	5.79879	7.71829
mmu-miR-491_st	miR-491-5p	AGUGGGGAACCCUUCCAUGAGG	6.92755	6.99817	6.58907	5.57148	6.18604	4.78632	5.32788	5.25303	6.33112
mmu-miR-494_st	miR-494	UGAAACAUACACGGGAAACCUC	6.27981	5.33073	6.86662	3.33027	4.15044	2.96332	2.81455	1.31045	0.971258
mmu-miR-497_st	miR-497	CAGCAGCACACUGUGGUUUGUA	7.33101	7.153	6.99812	6.59864	6.32235	6.18503	5.74298	6.71367	6.6441
mmu-miR-503_st	miR-503	UAGCAGCGGGAACAGUACUGCAG	4.62236	5.23436	4.91927	8.77503	8.97859	7.65071	8.56165	7.35793	8.38377
mmu-miR-504_st	miR-504	AGACCCUGGUCUGCACUCUAUC	3.28169	4.05524	3.44065	1.84744	1.53653	2.67069	1.17609	1.65878	1.00055
mmu-miR-532-3p_st	miR-532-3p	CCUCCCACACCCAAGGCUUGCA	4.77059	4.7596	5.32889	4.60418	5.668	2.59612	4.12977	4.64983	2.58203
mmu-miR-532-5p_st	miR-532-5p	CAUGCCUUGAGUGUAGGACCGU	7.6684	7.92389	7.86984	6.74677	7.50282	6.60208	6.80796	6.89191	6.91063
mmu-miR-542-5p_st	miR-542-5p	CUCGGGGAUCAUCAUGUCACGA	4.10968	4.04802	4.34536	1.06605	0.747682	1.04609	0.932989	0.932094	1.61994
mmu-miR-574-3p_st	miR-574-3p	CACGCUCAUGCACACACCCACA	8.40587	8.23992	8.13857	7.31732	8.10056	7.63444	7.05915	7.25803	7.13631
mmu-miR-652_st	miR-652	AAUGGCGCCACUAGGGUUGUG	5.46853	5.71913	5.48933	4.82677	3.83194	2.92388	3.32192	4.84156	5.10035
mmu-miR-670_st	miR-670	AUCCCUGAGUGUAUGUGGUGAA	0.834547	1.34066	0.93593	1.24397	0.75609	1.11174	1.98258	1.53311	1.34208
mmu-miR-674-star_st	miR-674-star	CACAGCUCCCAUCUCAGAACAA	2.17274	1.95704	1.91882	0.705917	0.967814	1.66634	3.7895	3.584	5.32416
mmu-miR-675-3p_st	miR-675-3p	CUGUAUGCCCUAACCGCUCAGU	1.03388	1.03681	1.0173	1.01163	2.43454	2.38569	1.93486	2.52406	3.9812
mmu-miR-690_st	miR-690	AAAGGCUAGGCUCACAACCAAA	0.896583	0.829101	1.53262	1.44399	0.91841	2.27508	0.831498	1.23096	2.29056
mmu-miR-702_st	miR-702	UGCCCACCCUUUACCCCGCUC	0.64024	1.03508	0.820877	1.37371	1.68154	1.73479	3.4316	1.98793	4.28611
mmu-miR-706_st	miR-706	AGAGAAACCCUGUCUCAAAAAA	0.958262	1.40668	1.15162	0.773228	2.05128	2.0815	4.61095	3.76903	5.00021
mmu-miR-708_st	miR-708	AAGGAGCUUACAAUCUAGCUGGG	4.30252	4.61142	4.93958	1.27761	3.9891	1.88938	1.33327	2.05535	1.21463
mmu-miR-712-star_st	miR-712-star	UGCGAGUCACCCCCGGGUGUUG	1.64582	1.54097	1.43308	2.92972	1.02664	0.945269	2.6638	1.7783	3.35594
mmu-miR-720_st	miR-720	AUCUCGCUGGGGCCUCCA	8.29583	6.97181	8.12849	5.39143	6.08075	4.79477	7.07071	7.87391	8.05202
mmu-miR-744_st	miR-744	UGCGGGGCUAGGGCUAACAGCA	7.02122	7.08798	6.83454	6.07692	7.23392	5.22944	4.16093	5.46914	5.29659
mmu-miR-762_st	miR-762	GGGGCUGGGGCCGGGACAGAGC	6.09118	5.58481	4.82749	3.32129	3.39336	0.606069	4.20994	5.68543	3.73097
mmu-miR-874_st	miR-874	CUGCCCUGGCCCGAGGGACCGA	4.17625	3.96744	3.98096	1.5612	1.36776	2.15518	1.15872	1.41068	1.0358
mmu-miR-883b-3p_st	miR-883b-3p	UAACUGCAACAUCUCUCAGUAU	1.31348	1.46374	1.19809	0.819228	1.26117	0.779616	7.77619	4.108	6.97002
mmu-miR-92a_st	miR-92a	UAUUGCACUUGUCCCGGCCUG	7.5828	7.51548	7.70631	7.08045	7.78967	7.23869	5.45492	6.54017	5.92672
mmu-miR-92b_st	miR-92b	UAUUGCACUCGUCCCGGCCUCC	7.14454	7.3757	7.24951	3.75656	2.14227	3.02179	1.53029	1.56459	0.936824
mmu-miR-93_st	miR-93	CAAAGUGCUGUUCGUGCAGGUAG	9.48092	9.47554	9.44472	8.0467	9.07385	8.75933	8.33847	8.49844	8.64469
mmu-miR-93-star_st	miR-93-star	ACUGCUGAGCUAGCACUUCCCG	4.14551	4.53583	4.20397	3.04993	2.15707	1.17004	1.52962	2.14098	0.832085
mmu-miR-99a_st	miR-99a	AACCCGUAGAUCCGAUCUUGUG	8.93059	8.93153	8.59287	7.84672	7.92356	8.85287	7.5311	7.55823	7.48571
mmu-miR-99b_st	miR-99b	CACCCGUAGAACCGACCUUGCG	9.13202	9.17221	9.10354	7.88069	7.95718	7.49315	7.48996	7.87387	8.07963
mmu-miR-99b-star_st	miR-99b-star	CAAGCUCGUGUCUGUGGGUCCG	4.34679	4.63219	4.30311	1.13796	1.37103	1.70352	1.14289	3.50061	0.873958
rno-let-7a_st	let-7a	UGAGGUAGUAGGUUGUAUAGUU	11.0286	11.2271	11.094	10.8366	10.2488	10.5856	10.8629	10.8402	10.6103
rno-let-7b_st	let-7b	UGAGGUAGUAGGUUGUGUGGUU	14.1998	14.1258	14.3467	12.2179	12.3849	11.9201	12.1075	12.3318	12.1457
rno-let-7c_st	let-7c	UGAGGUAGUAGGUUGUAUGGUU	13.4944	13.2274	12.3365	11.0143	10.9019	10.806	11.1899	11.0228	10.9859
rno-let-7d_st	let-7d	AGAGGUAGUAGGUUGCAUAGUU	10.1976	10.3034	10.2519	10.1157	9.45751	9.2545	10.0111	9.59255	9.61355
rno-let-7e_st	let-7e	UGAGGUAGGAGGUUGUAUAGUU	10.5545	10.5301	10.5804	10.387	10.0477	9.68204	10.3057	10.287	10.2979
rno-let-7f_st	let-7f	UGAGGUAGUAGAUUGUAUAGUU	6.91148	7.23933	7.4516	6.23057	3.98806	3.29119	7.92162	7.18913	7.18479
rno-let-7i_st	let-7i	UGAGGUAGUAGUUUGUGCUGUU	8.88383	8.84574	9.05086	8.10893	7.83956	8.11385	8.68554	8.43067	7.85318
rno-miR-100_st	miR-100	AACCCGUAGAUCCGAACUUGUG	6.74892	6.67003	6.27922	5.73995	3.15238	5.89421	5.77329	4.97904	5.17022
rno-miR-103_st	miR-103	AGCAGCAUUGUACAGGGCUAUGA	10.8824	11.0948	10.9276	10.3137	10.3842	10.0261	9.90042	9.84531	10.1978
rno-miR-106b_st	miR-106b	UAAAGUGCUGACAGUGCAGAU	7.61768	7.93607	7.58586	7.49194	7.78571	7.67249	5.93291	6.96776	6.70226
rno-miR-106b-star_st	miR-106b-star	CCGCACUGUGGGUACUUGCUGC	5.60022	6.08195	5.75322	3.14364	3.46245	1.80402	1.44079	1.41786	2.39505
rno-miR-107_st	miR-107	AGCAGCAUUGUACAGGGCUAUCA	10.2283	10.3911	10.0869	8.63027	8.40136	8.56959	7.3139	8.00628	7.88426
rno-miR-10a-5p_st	miR-10a-5p	UACCCUGUAGAUCCGAAUUUGUG	6.37407	6.24533	6.15289	5.61986	5.20423	4.43299	5.488	6.34798	4.33871
rno-miR-10b_st	miR-10b	CCCUGUAGAACCGAAUUUGUGU	3.79292	3.52674	4.51312	1.88574	0.917553	3.40325	2.12427	3.58081	2.93821
rno-miR-122_st	miR-122	UGGAGUGUGACAAUGGUGUUUG	2.66071	2.56073	2.94407	1.22789	1.23192	1.66652	0.710215	0.799092	1.09982
rno-miR-125a-3p_st	miR-125a-3p	ACAGGUGAGGUUCUUGGGAGCC	4.37555	4.28068	4.32339	1.06213	1.09865	1.10835	1.51685	1.77991	1.03568
rno-miR-125a-5p_st	miR-125a-5p	UCCCUGAGACCCUUUAACCUGUGA	8.12445	8.05332	8.08296	8.77232	8.77606	8.76307	8.24421	8.22958	8.0004
rno-miR-125b-5p_st	miR-125b-5p	UCCCUGAGACCCUAACUUGUGA	10.3373	10.2928	10.3676	9.80004	9.35687	10.3633	10.1321	10.0564	10.0685
rno-miR-125b-star_st	miR-125b-star	ACAAGUCAGGCUCUUGGGACCU	6.21412	6.35232	6.14561	4.19201	4.61913	3.28085	1.02434	2.48178	1.00848
rno-miR-126_st	miR-126	UCGUACCGUGAGUAAUAAUGCG	8.00922	8.05349	8.2444	9.58115	9.22147	9.70986	9.61835	10.0483	9.50765
rno-miR-127_st	miR-127	UCGGAUCCGUCUGAGCUUGGCU	7.10691	6.96118	6.88347	6.02506	5.89601	5.95488	2.14212	4.52186	1.68999
rno-miR-128_st	miR-128	UCACAGUGAACCGGUCUCUUU	3.05478	3.71061	3.45841	0.889405	4.48624	2.32253	1.01012	1.7314	0.854665
rno-miR-129-star_st	miR-129-star	AAGCCCUUACCCCAAAAAGCAU	1.46636	2.01635	2.23581	1.29128	1.05678	2.10711	1.90764	2.25104	4.57988
rno-miR-130a_st	miR-130a	CAGUGCAAUGUUAAAAGGGCAU	5.77083	5.89458	5.9448	6.85252	6.23079	6.6036	6.47445	6.15857	7.43114
rno-miR-130b_st	miR-130b	CAGUGCAAUGAUGAAAGGGCAU	6.94587	6.75669	6.93817	6.49492	6.19765	3.33249	4.36725	4.4495	3.04254
rno-miR-132_st	miR-132	UAACAGUCUACAGCCAUGGUCG	5.4199	5.21205	5.49464	6.08993	6.06162	6.08065	1.98605	1.48529	1.1278
rno-miR-135a-star_st	miR-135a-star	UGUAGGGAUGGAAGCCAUGAAA	5.41601	5.71661	4.964	1.54097	1.19406	1.30341	0.805832	1.07164	1.08401
rno-miR-139-5p_st	miR-139-5p	UCUACAGUGCACGUGUCUCCAG	5.41353	5.60944	5.48943	2.37442	4.8741	1.76729	1.98344	2.98868	1.00848
rno-miR-140_st	miR-140	CAGUGGUUUUACCCUAUGGUAG	4.25372	4.63083	4.38502	3.80757	2.61948	4.23941	1.54962	2.93874	4.01872
rno-miR-140-star_st	miR-140-3p	UACCACAGGGUAGAACCACGG	9.88693	9.97862	9.8649	7.86571	8.03712	8.28142	7.29604	7.60412	7.91193
rno-miR-141_st	miR-141	UAACACUGUCUGGUAAAGAUGG	6.67743	6.89278	6.58884	6.63045	6.66913	7.98525	7.05781	7.34231	6.95921
rno-miR-143_st	miR-143	UGAGAUGAAGCACUGUAGCUCA	9.98471	10.1871	9.97405	9.18981	9.19656	9.46812	9.15353	10.0139	9.385
rno-miR-145_st	miR-145	GUCCAGUUUUCCCAGGAAUCCCU	11.341	11.285	11.3424	10.2043	10.6259	9.9717	10.3568	10.6887	10.6096
rno-miR-146a_st	miR-146a	UGAGAACUGAAUUCCAUGGGUU	4.1747	3.8307	3.79974	2.20542	1.44675	4.26035	2.17906	2.15586	1.00752
rno-miR-150_st	miR-150	UCUCCCAACCCUUGUACCAGUG	5.38814	5.28262	5.68487	5.15932	4.14984	2.88383	5.17489	5.50743	4.52984
rno-miR-152_st	miR-152	UCAGUGCAUGACAGAACUUGG	7.42809	7.20067	7.45761	7.95363	8.10357	7.82006	8.10281	8.05381	8.08326
rno-miR-15b_st	miR-15b	UAGCAGCACAUCAUGGUUUACA	5.46291	5.59172	5.60692	7.23872	6.93378	7.46533	5.9958	6.67991	4.11019
rno-miR-16_st	miR-16	UAGCAGCACGUAAAUAUUGGCG	9.13456	9.17535	9.33604	10.1308	9.53565	10.3318	9.51594	10.4019	9.9604
rno-miR-17_st	miR-17-5p	CAAAGUGCUUACAGUGCAGGUAG	8.26247	8.4465	8.25243	10.2535	10.3741	9.46918	8.64018	9.14664	9.15389
rno-miR-17-5p_st	miR-17-5p	CAAAGUGCUUACAGUGCAGGUAG	8.2154	8.54839	8.34739	10.2061	10.3575	9.55005	8.9332	9.23172	9.20886
rno-miR-181a_st	miR-181a	AACAUUCAACGCUGUCGGUGAGU	8.57232	8.8074	8.81034	7.74685	7.53578	7.61262	6.29131	8.03385	6.75282
rno-miR-181a-star_st	miR-181a-star	ACCAUCGACCGUUGAUUGUACC	1.64929	2.21576	1.88082	1.11798	2.38325	2.10095	8.70465	6.75424	8.49908
rno-miR-181b_st	miR-181b	AACAUUCAUUGCUGUCGGUGGGU	7.50711	7.6929	7.72581	3.00722	5.65662	2.73387	1.97383	4.74351	3.52344
rno-miR-181d_st	miR-181d	AACAUUCAUUGUUGUCGGUGGGU	4.60126	5.23393	4.75573	1.0837	0.860071	1.36405	0.891058	2.20363	2.13454
rno-miR-182_st	miR-182	UUUGGCAAUGGUAGAACUCACACCG	7.84454	8.03333	7.71067	5.88599	7.2969	6.60956	6.1982	5.78267	5.34632
rno-miR-183_st	miR-183	UAUGGCACUGGUAGAAUUCACU	3.97715	4.12788	3.58043	1.10258	2.23208	1.08267	3.45387	2.34544	0.915347
rno-miR-185_st	miR-185	UGGAGAGAAAGGCAGUUCCUGA	9.18445	9.13856	9.11962	8.9495	9.01019	8.53123	8.87096	8.64977	9.0396
rno-miR-187_st	miR-187	UCGUGUCUUGUGUUGCAGCCGG	1.60061	0.925993	1.5443	3.9875	1.57535	1.81521	1.0273	1.07595	1.02008
rno-miR-18a_st	miR-18a	UAAGGUGCAUCUAGUGCAGAUAG	4.96384	5.02014	4.91038	8.05813	8.47405	7.61561	6.87865	6.9706	7.2483
rno-miR-191_st	miR-191	CAACGGAAUCCCAAAAGCAGCUG	11.5249	11.3636	11.3345	10.3524	10.6608	10.0139	10.309	9.7281	9.9672
rno-miR-193-star_st	miR-193-star	UGGGUCUUUGCGGGCAAGAUGA	5.4198	5.50215	5.24201	4.49398	4.85726	4.03796	2.71896	2.43542	3.79818
rno-miR-195_st	miR-195	UAGCAGCACAGAAAUAUUGGC	8.45725	8.49234	8.43127	8.67344	8.18038	8.73123	8.43433	9.00165	8.14775
rno-miR-196b_st	miR-196b	UAGGUAGUUUCCUGUUGUUGGG	2.31527	2.54916	3.57501	1.23246	3.03765	2.12454	0.896699	2.03352	1.56809
rno-miR-199a-3p_st	miR-199a-3p	ACAGUAGUCUGCACAUUGGUUA	8.26809	8.18814	8.40225	8.87683	8.2584	8.56815	7.85747	8.13745	7.77038
rno-miR-199a-5p_st	miR-199a-5p	CCCAGUGUUCAGACUACCUGUUC	8.75725	8.6784	8.85985	7.46081	7.45642	6.02408	6.95011	7.54723	7.17999
rno-miR-19b_st	miR-19b	UGUGCAAAUCCAUGCAAAACUGA	7.72298	7.77274	7.4286	8.61495	8.12045	8.28247	8.43912	8.75226	8.76833
rno-miR-200a_st	miR-200a	UAACACUGUCUGGUAACGAUGU	6.93322	7.08508	6.61907	6.46921	6.675	6.9327	7.33632	7.30263	7.08908
rno-miR-200b_st	miR-200b	UAAUACUGCCUGGUAAUGAUGAC	9.48585	9.60445	9.4473	9.38638	9.88801	9.81555	9.97957	9.55607	9.4497
rno-miR-200c_st	miR-200c	UAAUACUGCCGGGUAAUGAUGG	12.7714	12.7912	12.5252	11.5915	11.6742	11.5458	11.6748	11.623	11.5581
rno-miR-203_st	miR-203	GUGAAAUGUUUAGGACCACUAG	4.54884	4.31901	4.63914	8.49767	7.85295	6.64955	8.00186	7.68985	7.65316
rno-miR-204-star_st	miR-204-star	GCUGGGAAGGCAAAGGGACGUU	5.12775	4.83695	4.94938	0.837396	1.40765	2.13571	1.89248	0.914725	0.938268
rno-miR-205_st	miR-205	UCCUUCAUUCCACCGGAGUCUG	4.82032	4.38943	4.84795	4.53624	3.36856	1.98603	1.29974	1.26488	1.52771
rno-miR-207_st	miR-207	GCUUCUCCUGGCUCUCCUCCCUU	1.73726	1.77496	1.96948	4.9603	4.3376	4.88039	1.57034	1.76327	1.30014
rno-miR-20a_st	miR-20a	UAAAGUGCUUAUAGUGCAGGUAG	6.86778	7.40543	7.10181	9.75602	10.0776	9.46477	8.58673	9.04928	8.88161
rno-miR-21_st	miR-21	UAGCUUAUCAGACUGAUGUUGA	7.35837	7.4639	7.68725	6.62558	6.38372	4.50029	7.98644	8.47127	7.55327
rno-miR-210_st	miR-210	CUGUGCGUGUGACAGCGGCUGA	8.1313	8.08011	7.7981	4.33503	5.6395	3.84446	4.85624	5.49937	4.15455
rno-miR-212_st	miR-212	UAACAGUCUCCAGUCACGGCCA	3.22788	3.61325	2.95238	1.7407	4.53582	2.07747	1.81734	1.30441	1.31086
rno-miR-214_st	miR-214	ACAGCAGGCACAGACAGGCAG	10.1033	10.0295	10.2075	8.04671	8.50111	7.24134	6.72881	7.19175	7.92203
rno-miR-215_st	miR-215	AUGACCUAUGAUUUGACAGAC	0.892121	1.24497	0.828247	0.88494	0.830025	0.507678	5.74871	1.82963	3.47949
rno-miR-22_st	miR-22	AAGCUGCCAGUUGAAGAACUGU	8.99747	8.87726	8.82836	8.82563	8.85094	8.97418	9.33823	10.2	9.9748
rno-miR-221_st	miR-221	AGCUACAUUGUCUGCUGGGUUUC	7.86219	7.6926	7.92303	7.55127	7.19783	7.34084	3.22008	5.09134	2.42451
rno-miR-222_st	miR-222	AGCUACAUCUGGCUACUGGGU	6.91854	7.13209	7.00655	6.40061	6.94492	7.14867	1.3594	4.30192	1.69712
rno-miR-23a_st	miR-23a	AUCACAUUGCCAGGGAUUUCC	9.77863	9.96892	9.76741	10.2929	10.2395	10.2823	10.3358	10.4935	10.2276
rno-miR-23b_st	miR-23b	AUCACAUUGCCAGGGAUUACC	10.9371	11.1548	10.8652	9.87505	10.0115	10.2627	10.2026	10.1443	10.224
rno-miR-24_st	miR-24	UGGCUCAGUUCAGCAGGAACAG	11.7597	11.996	11.8089	10.9837	11.1035	10.9864	10.9054	11.1804	11.2223
rno-miR-25_st	miR-25	CAUUGCACUUGUCUCGGUCUGA	6.28279	6.25999	5.79756	7.21548	5.63431	7.22311	6.85753	6.24287	4.38503
rno-miR-25-star_st	miR-25-star	AGGCGGAGACACGGGCAAUUGC	2.00079	1.95407	1.37797	2.14946	2.08597	2.47811	1.09942	1.53493	0.851474
rno-miR-26a_st	miR-26a	UUCAAGUAAUCCAGGAUAGGCU	11.1549	11.4181	11.4008	11.4363	11.4442	11.3104	11.1883	11.4397	11.2136
rno-miR-27a_st	miR-27a	UUCACAGUGGCUAAGUUCCGC	7.05808	7.41769	7.45962	8.23998	7.84966	8.23201	7.41247	9.10608	8.46019
rno-miR-27b_st	miR-27b	UUCACAGUGGCUAAGUUCUGC	8.1901	8.48064	7.95392	7.6865	7.6284	8.32678	8.61393	8.61444	8.2116
rno-miR-28_st	miR-28	AAGGAGCUCACAGUCUAUUGAG	5.78039	5.78543	5.75178	6.90534	6.98214	6.97063	6.58653	6.76267	6.71735
rno-miR-28-star_st	miR-28-3p	CACUAGAUUGUGAGCUCCUGGA	5.26254	4.92828	4.90241	5.49499	6.65797	4.42852	4.76272	5.20657	5.74244
rno-miR-296-star_st	miR-296-star	AGGGCCCCCCCUCAAUCCUGU	0.99367	1.09498	1.81395	3.52564	3.70458	3.31768	4.18097	2.46948	2.20454
rno-miR-29a_st	miR-29a	UAGCACCAUCUGAAAUCGGUUA	7.24733	7.32923	7.01939	7.54566	7.19957	7.61925	8.26818	8.23475	7.72407
rno-miR-29b-2-star_st	miR-29b-2-star	CUGGUUUCACAUGGUGGCUUAG	3.88574	3.52512	3.70013	4.0558	4.29518	3.81042	3.9728	2.93589	4.27613
rno-miR-29c_st	miR-29c	UAGCACCAUUUGAAAUCGGUUA	3.79969	3.41422	3.9507	2.14798	0.996477	2.30842	4.07051	4.12862	1.50677
rno-miR-30a_st	miR-30a-5p	UGUAAACAUCCUCGACUGGAAG	8.94119	9.08862	8.98239	9.87043	9.89351	11.0357	11.0997	10.8759	10.8113
rno-miR-30a-star_st	miR-30a-3p	CUUUCAGUCGGAUGUUUGCAGC	5.87843	5.47978	5.37895	6.67595	6.28978	7.75583	7.87865	7.12251	6.75508
rno-miR-30b-5p_st	miR-30b-5p	UGUAAACAUCCUACACUCAGCU	6.67774	6.60418	6.77536	6.16185	5.83902	7.24097	8.98816	8.01255	8.56585
rno-miR-30c_st	miR-30c	UGUAAACAUCCUACACUCUCAGC	6.90818	7.10882	7.07195	7.68325	7.77756	8.15475	9.24643	9.03137	9.20674
rno-miR-30c-2-star_st	miR-30c-2-star	CUGGGAGAAGGCUGUUUACUCU	5.25893	5.62178	5.03828	2.3717	3.81551	1.42895	2.57898	0.923285	1.72136
rno-miR-30d_st	miR-30d	UGUAAACAUCCCCGACUGGAAG	7.99593	8.20432	8.07784	7.10288	7.92127	8.75796	9.09523	8.67009	8.43294
rno-miR-30e_st	miR-30e	UGUAAACAUCCUUGACUGGAAG	5.06973	5.46052	4.82104	5.13629	3.30564	6.16074	6.31341	6.89278	5.58488
rno-miR-31_st	miR-31	AGGCAAGAUGCUGGCAUAGCUG	10.6263	10.7966	10.8818	8.97679	9.19075	8.74697	7.43843	7.99398	7.85397
rno-miR-320_st	miR-320	AAAAGCUGGGUUGAGAGGGCGA	10.4377	10.1933	10.3446	8.91103	8.95086	8.61403	8.28019	8.35618	9.03268
rno-miR-324-3p_st	miR-324-3p	CCACUGCCCCAGGUGCUGCUGG	5.08549	5.07729	4.92699	3.35948	1.13212	1.19682	1.4751	1.41068	1.16125
rno-miR-324-5p_st	miR-324-5p	CGCAUCCCCUAGGGCAUUGGUGU	5.95164	6.12589	5.91309	3.92528	2.53604	2.81181	2.94859	2.61526	3.80239
rno-miR-339-5p_st	miR-339-5p	UCCCUGUCCUCCAGGAGCUCACG	8.33924	8.54582	8.51305	7.17427	7.41024	7.05859	5.56888	6.99615	6.15396
rno-miR-342-3p_st	miR-342-3p	UCUCACACAGAAAUCGCACCCGU	7.44144	7.44297	7.93096	4.78948	5.71151	4.6779	7.26086	6.35209	7.14214
rno-miR-345-3p_st	miR-345-3p	CCCUGAACUAGGGGUCUGGAGA	4.42576	4.41867	4.34897	1.66431	2.1084	1.30327	1.30904	0.791992	1.05894
rno-miR-34a_st	miR-34a	UGGCAGUGUCUUAGCUGGUUGU	6.42193	6.80334	6.29263	7.28846	7.21397	6.7608	7.66075	7.97286	7.65786
rno-miR-34b_st	miR-34b-5p	UAGGCAGUGUAAUUAGCUGAUUG	4.03019	4.33232	4.04459	1.2915	3.79636	2.90027	1.15223	1.41688	0.797183
rno-miR-34c_st	miR-34c	AGGCAGUGUAGUUAGCUGAUUGC	8.38495	8.69875	8.23929	5.78453	6.95406	7.72496	4.96474	1.77991	5.96379
rno-miR-34c-star_st	miR-34c-3p	AAUCACUAACCACACAGCCAGG	7.25088	7.20654	6.83923	5.16156	5.91853	7.52914	4.55937	3.6688	2.71488
rno-miR-352_st	miR-352	AGAGUAGUAGGUUGCAUAGUA	2.95163	3.09483	3.12301	0.903771	1.02353	1.69171	1.47224	1.21092	2.41615
rno-miR-361_st	miR-361	UUAUCAGAAUCUCCAGGGGUAC	9.45561	9.62604	9.54698	8.1244	8.29586	8.28181	7.55355	7.70091	7.61796
rno-miR-375_st	miR-375	UUUGUUCGUUCGGCUCGCGUGA	6.73226	6.62763	6.1777	3.84272	3.69231	6.89856	7.69005	7.08397	6.56547
rno-miR-376b-3p_st	miR-376b-3p	AUCAUAGAGGAACAUCCACUU	1.25898	0.710451	1.01515	0.858588	1.33135	1.09827	9.2228	7.83779	9.31803
rno-miR-378_st	miR-378	ACUGGACUUGGAGUCAGAAGG	8.03487	7.7442	8.02591	8.34835	8.66639	7.46259	7.6337	8.2464	8.0415
rno-miR-379_st	miR-379	UGGUAGACUAUGGAACGUAGG	3.72525	2.88685	2.89734	1.43114	0.851446	1.18185	1.38672	2.15933	1.66143
rno-miR-411_st	miR-411	UAGUAGACCGUAUAGCGUACG	3.18547	2.80562	3.21679	0.798085	1.39666	2.08577	6.41283	3.23656	6.36948
rno-miR-423_st	miR-423-3p	AGCUCGGUCUGAGGCCCCUCAGU	7.73889	7.81496	7.78917	5.80238	7.04443	6.22244	4.72886	6.65185	6.06444
rno-miR-425_st	miR-425	AAUGACACGAUCACUCCCGUUGA	7.57106	7.51907	7.55988	7.58547	7.66456	7.16332	6.8791	6.68039	7.03656
rno-miR-429_st	miR-429	UAAUACUGUCUGGUAAUGCCGU	4.56973	5.01057	4.8816	5.82851	5.74913	4.71725	5.77251	6.18562	5.79053
rno-miR-434_st	miR-434	UUUGAACCAUCACUCGACUCCU	0.579865	0.945221	0.867911	0.990437	1.15719	2.19497	4.07004	2.4808	3.57995
rno-miR-451_st	miR-451	AAACCGUUACCAUUACUGAGUU	3.17488	2.32797	3.99631	3.90794	4.26764	2.21408	0.611204	4.27689	1.86972
rno-miR-484_st	miR-484	UCAGGCUCAGUCCCCUCCCGAU	1.69414	1.97686	1.89099	2.87005	3.62204	4.05489	1.53315	4.2373	1.71659
rno-miR-487b_st	miR-487b	AAUCGUACAGGGUCAUCCACU	3.03354	3.22342	2.55088	2.20528	1.27856	2.30613	7.82163	5.89047	7.89284
rno-miR-497_st	miR-497	CAGCAGCACACUGUGGUUUGUA	7.11741	6.69411	7.0106	6.5817	5.90867	6.82016	5.27742	6.56524	7.24192
rno-miR-503_st	miR-503	UAGCAGCGGGAACAGUACUGCAG	4.74281	4.81559	4.68125	8.74757	8.92633	7.35325	8.06202	7.58215	8.41951
rno-miR-532-3p_st	miR-532-3p	CCUCCCACACCCAAGGCUUGCA	4.85455	4.97547	5.09963	4.8553	4.88604	3.60709	1.59107	2.55263	1.47492
rno-miR-542-5p_st	miR-542-5p	CUCGGGGAUCAUCAUGUCACGA	4.30946	4.273	4.33755	2.14625	1.04696	1.01653	0.948536	1.09612	1.75526
rno-miR-652_st	miR-652	AAUGGCGCCACUAGGGUUGUG	5.37068	5.53935	5.47685	4.47167	5.13777	2.82054	4.7129	4.57997	5.58135
rno-miR-674-3p_st	miR-674-3p	CACAGCUCCCAUCUCAGAACAA	2.1702	1.68681	2.00981	1.37752	0.605295	0.992479	5.35127	3.06646	4.96474
rno-miR-708_st	miR-708	AAGGAGCUUACAAUCUAGCUGGG	4.11975	4.67591	4.62821	1.25029	2.43191	1.36516	0.76974	2.71356	0.825307
rno-miR-883_st	miR-883	UAACUGCAACAUCUCUCAGUAU	0.837942	1.00564	0.91365	0.932445	1.40264	0.996057	7.51182	5.46211	6.95505
rno-miR-92a_st	miR-92a	UAUUGCACUUGUCCCGGCCUG	7.55808	7.42018	7.60099	7.28168	7.18649	7.45527	5.07119	6.60985	6.44552
rno-miR-92b_st	miR-92b	UAUUGCACUCGUCCCGGCCUCC	7.19773	7.43859	7.1195	4.22248	4.51471	6.2247	1.23677	1.85234	2.7255
rno-miR-93_st	miR-93	CAAAGUGCUGUUCGUGCAGGUAG	9.42689	9.60896	9.38508	8.1878	9.0903	8.90017	8.01065	8.50353	8.77528
rno-miR-99a_st	miR-99a	AACCCGUAGAUCCGAUCUUGUG	8.75418	8.72029	8.64153	7.74732	7.78375	8.8868	7.66855	7.47204	7.60216
rno-miR-99b_st	miR-99b	CACCCGUAGAACCGACCUUGCG	8.93692	9.03691	9.08339	7.77797	7.73976	7.77435	7.77554	7.8074	8.04513
rno-miR-99b-star_st	miR-99b-star	CAAGCUCGUGUCUGUGGGUCCG	4.50969	4.75264	4.29167	3.63526	3.11114	1.84892	1.05816	1.17841	0.803449
ssc-let-7c_st	let-7c	UGAGGUAGUAGGUUGUAUGGUU	13.2727	12.7758	12.5939	10.9608	10.947	10.8274	11.1146	11.0845	10.9962
ssc-let-7f_st	let-7f	UGAGGUAGUAGAUUGUAUAGUU	7.13813	7.30628	7.30154	6.73224	5.78144	5.58451	7.96408	7.34413	7.3922
ssc-let-7i_st	let-7i	UGAGGUAGUAGUUUGUGCU	5.1977	5.68224	5.85028	1.37202	0.958886	1.14541	1.97242	0.965835	1.39332
ssc-miR-103_st	miR-103	AGCAGCAUUGUACAGGGCUAUGA	10.9842	11.0725	10.9721	10.4566	10.5678	10.2726	9.85216	10.2008	10.2476
ssc-miR-106a_st	miR-106a	AAAAGUGCUUACAGUGCAGGUAGC	7.4309	7.57017	7.68177	8.94294	8.88277	8.23548	7.32403	7.72796	8.02934
ssc-miR-107_st	miR-107	AGCAGCAUUGUACAGGGCUAUCA	10.2889	10.6044	10.3384	8.60531	8.41203	8.64356	7.74008	7.89201	7.97288
ssc-miR-122_st	miR-122	UGGAGUGUGACAAUGGUGUUUGU	2.88771	3.02286	2.78527	1.91027	0.857737	2.04034	0.789202	0.983126	1.29423
ssc-miR-125b_st	miR-125b	UCCCUGAGACCCUAACUUGUGA	10.3245	10.3075	10.2755	10.048	9.67278	10.4142	10.1133	10.1755	9.95101
ssc-miR-145_st	miR-145	GUCCAGUUUUCCCAGGAAUCCCUU	11.4711	11.2113	11.5409	10.4628	10.876	10.0858	10.4982	10.932	10.7786
ssc-miR-15b_st	miR-15b	CCGCAGCACAUCAUGGUUUACA	4.42123	4.70623	4.4575	5.47057	2.37	4.15603	1.57737	4.37238	1.66324
ssc-miR-18_st	miR-18	UAAGGUGCAUCUAGUGCAGAUA	4.35703	4.82992	4.52512	6.9367	5.00949	5.71917	4.0134	5.88933	3.22359
ssc-miR-181b_st	miR-181b	AACAUUCAUUGCUGUCGGUGGGUU	7.91072	7.94432	7.86697	5.01406	5.93758	5.24263	4.28125	5.9017	3.84951
ssc-miR-181c_st	miR-181c	AACAUUCAACCUGUCGGUGAGU	4.27436	5.07033	3.97669	1.63255	1.29603	1.5512	1.3282	1.33709	1.23404
ssc-miR-183_st	miR-183	UAUGGCACUGGUAGAAUUCACUG	4.5788	5.09337	4.43162	2.34681	2.7392	0.614787	3.18393	2.23418	2.31345
ssc-miR-20_st	miR-20	UAAAGUGCUUAUAGUGCAGGUA	3.2623	4.16325	3.83488	5.17588	4.93252	4.13759	2.91478	3.7552	3.53595
ssc-miR-204_st	miR-204	UUCCCUUUGUCAUCCUAUGCCU	1.94878	2.29447	1.88101	1.09237	1.39061	2.15326	1.28425	0.996493	1.76515
ssc-miR-205_st	miR-205	UCCUUCAUUCCACCGGAGUCUG	4.67023	4.36055	4.91629	2.60092	1.49192	0.869003	1.83314	1.38506	3.10523
ssc-miR-21_st	miR-21	UAGCUUAUCAGACUGAUGUUGA	7.34034	7.63731	7.77188	7.11972	4.12089	5.75532	7.79125	7.93258	7.15987
ssc-miR-214_st	miR-214	ACAGCAGGCACAGACAGGCAG	10.0711	9.96698	10.1306	8.00123	8.28973	7.27459	6.78712	7.19385	7.64942
ssc-miR-23a_st	miR-23a	AUCACAUUGCCAGGGAUUUCC	9.7176	9.73003	9.69828	10.381	9.85611	10.0306	10.2916	10.4655	10.3348
ssc-miR-24_st	miR-24	UGGCUCAGUUCAGCAGGAACAG	11.7859	11.9705	11.8477	11.0796	11.1778	10.9956	10.8264	11.1791	11.148
ssc-miR-26a_st	miR-26a	UUCAAGUAAUCCAGGAUAGGCU	11.2789	11.3609	11.251	11.3589	11.4203	11.306	11.0942	11.2612	11.2583
ssc-miR-27a_st	miR-27a	UUCACAGUGGCUAAGUUCCGC	6.74585	7.21615	7.32213	8.05324	7.95979	8.10988	7.80155	8.83109	8.55193
ssc-miR-29c_st	miR-29c	UAGCACCAUUUGAAAUCGGUUA	3.74484	3.73238	3.91629	2.15686	0.799564	1.9224	3.00544	4.21594	3.00545
ssc-miR-30c_st	miR-30c	UGUAAACAUCCUACACUCUCAGC	6.92615	7.12916	7.09716	7.43234	7.65959	8.56931	9.41305	8.94095	9.21199
ssc-miR-99b_st	miR-99b	CACCCGUAGAACCGACCUUGCG	8.95646	8.92162	9.0389	7.72796	7.89976	7.63118	7.54655	7.6379	7.87463
