# Supplementary material for: Expression Patterns of MicroRNAs in Porcine Endometrium and Their Potential Roles in Embryo Implantation and Placentation
Source: PLoS One. 2014 Feb 5;9(2):e87867. doi: 10.1371/journal.pone.0087867 (PMC3914855; doi:10.1371/journal.pone.0087867)
Supplement: Table S3 — A list of predicted targets of the differentially expressed miRNAs. (XLSX) [file pone.0087867.s003.xlsx]

## Sheet: Sheet1
Table S3. A list of predicted targets of the differentially expressed miRNAs
predicted target	miRNAs
FNIP1	let-7b
GCNT4	let-7b
ZNF583	let-7b
RICTOR	let-7b
LRIG3	let-7b
THAP9	let-7b
DDX26B	let-7b
ZNF341	let-7b
GDF6	let-7b
MED8	let-7b
PLEKHH1	let-7b
CCNY	let-7b
USP38	let-7b
NRAS	let-7b
CD200R1	let-7b
RPUSD3	let-7b
CDC25A	let-7b
TMTC3	let-7b
KLHL31	let-7b
FRMD4B	let-7b
KATNAL1	let-7b
PDPR	let-7b
NGF	let-7b
COL1A2	let-7b
HMGA2	let-7b
CLDN12	let-7b
PPP1R15B	let-7b
HCFC2	let-7b
FNDC3B	let-7b
CDC34	let-7b
MYO1F	let-7b
LY75	let-7b
BCAP29	let-7b
COL3A1	let-7b
E2F5	let-7b
SLC5A9	let-7b
YTHDF3	let-7b
IGF1R	let-7b
BTBD3	let-7b
MASP1	let-7b
AMOT	let-7b
ACVR1C	let-7b
ARL5A	let-7b
UHRF2	let-7b
LCORL	let-7b
TMEM143	let-7b
KPNA4	let-7b
CHUK	let-7b
PBX3	let-7b
USP24	let-7b
CPEB1	let-7b
BACE2	let-7b
ENTPD7	let-7b
SUB1	let-7b
TET3	let-7b
MDM4	let-7b
NPHP3	let-7b
BIN3	let-7b
FBXO45	let-7b
ABCC5	let-7b
RDX	let-7b
PLEKHG7	let-7b
COL15A1	let-7b
E2F6	let-7b
SLC5A6	let-7b
ZFYVE16	let-7b
ZNF644	let-7b
RUFY3	let-7b
PRTG	let-7b
ADRB2	let-7b
LIN28A	let-7b
IKBKAP	let-7b
EEA1	let-7b
GATM	let-7b
ESPL1	let-7b
C14orf28	let-7b
PTAFR	let-7b
NAP1L1	let-7b
SYNCRIP	let-7b
LGR4	let-7b
HOXD1	let-7b
PGRMC1	let-7b
ZNF697	let-7b
PLEKHG6	let-7b
IGF2BP1	let-7b
ARPP19	let-7b
PRPF38B	let-7b
CCL7	let-7b
OLFM4	let-7b
LRIG2	let-7b
PIGA	let-7b
TGFBR3	let-7b
DNA2	let-7b
DDX19B	let-7b
IQCB1	let-7b
MAPK6	let-7b
FIGN	let-7b
DPH3	let-7b
FNDC3A	let-7b
BRF2	let-7b
HMGA1	let-7b
LIN28B	let-7b
C9orf40	let-7b
CLP1	let-7b
CASP3	let-7b
SYNC	let-7b
MFSD4	let-7b
SLC35D2	let-7b
CEP120	let-7b
ARHGAP20	let-7b
STARD9	let-7b
PM20D2	let-7b
RSPO2	let-7b
MYCBP	let-7b
GDPD1	let-7b
GAN	let-7b
SCD	let-7b
STK40	let-7b
RAB3GAP2	let-7b
CPEB2	let-7b
HAND1	let-7b
FGD6	let-7b
SLC25A27	let-7b
TMEM2	let-7b
AHCTF1	let-7b
MGAT4A	let-7b
FOXP2	let-7b
GJC1	let-7b
TSC22D2	let-7b
CDC14B	let-7b
HIF1AN	let-7b
FIGNL2	let-7b
GPR26	let-7b
DDX19A	let-7b
TMEM135	let-7b
TTLL4	let-7b
FAM178A	let-7b
EGR3	let-7b
PRDM2	let-7b
IGF2BP2	let-7b
COIL	let-7b
DDI2	let-7b
LPGAT1	let-7b
GALC	let-7b
NEK3	let-7b
SP8	let-7b
PARD6B	let-7b
CEP135	let-7b
GTF2I	let-7b
EDN1	let-7b
MAP4K3	let-7b
C8orf58	let-7b
MED28	let-7b
CPEB3	let-7b
MLLT10	let-7b
COL14A1	let-7b
SERF2	let-7b
USP12	let-7b
SOCS4	let-7b
CPA4	let-7b
SMUG1	let-7b
ERCC6	let-7b
NDST3	let-7b
ZBTB39	let-7b
ZNF200	let-7b
UTRN	let-7b
MRS2	let-7b
ZNF566	let-7b
IGF2BP3	let-7b
PLA2G3	let-7b
COL4A1	let-7b
MYCN	let-7b
FRAS1	let-7b
COL1A1	let-7b
OPA3	let-7b
DMD	let-7b
ZBTB5	let-7b
ADAMTS8	let-7b
YOD1	let-7b
SMARCAD1	let-7b
THRSP	let-7b
CCNJ	let-7b
ATP2A2	let-7b
IGDCC3	let-7b
CLASP2	let-7b
TGFBR1	let-7b
FAM103A1	let-7b
HIC2	let-7b
RRM2	let-7b
SNX16	let-7b
SMC1A	let-7b
SLC25A24	let-7b
CYP19A1	let-7b
YAF2	let-7b
KCTD21	let-7b
HOXA9	let-7b
LIMD2	let-7b
DHX57	let-7b
TRIM71	let-7b
ZFYVE26	let-7b
AMT	let-7b
BTF3L4	let-7b
DDX19B	let-7c
LIN28B	let-7c
MAPK6	let-7c
PLA2G3	let-7c
NPHP3	let-7c
GPR26	let-7c
LIPT2	let-7c
SYNC	let-7c
MFSD4	let-7c
CLP1	let-7c
STARD9	let-7c
RSPO2	let-7c
GAN	let-7c
SCD	let-7c
STK40	let-7c
TGFBR3	let-7c
FGD6	let-7c
AHCTF1	let-7c
B3GNT7	let-7c
PRTG	let-7c
HIF1AN	let-7c
DDX19A	let-7c
DPH3	let-7c
TTLL4	let-7c
MGAT4A	let-7c
FOXP2	let-7c
IGF2BP2	let-7c
SLC20A1	let-7c
FAM178A	let-7c
DDI2	let-7c
PRDM2	let-7c
LPGAT1	let-7c
GALC	let-7c
NEK3	let-7c
CEP135	let-7c
SLC5A6	let-7c
MED28	let-7c
SMARCAD1	let-7c
SOCS4	let-7c
LRIG3	let-7c
COL14A1	let-7c
FIGNL2	let-7c
C8orf58	let-7c
LIMD2	let-7c
UTRN	let-7c
ERCC6	let-7c
SLC35D2	let-7c
PTAFR	let-7c
COL1A1	let-7c
OPA3	let-7c
IGF2BP3	let-7c
ADAMTS8	let-7c
IGF1R	let-7c
YOD1	let-7c
DMD	let-7c
IGDCC3	let-7c
ZBTB5	let-7c
FNDC3A	let-7c
DNA2	let-7c
THRSP	let-7c
CCNJ	let-7c
SNX16	let-7c
LGR4	let-7c
TGFBR1	let-7c
FIGN	let-7c
HIC2	let-7c
TMEM2	let-7c
SMC1A	let-7c
SLC25A24	let-7c
DHX57	let-7c
ZFYVE26	let-7c
AMT	let-7c
GCNT4	let-7c
TRIM71	let-7c
FAM103A1	let-7c
THAP9	let-7c
NRAS	let-7c
GDF6	let-7c
CDH22	let-7c
ZNF583	let-7c
ZNF341	let-7c
CD200R1	let-7c
SERF2	let-7c
PLEKHH1	let-7c
RPUSD3	let-7c
CASP3	let-7c
USP38	let-7c
KLHL31	let-7c
FRMD4B	let-7c
CDC25A	let-7c
PPP1R15B	let-7c
HAND1	let-7c
NGF	let-7c
COL1A2	let-7c
HMGA2	let-7c
COL3A1	let-7c
MAP4K3	let-7c
CPA4	let-7c
E2F5	let-7c
MASP1	let-7c
SLC25A27	let-7c
MYO1F	let-7c
ACVR1C	let-7c
CHUK	let-7c
UHRF2	let-7c
PBX3	let-7c
EDN1	let-7c
TMEM143	let-7c
SUB1	let-7c
CPEB1	let-7c
ENTPD7	let-7c
PDPR	let-7c
IGF2BP1	let-7c
RDX	let-7c
MRS2	let-7c
MDM4	let-7c
BIN3	let-7c
SLC5A9	let-7c
MED8	let-7c
GATM	let-7c
C14orf28	let-7c
RUFY3	let-7c
NAP1L1	let-7c
ADRB2	let-7c
BACE2	let-7c
IKBKAP	let-7c
CDC34	let-7c
ABCC5	let-7c
ESPL1	let-7c
HOXD1	let-7c
DDX26B	let-7c
KCTD21	let-7c
PLEKHG7	let-7c
PGRMC1	let-7c
OLFM4	let-7c
LRIG2	let-7c
PIGA	let-7c
COIL	let-7c
IQCB1	let-7c
PRPF38B	let-7c
PLEKHH1	let-7i
PLEKHG7	let-7i
LRIG2	let-7i
FOXP2	let-7i
IGF2BP2	let-7i
ESPL1	let-7i
GPR26	let-7i
PRPF38B	let-7i
PTAFR	let-7i
MED28	let-7i
LPGAT1	let-7i
GALC	let-7i
DNA2	let-7i
SCD	let-7i
MASP1	let-7i
DDX19B	let-7i
SOCS4	let-7i
AHCTF1	let-7i
SERF2	let-7i
FIGNL2	let-7i
HMGA1	let-7i
MAPK6	let-7i
PRDM2	let-7i
FRMD4B	let-7i
ADAMTS8	let-7i
IGF1R	let-7i
CLP1	let-7i
YOD1	let-7i
CDC25A	let-7i
HIF1AN	let-7i
DDX19A	let-7i
ZBTB5	let-7i
CEP135	let-7i
LIMD2	let-7i
COL1A1	let-7i
SNX16	let-7i
TGFBR1	let-7i
COIL	let-7i
HIC2	let-7i
DDI2	let-7i
GJC1	let-7i
NEK3	let-7i
IGDCC3	let-7i
GALNT1	let-7i
AMT	let-7i
MGAT4A	let-7i
GCNT4	let-7i
SLC20A1	let-7i
STARD9	let-7i
TRIM71	let-7i
IKBKAP	let-7i
SMC1A	let-7i
SLC25A24	let-7i
RIOK3	let-7i
GDF6	let-7i
ZNF583	let-7i
COL14A1	let-7i
ZNF341	let-7i
SLC35D2	let-7i
EDN1	let-7i
PLA2G3	let-7i
SMARCAD1	let-7i
LRIG3	let-7i
IGF2BP1	let-7i
IGF2BP3	let-7i
C8orf58	let-7i
PDPR	let-7i
UTRN	let-7i
NGF	let-7i
RPUSD3	let-7i
ERCC6	let-7i
FNDC3A	let-7i
E2F5	let-7i
THRSP	let-7i
CCNJ	let-7i
PGRMC1	let-7i
HMGA2	let-7i
TMEM2	let-7i
CDC34	let-7i
ACVR1C	let-7i
DMD	let-7i
DHX57	let-7i
CHUK	let-7i
ZFYVE26	let-7i
PBX3	let-7i
FIGN	let-7i
THAP9	let-7i
KLHL31	let-7i
CDH22	let-7i
FAM178A	let-7i
MRS2	let-7i
CD200R1	let-7i
SUB1	let-7i
CASP3	let-7i
CPEB1	let-7i
STK40	let-7i
GATM	let-7i
C14orf28	let-7i
MYO1F	let-7i
DDX26B	let-7i
ADRB2	let-7i
BACE2	let-7i
MED8	let-7i
COL3A1	let-7i
MDM4	let-7i
NPHP3	let-7i
LGR4	let-7i
CPA4	let-7i
SLC5A6	let-7i
OPA3	let-7i
PPP1R15B	let-7i
SLC25A27	let-7i
PIGA	let-7i
COL1A2	let-7i
KCTD21	let-7i
UHRF2	let-7i
LIN28B	let-7i
OLFM4	let-7i
SYNC	let-7i
MFSD4	let-7i
MAP4K3	let-7i
IQCB1	let-7i
ABCC5	let-7i
RSPO2	let-7i
TMEM143	let-7i
RDX	let-7i
GAN	let-7i
USP38	let-7i
BIN3	let-7i
SLC5A9	let-7i
PRTG	let-7i
NRAS	let-7i
RUFY3	let-7i
TTLL4	let-7i
NAP1L1	let-7i
TGFBR3	let-7i
ZDHHC9	miR-106a
CYBRD1	miR-106a
MED17	miR-106a
ZNF512B	miR-106a
OXR1	miR-106a
ZBTB47	miR-106a
CSGALNACT1	miR-106a
MAPRE3	miR-106a
MAP3K14	miR-106a
TBC1D8B	miR-106a
C1orf63	miR-106a
KAT2B	miR-106a
CAPRIN2	miR-106a
GUCY1A3	miR-106a
NOL4	miR-106a
CEP97	miR-106a
BTBD7	miR-106a
TNRC6A	miR-106a
NAGK	miR-106a
HAUS8	miR-106a
RAB11FIP5	miR-106a
MAP3K8	miR-106a
STXBP5	miR-106a
B4GALT6	miR-106a
FAT4	miR-106a
CMPK1	miR-106a
POLR3G	miR-106a
AP2B1	miR-106a
ATL3	miR-106a
ZFP91	miR-106a
GPR137C	miR-106a
DOCK4	miR-106a
INTS6	miR-106a
FBXO39	miR-106a
MYF5	miR-106a
UBXN2A	miR-106a
GOSR1	miR-106a
MLL4	miR-106a
MYO1D	miR-106a
RAP2C	miR-106a
RAPGEF4	miR-106a
SALL1	miR-106a
TRIP10	miR-106a
ZFYVE26	miR-106a
ABHD5	miR-106a
NPAS2	miR-106a
PDLIM5	miR-106a
SUMF1	miR-106a
TMEM123	miR-106a
PBK	miR-106a
TPRG1L	miR-106a
ZSCAN20	miR-106a
SPTY2D1	miR-106a
GABPB1	miR-106a
ARAP2	miR-106a
STK17B	miR-106a
CASP7	miR-106a
KIAA0513	miR-106a
GPR6	miR-106a
ENTPD4	miR-106a
ZNFX1	miR-106a
PPP6C	miR-106a
KLHL28	miR-106a
ZBTB41	miR-106a
GLIS3	miR-106a
LIMA1	miR-106a
SOCS7	miR-106a
WEE1	miR-106a
SH3PXD2A	miR-106a
ISM2	miR-106a
JAK1	miR-106a
MMP2	miR-106a
FRS2	miR-106a
ARHGAP26	miR-106a
ANKRD50	miR-106a
PURB	miR-106a
ZNF148	miR-106a
BNIP3L	miR-106a
INO80	miR-106a
C11orf30	miR-106a
TP53INP1	miR-106a
PLEKHA3	miR-106a
PIP4K2A	miR-106a
CADM2	miR-106a
TMCC1	miR-106a
ATG16L1	miR-106a
C2CD2	miR-106a
KIAA0922	miR-106a
GABBR2	miR-106a
CAMTA1	miR-106a
XRRA1	miR-106a
UBE2Q2	miR-106a
NUP35	miR-106a
ZNF367	miR-106a
OCRL	miR-106a
F3	miR-106a
ST6GALNAC3	miR-106a
DDX5	miR-106a
TRPV6	miR-106a
TLE4	miR-106a
MAT2B	miR-106a
MCC	miR-106a
MINK1	miR-106a
DDHD1	miR-106a
ZNF25	miR-106a
SGTB	miR-106a
DENND5B	miR-106a
RSRC2	miR-106a
BMPR2	miR-106a
MKNK2	miR-106a
POLQ	miR-106a
FAM102A	miR-106a
TRIP11	miR-106a
EGLN3	miR-106a
UBE2W	miR-106a
CUL3	miR-106a
UCP3	miR-106a
ZFYVE9	miR-106a
NDEL1	miR-106a
FOXL2	miR-106a
SYNE1	miR-106a
RGL1	miR-106a
YPEL2	miR-106a
OSTM1	miR-106a
PEX5L	miR-106a
YTHDF3	miR-106a
QKI	miR-106a
CEP120	miR-106a
ZADH2	miR-106a
RBL2	miR-106a
NKIRAS1	miR-106a
MED12L	miR-106a
CHAF1A	miR-106a
PAFAH1B2	miR-106a
MYCN	miR-106a
SASH1	miR-106a
TCF7L1	miR-106a
FXR1	miR-106a
PKN2	miR-106a
NAA30	miR-106a
DRD1	miR-106a
ADAM9	miR-106a
USP24	miR-106a
SACS	miR-106a
KLF10	miR-106a
STK33	miR-106a
TAOK2	miR-106a
RRM2	miR-106a
DNAJC27	miR-106a
MAP3K9	miR-106a
RBL1	miR-106a
C16orf72	miR-106a
FRMD6	miR-106a
MAP7	miR-106a
CD69	miR-106a
PAPOLB	miR-106a
LRCH1	miR-106a
PCDHA1	miR-106a
NCEH1	miR-106a
KDM2A	miR-106a
EPHA7	miR-106a
PCDHA6	miR-106a
PGBD5	miR-106a
TET3	miR-106a
SCN2A	miR-106a
ANKH	miR-106a
PDE3B	miR-106a
CASP2	miR-106a
DMTF1	miR-106a
IQSEC1	miR-106a
LHX6	miR-106a
PTPN3	miR-106a
ARHGEF3	miR-106a
PPP1R3B	miR-106a
YOD1	miR-106a
DCUN1D3	miR-106a
EPHA4	miR-106a
C16orf52	miR-106a
SLC25A27	miR-106a
SAMD12	miR-106a
VASH2	miR-106a
PRRG1	miR-106a
TAOK3	miR-106a
PKNOX1	miR-106a
LAPTM4A	miR-106a
TGOLN2	miR-106a
EGLN1	miR-106a
MAP3K5	miR-106a
TGFBR2	miR-106a
KIF23	miR-106a
GNB5	miR-106a
FBXO21	miR-106a
FNDC3A	miR-106a
BTBD10	miR-106a
CHRM2	miR-106a
SAR1B	miR-106a
SLC30A7	miR-106a
TNFRSF21	miR-106a
SSX2IP	miR-106a
METAP1	miR-106a
PCDHA4	miR-106a
CCL1	miR-106a
SNX16	miR-106a
FBXL5	miR-106a
HS3ST5	miR-106a
SPG20	miR-106a
TNFSF11	miR-106a
CRIPT	miR-106a
RAB10	miR-106a
SPOPL	miR-106a
FNBP1L	miR-106a
ZFP3	miR-106a
CDC37L1	miR-106a
ATP1A2	miR-106a
CCNG2	miR-106a
SEMA7A	miR-106a
STK38	miR-106a
C2orf69	miR-106a
ACPL2	miR-106a
SLITRK3	miR-106a
LHX8	miR-106a
APCDD1	miR-106a
HMBOX1	miR-106a
CALD1	miR-106a
CREB5	miR-106a
E2F2	miR-106a
GNPDA2	miR-106a
CRK	miR-106a
ARHGAP1	miR-106a
UNC80	miR-106a
DNAJB6	miR-106a
TXNIP	miR-106a
NEUROG1	miR-106a
ITPRIPL2	miR-106a
PRR15	miR-106a
PCDHA3	miR-106a
KLHL20	miR-106a
HEG1	miR-106a
TACC1	miR-106a
TRIM37	miR-106a
HBP1	miR-106a
RPS6KA5	miR-106a
ELAVL2	miR-106a
DPYSL5	miR-106a
ZBTB4	miR-106a
ERBB3	miR-106a
PLAGL2	miR-106a
SRPK2	miR-106a
NEK9	miR-106a
IQSEC2	miR-106a
USP28	miR-106a
PTPN21	miR-106a
FAM129A	miR-106a
MYNN	miR-106a
ZNF704	miR-106a
C14orf28	miR-106a
RND3	miR-106a
PCDHA2	miR-106a
KIAA1191	miR-106a
FJX1	miR-106a
CSRNP3	miR-106a
FAM134A	miR-106a
FAM117B	miR-106a
EIF5A2	miR-106a
ACBD5	miR-106a
PCDHA11	miR-106a
RANBP6	miR-106a
ABCA1	miR-106a
ZBTB6	miR-106a
NCKAP5	miR-106a
CRCT1	miR-106a
SMOC1	miR-106a
PKD2	miR-106a
UXS1	miR-106a
LRP8	miR-106a
WASF3	miR-106a
ZDHHC8	miR-106a
MAPK9	miR-106a
ENPP5	miR-106a
RASSF2	miR-106a
REEP3	miR-106a
ETV1	miR-106a
MKRN1	miR-106a
LYSMD3	miR-106a
SLC4A4	miR-106a
DUSP2	miR-106a
BCL11B	miR-106a
CNGB3	miR-106a
HSPA8	miR-106a
C9orf40	miR-106a
PAPOLA	miR-106a
MTMR3	miR-106a
UBR5	miR-106a
MAP3K2	miR-106a
GOLGA1	miR-106a
FTSJD1	miR-106a
C7orf43	miR-106a
SIKE1	miR-106a
LDLR	miR-106a
NR4A2	miR-106a
SLC25A36	miR-106a
EIF4H	miR-106a
ANKRD52	miR-106a
MCL1	miR-106a
SLC16A9	miR-106a
LACE1	miR-106a
ST8SIA2	miR-106a
IL8	miR-106a
NEDD4L	miR-106a
CFL2	miR-106a
CLIP4	miR-106a
PAM	miR-106a
WDR37	miR-106a
USP3	miR-106a
TTPAL	miR-106a
FNDC3B	miR-106a
TSHZ3	miR-106a
PFKP	miR-106a
ARHGEF7	miR-106a
TIMP2	miR-106a
ABL2	miR-106a
CNN1	miR-106a
AHRR	miR-106a
PTPN4	miR-106a
SERP1	miR-106a
RASL11B	miR-106a
RAB11FIP1	miR-106a
IRF9	miR-106a
SLAIN2	miR-106a
FAM57A	miR-106a
SSH1	miR-106a
NR2C2	miR-106a
PCDHA12	miR-106a
MTF1	miR-106a
PANK3	miR-106a
SERTAD2	miR-106a
B3GALT2	miR-106a
MCM3	miR-106a
C1orf173	miR-106a
USP53	miR-106a
IRF1	miR-106a
NBEA	miR-106a
ZBTB33	miR-106a
NHLRC3	miR-106a
ITGB8	miR-106a
SORL1	miR-106a
SYTL4	miR-106a
TIMM17A	miR-106a
EPHA5	miR-106a
EIF4G2	miR-106a
RELL1	miR-106a
ARL1	miR-106a
HS2ST1	miR-106a
RAB5B	miR-106a
FBXW11	miR-106a
UBE3C	miR-106a
RSBN1	miR-106a
PGP	miR-106a
OSR1	miR-106a
E2F1	miR-106a
TMEM25	miR-106a
PRR16	miR-106a
LRRC55	miR-106a
LIMK1	miR-106a
JRKL	miR-106a
FAM13C	miR-106a
TMUB2	miR-106a
PHLPP2	miR-106a
HLF	miR-106a
RNF128	miR-106a
ZNF362	miR-106a
NR2C1	miR-106a
MLL	miR-106a
FIBIN	miR-106a
TWF1	miR-106a
GBF1	miR-106a
RGMB	miR-106a
EREG	miR-106a
EZH1	miR-106a
ARL4A	miR-106a
TAGAP	miR-106a
GTDC1	miR-106a
FOXJ2	miR-106a
TMEM167A	miR-106a
KLF3	miR-106a
BAHD1	miR-106a
ZC3H12C	miR-106a
CRIM1	miR-106a
ACSL4	miR-106a
NPAS3	miR-106a
CHIC1	miR-106a
DMRTA2	miR-106a
TBC1D15	miR-106a
RUFY2	miR-106a
BNIP2	miR-106a
RB1	miR-106a
MORF4L1	miR-106a
MEX3D	miR-106a
E2F5	miR-106a
DIP2A	miR-106a
MAP3K1	miR-106a
PTPRJ	miR-106a
TOPORS	miR-106a
ZBTB9	miR-106a
STX6	miR-106a
PCDHAC1	miR-106a
CENPQ	miR-106a
PCDHA10	miR-106a
NBL1	miR-106a
TANC1	miR-106a
FGF5	miR-106a
PCDHA9	miR-106a
SAMD8	miR-106a
RASD1	miR-106a
ANKRD13C	miR-106a
FBXO48	miR-106a
DERL2	miR-106a
ORMDL3	miR-106a
ZNF532	miR-106a
CHD9	miR-106a
DYNC1LI2	miR-106a
RGMA	miR-106a
SLC22A23	miR-106a
VSX1	miR-106a
TUSC2	miR-106a
HIF1A	miR-106a
TXLNA	miR-106a
ARID4B	miR-106a
NTN4	miR-106a
RUNDC1	miR-106a
MFN2	miR-106a
PCDHA7	miR-106a
HECTD2	miR-106a
ANKIB1	miR-106a
PTPDC1	miR-106a
NFAT5	miR-106a
RHOC	miR-106a
ZFPM2	miR-106a
ZNF280B	miR-106a
MYT1L	miR-106a
TBC1D9	miR-106a
KIF26B	miR-106a
BTG3	miR-106a
ZNF800	miR-106a
ZBTB7A	miR-106a
SLC40A1	miR-106a
SRCIN1	miR-106a
NR4A3	miR-106a
SSH2	miR-106a
CDCA7	miR-106a
MFAP3L	miR-106a
CROT	miR-106a
SLC46A3	miR-106a
SOX4	miR-106a
SRGAP1	miR-106a
TET1	miR-106a
FGD5	miR-106a
CRY2	miR-106a
PPP3R1	miR-106a
CEP57	miR-106a
VANGL1	miR-106a
LAMA3	miR-106a
ATXN7L1	miR-106a
CNOT7	miR-106a
ZNF697	miR-106a
SNX9	miR-106a
TMEM127	miR-106a
GAB1	miR-106a
ERC1	miR-106a
PAK7	miR-106a
MGEA5	miR-106a
PDCD1LG2	miR-106a
KPNA2	miR-106a
PLEKHG1	miR-106a
HAS2	miR-106a
PCDHA13	miR-106a
ARL4C	miR-106a
SMOC2	miR-106a
L3MBTL3	miR-106a
ANKRD12	miR-106a
PGM2L1	miR-106a
TSG101	miR-106a
UNK	miR-106a
UEVLD	miR-106a
RRAGD	miR-106a
PLS1	miR-106a
EXPH5	miR-106a
LYST	miR-106a
PTGDR	miR-106a
FYCO1	miR-106a
TRIM3	miR-106a
PFN2	miR-106a
WFS1	miR-106a
CCNT2	miR-106a
USP46	miR-106a
PCDHA5	miR-106a
VLDLR	miR-106a
KLF12	miR-106a
SOBP	miR-106a
ARHGAP12	miR-106a
COL4A3	miR-106a
RABEP1	miR-106a
KPNA3	miR-106a
ZBTB43	miR-106a
SOS1	miR-106a
BAMBI	miR-106a
PFKFB3	miR-106a
CPEB3	miR-106a
MASTL	miR-106a
PTHLH	miR-106a
NCOA3	miR-106a
ABCG4	miR-106a
SPRED1	miR-106a
WHSC1	miR-106a
USP31	miR-106a
PCDHA8	miR-106a
NPLOC4	miR-106a
APBB2	miR-106a
ULK1	miR-106a
PRRG4	miR-106a
STAT3	miR-106a
JAZF1	miR-106a
BICD2	miR-106a
ARID4A	miR-106a
TMEM133	miR-106a
MKL2	miR-106a
BRMS1L	miR-106a
TMEM50B	miR-106a
CDC40	miR-106a
ZNF652	miR-106a
ATG7	miR-106a
WDR82	miR-106a
RPS6KA2	miR-106a
ASF1A	miR-106a
FBXO31	miR-106a
PHTF2	miR-106a
TCF4	miR-106a
LPGAT1	miR-106a
ANKFY1	miR-106a
GNS	miR-106a
FCHO2	miR-106a
PCDHAC2	miR-106a
IPO7	miR-106a
WDFY3	miR-106a
DPYSL2	miR-106a
PBX3	miR-106a
TNKS2	miR-106a
RAD23B	miR-106a
DUSP8	miR-106a
SMAD7	miR-106a
TNFAIP1	miR-106a
PLCXD3	miR-106a
C11orf95	miR-106a
RACGAP1	miR-106a
PPP1R15B	miR-106a
CDKN1A	miR-106a
PLSCR4	miR-106a
OSM	miR-106a
CXCL14	miR-106a
TNRC6C	miR-106a
FOXQ1	miR-106a
SEMA4B	miR-106a
PPP2R2A	miR-106a
FGD4	miR-106a
ITFG1	miR-106a
TBC1D20	miR-106a
FAM189A1	miR-106a
HN1	miR-106a
XRN1	miR-106a
MYO5B	miR-106a
ATXN1L	miR-106a
ATG2B	miR-106a
EEA1	miR-106a
HPS5	miR-106a
LMO3	miR-106a
ATAD2	miR-106a
TMEM64	miR-106a
ANKRD29	miR-106a
NAPEPLD	miR-106a
LRRC20	miR-106a
IRAK4	miR-106a
C7orf60	miR-106a
TMX3	miR-106a
F2R	miR-106a
VCL	miR-107
WHSC1	miR-107
FBXO10	miR-107
PHF20	miR-107
PIK3R1	miR-107
ZCCHC2	miR-107
CCDC50	miR-107
IGSF3	miR-107
PDIK1L	miR-107
ZNRF2	miR-107
FGF2	miR-107
WNT3A	miR-107
MFN2	miR-107
ZFPM2	miR-107
FERMT2	miR-107
NFIA	miR-107
UPF2	miR-107
ARIH2	miR-107
GABRG2	miR-107
NPAS3	miR-107
SH3BP5	miR-107
ENSA	miR-107
YTHDC1	miR-107
PPP6C	miR-107
RBM24	miR-107
CLCN5	miR-107
AMMECR1	miR-107
WNT16	miR-107
PDE3B	miR-107
ZNF654	miR-107
RAI14	miR-107
HELZ	miR-107
HIC2	miR-107
UNC80	miR-107
ACTR2	miR-107
KIF5A	miR-107
SYT10	miR-107
ZNF711	miR-107
CELSR2	miR-107
PLCB1	miR-107
MTMR3	miR-107
MBOAT1	miR-107
OTUD4	miR-107
RSPO3	miR-107
KIF23	miR-107
PHYHIPL	miR-107
ITSN1	miR-107
ZMYM2	miR-107
SUN2	miR-107
CHD2	miR-107
SRGAP1	miR-107
CHD6	miR-107
COBLL1	miR-107
YWHAH	miR-107
FBXL20	miR-107
DICER1	miR-107
SGMS2	miR-107
LRP2	miR-107
FLOT2	miR-107
PCGF2	miR-107
AGFG1	miR-107
ANKIB1	miR-107
BTG2	miR-107
CASK	miR-107
JHDM1D	miR-107
ATXN7L1	miR-107
HSDL1	miR-107
PPP2R3C	miR-107
VAV3	miR-107
MYBL1	miR-107
MBNL2	miR-107
ASH1L	miR-107
LAPTM4A	miR-107
DLX6	miR-107
MYNN	miR-107
KIF5C	miR-107
SYDE2	miR-107
CAPZA2	miR-107
CPEB3	miR-107
ARNT	miR-107
EPHA3	miR-107
MAR3	miR-107
ALAD	miR-107
CHD1	miR-107
KIAA0247	miR-107
TLE4	miR-107
CDK14	miR-107
DYRK2	miR-107
ZBTB39	miR-107
SDCBP	miR-107
ABHD2	miR-107
NUP50	miR-107
WWP1	miR-107
ANO3	miR-107
KIF21A	miR-107
CXorf23	miR-107
SCN1A	miR-107
ZC3H12C	miR-107
BTLA	miR-107
SALL1	miR-107
ATP13A3	miR-107
NEDD9	miR-107
TRIAP1	miR-107
N4BP1	miR-107
CUL4A	miR-107
TWF1	miR-107
KIAA1033	miR-107
TDG	miR-107
PLEKHF2	miR-107
BCL11A	miR-107
GIT2	miR-107
BDNF	miR-107
HERC2	miR-107
ATF7	miR-107
RUNX1T1	miR-107
SH3BP4	miR-107
CAB39	miR-107
FEZF1	miR-107
ANK1	miR-107
PHKA1	miR-107
MN1	miR-107
RNMT	miR-107
NDEL1	miR-107
RS1	miR-107
SETD1B	miR-107
USP42	miR-107
CLOCK	miR-107
ARMC1	miR-107
GLUD1	miR-107
ZBTB34	miR-107
PDCD10	miR-107
SPATS2L	miR-107
LATS2	miR-107
CACNA1E	miR-107
AMOT	miR-107
FAM81A	miR-107
DCUN1D4	miR-107
PURB	miR-107
DDX18	miR-107
MED26	miR-107
FOXP1	miR-107
NF1	miR-107
CHST11	miR-107
UMOD	miR-107
CACNA2D1	miR-107
GPC6	miR-107
PTPLB	miR-107
PCGF5	miR-107
NPAS2	miR-107
AQP11	miR-107
TBKBP1	miR-107
LONRF3	miR-107
SEP6	miR-107
CHIC1	miR-107
AXIN2	miR-107
SYT6	miR-107
TMEM47	miR-107
AFF4	miR-107
THSD7A	miR-107
JAKMIP2	miR-107
NRP2	miR-107
LCOR	miR-107
UBE4A	miR-107
DYNC1LI2	miR-107
NOTCH2	miR-107
RAB11FIP2	miR-107
NOVA1	miR-107
VPS4A	miR-107
C12orf76	miR-107
RPS6KA3	miR-107
DLG5	miR-107
MYH9	miR-107
RNF38	miR-107
GPATCH8	miR-107
PPIP5K2	miR-107
SCN2A	miR-107
EIF5	miR-107
SLC20A2	miR-107
CDK12	miR-107
SLAIN2	miR-107
SNRK	miR-107
SLC26A7	miR-107
PLXNB2	miR-126
ADAM9	miR-126
NFYA	miR-132
OLFM1	miR-132
FRS2	miR-132
KCNK2	miR-132
SALL1	miR-132
EIF4A2	miR-132
CSDE1	miR-132
ZNF644	miR-132
SIRT1	miR-132
GAPVD1	miR-132
INTS6	miR-132
USP38	miR-132
CREB5	miR-132
SAP30L	miR-132
ZNF236	miR-132
PPP2R5C	miR-132
CAPRIN1	miR-132
USP9Y	miR-132
USP9X	miR-132
SCN2A	miR-132
TIMM9	miR-132
ARX	miR-132
PCDH10	miR-132
SPPL3	miR-132
KCMF1	miR-132
SETD5	miR-132
MEX3C	miR-132
DAZAP2	miR-132
FEM1C	miR-132
FXR1	miR-132
SGK3	miR-132
TJAP1	miR-132
PHF20L1	miR-132
MYCBP2	miR-132
COL5A2	miR-132
SPRY1	miR-132
SLC26A7	miR-132
RPP14	miR-132
LRRFIP1	miR-132
EXTL2	miR-132
CFL2	miR-132
CC2D1B	miR-132
GMFB	miR-132
DCUN1D3	miR-132
DYNC1LI2	miR-132
ANKRD29	miR-132
ADCY3	miR-132
GDF5	miR-132
PTBP2	miR-132
BRWD1	miR-132
SEMA4G	miR-132
FOXO3	miR-132
LEMD3	miR-132
GTF2H1	miR-132
FBXO21	miR-132
SLAIN2	miR-132
GOLM1	miR-132
CALU	miR-132
ZFC3H1	miR-132
SOX5	miR-132
SLC6A1	miR-132
MED9	miR-132
MIA3	miR-132
TMEM106B	miR-132
SLC2A1	miR-132
KCNJ12	miR-132
AMD1	miR-132
HNRNPU	miR-132
RGS7BP	miR-132
FAM91A1	miR-132
RASA1	miR-132
HBEGF	miR-132
CBLL1	miR-132
ZCCHC11	miR-132
EP300	miR-132
DPYSL3	miR-132
PDE5A	miR-132
PSMA2	miR-132
DYRK2	miR-132
HHIP	miR-132
NTNG1	miR-132
NCALD	miR-132
TTK	miR-132
OSBPL8	miR-132
ETNK1	miR-132
BTAF1	miR-132
CDK19	miR-132
H2AFZ	miR-132
ARID2	miR-132
BNC2	miR-132
ESRRG	miR-132
SCN3A	miR-132
ZNF516	miR-132
NMNAT2	miR-132
APAF1	miR-132
TMEM51	miR-132
TCF15	miR-132
SRGAP2	miR-132
EIF2S3	miR-132
PAIP2	miR-132
BOLL	miR-132
ANP32A	miR-132
NOVA1	miR-132
SIX4	miR-132
FBXO28	miR-132
FOXA1	miR-132
PAM	miR-132
ARHGAP32	miR-132
ANKRD34C	miR-132
ALS2CR8	miR-145
RTKN	miR-145
DOCK9	miR-145
ALKBH1	miR-145
PRKD3	miR-145
EPS15	miR-145
LOX	miR-145
RASA1	miR-145
CABP1	miR-145
TPM3	miR-145
SCAMP3	miR-145
UPF3A	miR-145
ITGB8	miR-145
GABARAPL2	miR-145
SLN	miR-145
ACSL4	miR-145
YTHDF2	miR-145
UBA6	miR-145
HIC2	miR-145
PPP2R3A	miR-145
SPSB4	miR-145
PBX3	miR-145
CDC37L1	miR-145
CCDC62	miR-145
ZFYVE26	miR-145
CLINT1	miR-145
NETO1	miR-145
GLIS3	miR-145
UNC119B	miR-145
CRKL	miR-145
EXOC8	miR-145
SNX24	miR-145
SNTB2	miR-145
FAM126A	miR-145
KLHL18	miR-145
SLC7A8	miR-145
MYO5A	miR-145
SOCS7	miR-145
KIF21A	miR-145
SEMA3A	miR-145
TRIM2	miR-145
ITPRIPL2	miR-145
MYO6	miR-145
PAPD4	miR-145
TGFBR2	miR-145
EPB41L5	miR-145
EIF2AK1	miR-145
SKP1	miR-145
DPH5	miR-145
FRS2	miR-145
YES1	miR-145
PPP3CA	miR-145
GCLM	miR-145
ZBTB6	miR-145
AP2B1	miR-145
SNX27	miR-145
ZBTB10	miR-145
TMEM9B	miR-145
IGSF5	miR-145
C13orf35	miR-145
SRGAP1	miR-145
CDH2	miR-145
EXOC5	miR-145
FAM135A	miR-145
PSIP1	miR-145
FGF5	miR-145
IVNS1ABP	miR-145
NET1	miR-145
CRISPLD2	miR-145
TNFRSF11B	miR-145
ELL2	miR-145
LRP2	miR-145
OS9	miR-145
SOX9	miR-145
FKBP3	miR-145
ATP1B4	miR-145
REV3L	miR-145
ARHGAP24	miR-145
ZSWIM6	miR-145
QKI	miR-145
GGT7	miR-145
BACH2	miR-145
KIAA2022	miR-145
MBTD1	miR-145
ANGPT2	miR-145
ACTG1	miR-145
RBPMS2	miR-145
BCR	miR-145
ADPGK	miR-145
ATRX	miR-145
ADD3	miR-145
PRKX	miR-145
ASPHD2	miR-145
MPZL2	miR-145
ZDHHC9	miR-145
OTOR	miR-145
PGM3	miR-145
SPATS2	miR-145
RREB1	miR-145
TLL1	miR-145
ATXN2	miR-145
MTX3	miR-145
NR4A2	miR-145
EBF1	miR-145
EIF4B	miR-145
CLEC16A	miR-145
FLNB	miR-145
SOX11	miR-145
TBC1D15	miR-145
FSCN1	miR-145
EIF4E3	miR-145
VASN	miR-145
SENP2	miR-145
TTC4	miR-145
HHEX	miR-145
NSUN4	miR-145
RNF216	miR-145
PDCD4	miR-145
MEST	miR-145
MPP5	miR-145
RNF170	miR-145
H2AFX	miR-145
MKL2	miR-145
PHRF1	miR-145
INO80	miR-145
ST6GALNAC3	miR-145
KLF14	miR-145
SMAD5	miR-145
NAV3	miR-145
ACTB	miR-145
ATXN7L1	miR-145
SYNJ1	miR-145
CTNNBIP1	miR-145
FLT1	miR-145
UXS1	miR-145
SBF2	miR-145
ARF6	miR-145
SLC5A9	miR-145
EPB41L4A	miR-145
ZNF41	miR-145
LARP4B	miR-145
TBC1D14	miR-145
RAB14	miR-145
LENG8	miR-145
DERL2	miR-145
MAP4K4	miR-145
SLC25A44	miR-145
ADAMTS5	miR-145
PLCL2	miR-145
RAPGEF2	miR-145
CPSF6	miR-145
PXN	miR-145
ABCE1	miR-145
USP46	miR-145
SLITRK6	miR-145
SMAD3	miR-145
CACHD1	miR-145
PLEKHG7	miR-145
DAB2	miR-145
SPOP	miR-145
FNDC3B	miR-145
ZC3H11A	miR-145
GABARAPL1	miR-145
KIAA1715	miR-145
NTN4	miR-145
DENND5B	miR-145
AP1G1	miR-145
SLC27A1	miR-145
C11orf58	miR-145
CITED2	miR-145
RGS7	miR-145
ZFHX4	miR-145
ADCYAP1	miR-145
CACNA1D	miR-145
GJB7	miR-145
PLCE1	miR-145
ERBB4	miR-145
XRN1	miR-145
NEGR1	miR-145
UHMK1	miR-145
PTGFR	miR-145
FNDC3A	miR-145
NEDD4L	miR-145
PCBP2	miR-145
GALNT1	miR-145
ADRB3	miR-145
ELMO1	miR-145
SLC8A3	miR-145
GK5	miR-145
CREB5	miR-145
SMCHD1	miR-145
SEMA6A	miR-145
NUFIP2	miR-145
KCNA4	miR-145
NEDD9	miR-145
ARL6IP5	miR-145
ABCA1	miR-145
ANO6	miR-145
CAPZB	miR-145
ZBTB33	miR-145
ZFYVE9	miR-145
SSH2	miR-145
SRGAP2	miR-145
YTHDC1	miR-145
DLGAP1	miR-145
FLI1	miR-145
ADAM17	miR-145
GRB10	miR-145
DENND4B	miR-145
MTR	miR-145
PAX3	miR-145
FNDC4	miR-145
DUSP6	miR-145
ZNF436	miR-145
AKAP12	miR-145
NDUFA4	miR-145
DDX46	miR-145
NUAK1	miR-145
KLF5	miR-145
RAD18	miR-145
ANKRD28	miR-145
GPBP1	miR-145
HLTF	miR-145
USP31	miR-145
APPL1	miR-145
TBC1D12	miR-145
CDS1	miR-146a
CASK	miR-146a
DCTN5	miR-146a
FAM26E	miR-146a
ADARB1	miR-146a
WWC2	miR-146a
PCDH1	miR-146a
PRKCE	miR-146a
TRAF6	miR-146a
LRRTM2	miR-146a
ZC3H12B	miR-146a
TDRKH	miR-146a
ATG7	miR-146a
IGSF1	miR-146a
TMEM194A	miR-146a
DDHD1	miR-146a
EIF4G2	miR-146a
CD80	miR-146a
SMAD4	miR-146a
ARMC8	miR-146a
ESYT2	miR-146a
C17orf75	miR-146a
DNAL1	miR-146a
ELAVL1	miR-146a
STRBP	miR-146a
KDM2B	miR-146a
USP3	miR-146a
SCN3B	miR-146a
ZBTB2	miR-146a
TANC2	miR-146a
SORT1	miR-146a
SLC39A1	miR-146a
PAQR9	miR-146a
SLC38A1	miR-146a
FAF2	miR-146a
BCORL1	miR-146a
JAZF1	miR-146a
PSMD3	miR-146a
SLC10A3	miR-146a
USP47	miR-146a
SEC23IP	miR-146a
IER5L	miR-146a
MED1	miR-146a
IRAK1	miR-146a
TRDMT1	miR-146a
LRP2	miR-146a
NOVA1	miR-146a
C4orf3	miR-146a
NOTCH2	miR-146a
HNRNPD	miR-146a
ATP2A2	miR-149
RNF11	miR-149
REPS2	miR-149
DNAJC18	miR-149
RAB43	miR-149
TUFT1	miR-149
CRTC2	miR-149
NFIX	miR-149
NFAT5	miR-149
SPINK7	miR-149
PDE1B	miR-149
BCL2L11	miR-149
ZNF385D	miR-149
RSBN1L	miR-149
EPHB3	miR-149
SAMD10	miR-149
KCNJ5	miR-149
CACNG4	miR-149
RPH3AL	miR-149
TCTA	miR-149
LUC7L3	miR-149
UBIAD1	miR-149
CCNI	miR-149
SHROOM2	miR-149
SEMA4G	miR-149
CMTM3	miR-149
N4BP3	miR-149
ARHGAP23	miR-149
ARPC4	miR-149
STRA6	miR-149
PHLPP2	miR-149
ZNF597	miR-149
YWHAZ	miR-149
COX10	miR-149
KLHL3	miR-149
MRPL3	miR-149
SGTA	miR-149
UBFD1	miR-149
CORO2B	miR-149
BPTF	miR-149
CNNM1	miR-149
RNF2	miR-149
ANKRD52	miR-149
MTHFR	miR-149
APBA1	miR-149
ATF7	miR-149
TNKS	miR-149
HM13	miR-149
HNRNPA1	miR-149
TRPM7	miR-149
MLH3	miR-149
CCDC97	miR-149
GDAP2	miR-149
FZD5	miR-149
NPTXR	miR-149
SYT7	miR-149
BHLHE22	miR-149
NTRK2	miR-149
CACHD1	miR-149
TCEB3	miR-149
SHMT2	miR-149
ARC	miR-149
PCDH19	miR-149
RAB3IL1	miR-149
TCF12	miR-149
IFFO2	miR-149
KCNS1	miR-149
GIT1	miR-149
AP1B1	miR-149
SP1	miR-149
STARD3	miR-149
CBX1	miR-149
CYB5B	miR-149
UBTD2	miR-149
TMEM50B	miR-149
TMEM184B	miR-149
SLC4A4	miR-149
HDDC2	miR-149
KPNA4	miR-149
CUL2	miR-15b
RNF144B	miR-15b
AGPAT3	miR-15b
NYNRIN	miR-15b
EPB41L4B	miR-15b
PLRG1	miR-15b
CPEB3	miR-15b
SETD3	miR-15b
SLC41A2	miR-15b
NXPH1	miR-15b
KALRN	miR-15b
COPS2	miR-15b
ATP1B4	miR-15b
SLC11A2	miR-15b
NUP50	miR-15b
PLAG1	miR-15b
FGFR1	miR-15b
UBE4B	miR-15b
YAP1	miR-15b
WEE1	miR-15b
FUBP1	miR-15b
LATS2	miR-15b
CLCN4	miR-15b
KIAA1804	miR-15b
WIPI2	miR-15b
LUZP1	miR-15b
PRKAR2A	miR-15b
RASGEF1B	miR-15b
DMTF1	miR-15b
POLR3F	miR-15b
RBM24	miR-15b
DDX3Y	miR-15b
VAMP1	miR-15b
SESN1	miR-15b
ATXN7L2	miR-15b
CDC14B	miR-15b
ARL2	miR-15b
ZCCHC3	miR-15b
KIF23	miR-15b
ATP7A	miR-15b
IRAK2	miR-15b
PAFAH1B1	miR-15b
LPHN2	miR-15b
AKT3	miR-15b
SLC4A4	miR-15b
UBE4A	miR-15b
FAT4	miR-15b
HOXA10	miR-15b
PID1	miR-15b
MYB	miR-15b
DDX3X	miR-15b
DSCR3	miR-15b
CLOCK	miR-15b
ZCCHC2	miR-15b
SPRED1	miR-15b
CCDC28A	miR-15b
BDNF	miR-15b
CBX2	miR-15b
MIPOL1	miR-15b
ANO3	miR-15b
KCNK10	miR-15b
SHOC2	miR-15b
AEBP2	miR-15b
ASH1L	miR-15b
SMAD7	miR-15b
SOCS6	miR-15b
DNAJB4	miR-15b
ATXN7L1	miR-15b
CALU	miR-15b
ENTPD7	miR-15b
PTPN3	miR-15b
CYLD	miR-15b
LRP1B	miR-15b
UBR3	miR-15b
SMAD3	miR-15b
MEOX2	miR-15b
HPSE2	miR-15b
PPM1D	miR-15b
PDK4	miR-15b
SLC4A7	miR-15b
ADAMTS5	miR-15b
DLL1	miR-15b
PTPRJ	miR-15b
HSPA4L	miR-15b
2013-03-05	miR-15b
RELN	miR-15b
DZIP1	miR-15b
TRIM36	miR-15b
ZBTB34	miR-15b
VPS4A	miR-15b
C1QL3	miR-15b
SGK1	miR-15b
USP19	miR-15b
KBTBD2	miR-15b
YWHAH	miR-15b
HOXC8	miR-15b
TMEM100	miR-15b
SEH1L	miR-15b
PCM1	miR-15b
PDIA6	miR-15b
PPP6C	miR-15b
PLEKHA1	miR-15b
ZFHX4	miR-15b
CD28	miR-15b
YTHDC1	miR-15b
PTPRD	miR-15b
UBE2V1	miR-15b
TRIM35	miR-15b
WIBG	miR-15b
CRIM1	miR-15b
MTMR3	miR-15b
SMPD1	miR-15b
TGFBR3	miR-15b
CASZ1	miR-15b
PPIL4	miR-15b
SHROOM3	miR-15b
PDIK1L	miR-15b
RAD23B	miR-15b
POU2F1	miR-15b
STXBP3	miR-15b
USP15	miR-15b
DPY19L4	miR-15b
CSDE1	miR-15b
MGAT4A	miR-15b
LRP6	miR-15b
SUZ12	miR-15b
QKI	miR-15b
MBNL2	miR-15b
FAM134A	miR-15b
STOX2	miR-15b
CDC42SE2	miR-15b
ESPN	miR-15b
CAPZA2	miR-15b
SPAG7	miR-15b
SALL4	miR-15b
DCLK1	miR-15b
IPPK	miR-15b
B4GALT1	miR-15b
PIP4K2C	miR-15b
BAG5	miR-15b
AP2A1	miR-15b
SNTB2	miR-15b
EDA	miR-15b
SLC12A2	miR-15b
RBMS1	miR-15b
BTG2	miR-15b
ARFGAP2	miR-15b
PAPPA	miR-15b
PRTG	miR-15b
BTLA	miR-15b
SALL1	miR-15b
STX1A	miR-15b
MAMSTR	miR-15b
CLCN5	miR-15b
USP9X	miR-15b
TMC7	miR-15b
IKBKB	miR-15b
SLC39A10	miR-15b
IPO7	miR-15b
TBL1XR1	miR-15b
ITGA10	miR-15b
SOS2	miR-15b
ANKIB1	miR-15b
TBC1D9	miR-15b
ZNRF3	miR-15b
HTR2A	miR-15b
SYNJ1	miR-15b
GGA3	miR-15b
STX17	miR-15b
ZBTB44	miR-15b
CCDC19	miR-15b
PBX3	miR-15b
SPRYD3	miR-15b
FAM122B	miR-15b
PISD	miR-15b
DIXDC1	miR-15b
C1orf21	miR-15b
ACVR2A	miR-15b
ARPP21	miR-15b
WWP1	miR-15b
CC2D1B	miR-15b
CBX4	miR-15b
PLSCR4	miR-15b
SLC9A8	miR-15b
COG5	miR-15b
SYNRG	miR-15b
TASP1	miR-15b
KLHDC8B	miR-15b
WNT3A	miR-15b
RS1	miR-15b
ACSL4	miR-15b
FGF2	miR-15b
GLT1D1	miR-15b
ZMYM2	miR-15b
RASSF8	miR-15b
MAP7	miR-15b
RNF217	miR-15b
PANK1	miR-15b
EIF3A	miR-15b
PTPRR	miR-15b
KCNN4	miR-15b
DENND4A	miR-15b
KATNAL1	miR-15b
CPD	miR-15b
STRADB	miR-15b
KLHL18	miR-15b
CASR	miR-15b
UNC80	miR-15b
SPRY3	miR-15b
RBBP6	miR-15b
UBQLNL	miR-15b
STK38L	miR-15b
USP25	miR-15b
PTHLH	miR-15b
PAK7	miR-15b
RUNDC3B	miR-15b
SCOC	miR-15b
TTC14	miR-15b
TBRG1	miR-15b
PPP1R11	miR-15b
PRDM4	miR-15b
GORASP2	miR-15b
RUNX1T1	miR-15b
PCMT1	miR-15b
MED26	miR-15b
CLDN2	miR-15b
EYA1	miR-15b
C17orf59	miR-15b
HIGD1A	miR-15b
NAV1	miR-15b
PEX13	miR-15b
USP14	miR-15b
ANKRD34C	miR-15b
USP42	miR-15b
FERMT2	miR-15b
ZNF449	miR-15b
SH3BGRL2	miR-15b
LCORL	miR-15b
CCNT2	miR-15b
MYO5A	miR-15b
RNF138	miR-15b
SYT10	miR-15b
UBE2Q1	miR-15b
XPO7	miR-15b
CNTNAP1	miR-15b
SRPR	miR-15b
CASK	miR-15b
CNNM2	miR-15b
PPM1A	miR-15b
IHH	miR-15b
PTH	miR-15b
ARHGAP20	miR-15b
COL24A1	miR-15b
G0S2	miR-15b
KIAA1432	miR-15b
YRDC	miR-15b
CCNE1	miR-15b
WWC1	miR-15b
RPS6KA3	miR-15b
CDC25A	miR-15b
GNA12	miR-15b
HTR4	miR-15b
TRAM1	miR-15b
CD164	miR-15b
PIK3R1	miR-15b
EZH1	miR-15b
SEMA6D	miR-15b
TBPL1	miR-15b
STK33	miR-15b
RPS6KA6	miR-15b
TAB3	miR-15b
KCNJ2	miR-15b
NLRX1	miR-15b
RBM6	miR-15b
SYPL1	miR-15b
GLUD1	miR-15b
PCDH17	miR-15b
TLK1	miR-15b
GALNT7	miR-15b
NFS1	miR-15b
C2orf42	miR-15b
ETNK1	miR-15b
PPAP2A	miR-15b
GHR	miR-15b
CHORDC1	miR-15b
ZNF622	miR-15b
TARBP2	miR-15b
CDK17	miR-15b
[truncated: 7,667 more rows]
