# Supplementary material for: Expression Patterns of MicroRNAs in Porcine Endometrium and Their Potential Roles in Embryo Implantation and Placentation
Source: PLoS One. 2014 Feb 5;9(2):e87867. doi: 10.1371/journal.pone.0087867 (PMC3914855; doi:10.1371/journal.pone.0087867)
Supplement: Table S4 — A list of Gene Ontology enriched for predicted targets of the differentially expressed miRNAs. (XLSX) [file pone.0087867.s004.xlsx]

## Sheet: Sheet1
Table S4. A list of Gene ontology enriched for predicted targets of the differentially expressed miRNAs
Category	Term	Count	%	PValue	Genes	List Total	Pop Hits	Pop Total	Fold Enrichment	Bonferroni	Benjamini	FDR
GOTERM_BP_FAT	GO:0045449~regulation of transcription	598	1.93215	3.01223e-20	MEF2C, MEF2A, ZNF781, NAA15, RORA, CITED2, MAMSTR, EPC2, CDCA7, FLI1, MED28, MED26, FOXF1, PHTF2, FOXF2, ZNF395, TBPL1, IKBKAP, ZNF641, ZNF644, RREB1, RCOR1, TAF4B, ZHX1, TADA2B, RXRG, EOMES, ZHX3, HMG20A, HNF4G, MED13, MECOM, MED19, MAPK1, ZNF236, MED17, JUN, TGIF1, VGLL4, MCTS1, ZNF41, CRTC2, ZNF516, MYBL1, ARX, CASZ1, TCF4, ZNF527, ZNF398, ASXL2, DMBX1, DNMT3A, NTF3, KLF12, MAP2K1, TGFBR1, KLF…	2272	2601	13528	1.36895	1.33261e-16	1.33261e-16	5.65857e-17
GOTERM_BP_FAT	GO:0045935~positive regulation of nucleobase, nucleoside, nucleotide and nucleic acid metabolic process	186	0.600969	2.33545e-16	MEF2C, THRB, GDF6, STAT5B, NAA15, CASK, FOXO1, RORA, FOXO3, CNOT7, CBFB, ZIC3, CITED2, IL11, S1PR1, GATA6, FOXF1, FOXF2, GATA4, H2AFX, MLL4, INSR, BCL10, SATB2, RARG, MYO6, RXRG, ARID1A, SIX4, MED13, MECOM, TRERF1, TNKS2, PTHLH, HHEX, MAPK1, EP300, HIF1A, MTF1, JUN, MED17, SIX1, VEGFA, PDGFRA, HMGB2, DRD1, SOX2, SOX5, SOX4, ABCA1, SOX6, SOX9, ARNT, HOXA1, MEIS2, NKX2-1, TNKS, TCF4, ASF1A, PLAGL2,…	2272	624	13528	1.77482	9.82325e-13	4.91163e-13	4.21885e-13
GOTERM_BP_FAT	GO:0031328~positive regulation of cellular biosynthetic process	199	0.642973	4.0505e-16	MEF2C, GDF6, EDN1, STAT5B, NAA15, RORA, CITED2, S1PR1, FOXF1, FOXF2, RARG, RXRG, MED13, MECOM, BOLL, MAPK1, MTF1, JUN, MED17, VEGFA, PDGFRA, NKX2-1, TNKS, TCF4, PLAGL2, KLF5, KLF6, IKZF2, MLL, KLF12, NTF3, TGFBR1, SMAD5, SMAD4, ESRRG, SMAD3, KLF15, SMAD1, DDX5, RNF6, CSRNP3, RNF4, ETS1, KLF4, PPARA, MITF, ZEB1, CCNE1, ZNF148, GUCY1A3, FAM129A, FGF2, IHH, SERTAD2, ZNF287, GTF2H1, INHBA, EREG, IL12…	2272	685	13528	1.72977	1.96465e-12	6.54921e-13	8.32667e-13
GOTERM_BP_FAT	GO:0010557~positive regulation of macromolecule biosynthetic process	192	0.620355	4.28125e-16	MEF2C, THRB, GDF6, STAT5B, NAA15, FOXO1, CASK, RORA, FOXO3, CNOT7, CBFB, ZIC3, CITED2, IL11, S1PR1, GATA6, FOXF1, WIBG, FOXF2, GATA4, MLL4, INSR, IL1A, BCL10, IRS2, SATB2, RARG, MYO6, RXRG, ARID1A, SIX4, MED13, MECOM, TRERF1, IRS1, BOLL, TNKS2, HHEX, MAPK1, EP300, HIF1A, MTF1, JUN, MED17, SIX1, VEGFA, PDGFRA, HMGB2, SOX2, SOX5, SOX4, SOX6, SOX9, ARNT, HOXA1, MEIS2, NKX2-1, TNKS, DYRK2, TRAF6, TCF…	2272	654	13528	1.74803	1.96465e-12	4.91163e-13	8.32667e-13
GOTERM_BP_FAT	GO:0010604~positive regulation of macromolecule metabolic process	236	0.76252	4.36158e-16	MEF2C, DLC1, GDF6, STAT5B, NAA15, RORA, CITED2, ZFP91, S1PR1, FOXF1, FOXF2, H2AFX, ADAM9, RARG, RXRG, MED13, SKP1, MECOM, BOLL, MAPK1, MTF1, JUN, MED17, VEGFA, PDGFRA, MAPK9, PIN1, NKX2-1, TNKS, TCF4, PLAGL2, KLF5, KLF6, IKZF2, MLL, KLF12, MAP2K1, NTF3, SMAD7, TGFBR1, SMAD5, SMAD4, ESRRG, SMAD3, NDFIP2, KLF15, SMAD1, DDX5, CDC27, RNF8, CBLB, RNF6, CSRNP3, RNF4, ETS1, SMURF1, KLF4, PPARA, MITF, ZE…	2272	857	13528	1.63967	1.96465e-12	3.92908e-13	8.32667e-13
GOTERM_BP_FAT	GO:0009891~positive regulation of biosynthetic process	200	0.646204	8.88234e-16	MEF2C, GDF6, EDN1, STAT5B, NAA15, RORA, CITED2, S1PR1, FOXF1, FOXF2, RARG, RXRG, MED13, MECOM, BOLL, MAPK1, MTF1, JUN, MED17, VEGFA, PDGFRA, NKX2-1, TNKS, TCF4, PLAGL2, KLF5, KLF6, IKZF2, MLL, KLF12, NTF3, TGFBR1, SMAD5, SMAD4, ESRRG, SMAD3, KLF15, SMAD1, DDX5, ABCG4, RNF6, CSRNP3, RNF4, ETS1, KLF4, PPARA, MITF, ZEB1, CCNE1, ZNF148, GUCY1A3, FAM129A, FGF2, IHH, SERTAD2, ZNF287, GTF2H1, INHBA, ERE…	2272	695	13528	1.71345	3.9293e-12	6.54921e-13	1.66533e-12
GOTERM_BP_FAT	GO:0006796~phosphate metabolic process	258	0.833603	2.28466e-15	PDP1, EFNA1, GDF6, PTPN21, LPAR1, PRKG1, PRKX, MAP3K5, MAP3K4, MAP3K9, COL4A3BP, MAP3K8, GAB1, TLK1, ADAM9, PTPRJ, IKBKAP, PAN3, PTPRM, BCR, PTPRG, KIAA1804, PTPRR, WNK1, PIM1, WNK3, SCYL3, PTPDC1, MARK1, MAPK1, SPAG9, EIF2AK1, MAPK6, MAPK4, EIF2S1, PDGFRA, NEK9, MAPK9, MAPK7, NEK6, NEK7, CDK5R1, PPP2R3A, LPPR4, ENPP1, NEK3, ERBB4, ERBB3, DUSP10, STK17B, ADRBK1, CHEK1, EPHB3, UHMK1, GPD1L, DUSP19…	2272	973	13528	1.57882	1.03144e-11	1.47349e-12	4.37428e-12
GOTERM_BP_FAT	GO:0006793~phosphorus metabolic process	258	0.833603	2.28466e-15	PDP1, EFNA1, GDF6, PTPN21, LPAR1, PRKG1, PRKX, MAP3K5, MAP3K4, MAP3K9, COL4A3BP, MAP3K8, GAB1, TLK1, ADAM9, PTPRJ, IKBKAP, PAN3, PTPRM, BCR, PTPRG, KIAA1804, PTPRR, WNK1, PIM1, WNK3, SCYL3, PTPDC1, MARK1, MAPK1, SPAG9, EIF2AK1, MAPK6, MAPK4, EIF2S1, PDGFRA, NEK9, MAPK9, MAPK7, NEK6, NEK7, CDK5R1, PPP2R3A, LPPR4, ENPP1, NEK3, ERBB4, ERBB3, DUSP10, STK17B, ADRBK1, CHEK1, EPHB3, UHMK1, GPD1L, DUSP19…	2272	973	13528	1.57882	1.03144e-11	1.47349e-12	4.37428e-12
GOTERM_BP_FAT	GO:0051173~positive regulation of nitrogen compound metabolic process	187	0.6042	3.13396e-15	MEF2C, THRB, GDF6, EDN1, STAT5B, NAA15, CASK, FOXO1, RORA, FOXO3, CNOT7, CBFB, ZIC3, CITED2, IL11, S1PR1, GATA6, FOXF1, FOXF2, GATA4, H2AFX, MLL4, INSR, BCL10, SATB2, RARG, MYO6, RXRG, ARID1A, SIX4, MED13, MECOM, TRERF1, TNKS2, PTHLH, HHEX, MAPK1, EP300, HIF1A, MTF1, JUN, MED17, SIX1, VEGFA, PDGFRA, HMGB2, DRD1, SOX2, SOX5, SOX4, ABCA1, SOX6, SOX9, ARNT, HOXA1, MEIS2, NKX2-1, TNKS, TCF4, ASF1A, P…	2272	644	13528	1.72894	1.37526e-11	1.71907e-12	5.83977e-12
GOTERM_BP_FAT	GO:0051254~positive regulation of RNA metabolic process	150	0.484653	4.08162e-15	MEF2C, THRB, STAT5B, NAA15, CASK, FOXO1, RORA, FOXO3, CNOT7, CBFB, ZIC3, CITED2, IL11, S1PR1, GATA6, FOXF1, FOXF2, GATA4, MLL4, BCL10, SATB2, RARG, MYO6, RXRG, ARID1A, SIX4, MED13, MECOM, TRERF1, HHEX, EP300, HIF1A, MTF1, JUN, MED17, SIX1, VEGFA, HMGB2, SOX2, SOX5, SOX4, SOX6, SOX9, ARNT, HOXA1, MEIS2, NKX2-1, TCF4, ASF1A, PLAGL2, KLF6, MLL, IKZF2, EPAS1, KLF12, MAP2K1, NTF3, SMAD5, FOXA1, NR4A2,…	2272	481	13528	1.85683	1.8173e-11	2.01927e-12	7.71605e-12
GOTERM_BP_FAT	GO:0045893~positive regulation of transcription, DNA-dependent	148	0.478191	1.01333e-14	MEF2C, THRB, STAT5B, NAA15, CASK, FOXO1, RORA, FOXO3, CNOT7, CBFB, ZIC3, CITED2, IL11, S1PR1, GATA6, FOXF1, FOXF2, GATA4, MLL4, BCL10, SATB2, RARG, MYO6, RXRG, ARID1A, SIX4, MED13, MECOM, TRERF1, HHEX, EP300, HIF1A, MTF1, JUN, MED17, SIX1, VEGFA, HMGB2, SOX2, SOX5, SOX4, SOX6, SOX9, ARNT, HOXA1, MEIS2, NKX2-1, TCF4, ASF1A, PLAGL2, KLF6, MLL, IKZF2, EPAS1, KLF12, NTF3, SMAD5, FOXA1, NR4A2, SMAD4, …	2272	477	13528	1.84743	4.46958e-11	4.46954e-12	1.89737e-11
GOTERM_BP_FAT	GO:0010628~positive regulation of gene expression	171	0.552504	1.51558e-14	MEF2C, THRB, GDF6, STAT5B, NAA15, CASK, FOXO1, RORA, FOXO3, CNOT7, CBFB, ZIC3, CITED2, IL11, S1PR1, GATA6, FOXF1, FOXF2, GATA4, MLL4, BCL10, SATB2, RARG, MYO6, RXRG, ARID1A, SIX4, MED13, MECOM, TRERF1, HHEX, MAPK1, EP300, HIF1A, MTF1, JUN, MED17, SIX1, VEGFA, MAPK9, HMGB2, SOX2, SOX5, SOX4, SOX6, SOX9, ARNT, HOXA1, MEIS2, NKX2-1, TCF4, ASF1A, PLAGL2, ZNF423, KLF5, KLF6, MLL, IKZF2, EPAS1, KLF12, …	2272	581	13528	1.75245	6.72893e-11	6.11722e-12	2.85771e-11
GOTERM_BP_FAT	GO:0045941~positive regulation of transcription	167	0.53958	1.77345e-14	MEF2C, THRB, GDF6, STAT5B, NAA15, CASK, FOXO1, RORA, FOXO3, CNOT7, CBFB, ZIC3, CITED2, IL11, S1PR1, GATA6, FOXF1, FOXF2, GATA4, MLL4, BCL10, SATB2, RARG, MYO6, RXRG, ARID1A, SIX4, MED13, MECOM, TRERF1, HHEX, MAPK1, EP300, HIF1A, MTF1, JUN, MED17, SIX1, VEGFA, HMGB2, SOX2, SOX5, SOX4, SOX6, SOX9, ARNT, HOXA1, MEIS2, NKX2-1, TCF4, ASF1A, PLAGL2, ZNF423, KLF5, KLF6, MLL, IKZF2, EPAS1, KLF12, NTF3, T…	2272	564	13528	1.76304	7.8586e-11	6.54887e-12	3.33733e-11
GOTERM_BP_FAT	GO:0051174~regulation of phosphorus metabolic process	149	0.481422	2.0133e-14	ADCY3, DLC1, ADCY1, EFNA1, GDF6, EDN1, TTK, LPAR1, IL11, PRKAR2B, ZFP91, MAP3K5, PRKAR2A, MAP3K4, MAP3K9, GAB1, RAPGEF4, PRKACB, SPRED1, FRS2, INSR, ADAM9, BCL10, RBL2, SOCS3, KIAA1804, RBL1, PIM1, PKIA, IRS1, PPP1CB, SPAG9, PLCE1, MAP4K5, JUN, RELN, DRD1, CDK5R1, ENPP1, BMPR2, CHEK1, CCNG1, PIN1, DUSP19, KRAS, RAC1, NPM1, ADRA2A, ADRA2C, ADRA2B, TRAF6, FGD4, VAV3, TAOK2, MAP2K1, SMAD7, TGFBR1, M…	2272	485	13528	1.82924	8.89004e-11	6.83853e-12	3.77476e-11
GOTERM_BP_FAT	GO:0019220~regulation of phosphate metabolic process	149	0.481422	2.0133e-14	ADCY3, DLC1, ADCY1, EFNA1, GDF6, EDN1, TTK, LPAR1, IL11, PRKAR2B, ZFP91, MAP3K5, PRKAR2A, MAP3K4, MAP3K9, GAB1, RAPGEF4, PRKACB, SPRED1, FRS2, INSR, ADAM9, BCL10, RBL2, SOCS3, KIAA1804, RBL1, PIM1, PKIA, IRS1, PPP1CB, SPAG9, PLCE1, MAP4K5, JUN, RELN, DRD1, CDK5R1, ENPP1, BMPR2, CHEK1, CCNG1, PIN1, DUSP19, KRAS, RAC1, NPM1, ADRA2A, ADRA2C, ADRA2B, TRAF6, FGD4, VAV3, TAOK2, MAP2K1, SMAD7, TGFBR1, M…	2272	485	13528	1.82924	8.89004e-11	6.83853e-12	3.77476e-11
GOTERM_BP_FAT	GO:0007167~enzyme linked receptor protein signaling pathway	115	0.371567	3.11316e-14	MTSS1, NOG, GRIK2, EFNA1, GDF6, GDF5, STAT5B, FOXO1, SLC2A8, CTGF, GAB1, FRS2, INSR, ADAM9, PTPRJ, IRS2, PTPRG, SOCS7, IRS1, PLCE1, GRB10, JUN, VEGFA, COL1A2, PDGFRA, TGFBRAP1, NGF, FGFR1, ERBB4, ERBB3, BMPR2, EPHB3, GREM2, PXN, ADCYAP1, UBE2D3, UBE2D1, NIN, SMAD7, MYO1E, KLF10, TGFBR1, TGFBR2, MET, SMAD5, SMAD4, SMAD3, SMAD1, KDR, EPHA3, EPHA5, EPS15, EPHA4, EPHA7, EPS8, NTRK2, ARF4, TGFBR3, SMU…	2272	342	13528	2.00215	1.37526e-10	9.82325e-12	5.83977e-11
GOTERM_BP_FAT	GO:0042325~regulation of phosphorylation	144	0.465267	3.45175e-14	ADCY3, ADCY1, EFNA1, GDF6, EDN1, TTK, LPAR1, IL11, PRKAR2B, ZFP91, MAP3K5, PRKAR2A, MAP3K4, MAP3K9, GAB1, RAPGEF4, PRKACB, SPRED1, FRS2, INSR, ADAM9, BCL10, RBL2, SOCS3, KIAA1804, RBL1, PIM1, PKIA, IRS1, PPP1CB, SPAG9, PLCE1, MAP4K5, JUN, RELN, DRD1, CDK5R1, ENPP1, BMPR2, CHEK1, CCNG1, PIN1, DUSP19, KRAS, RAC1, NPM1, ADRA2A, ADRA2C, ADRA2B, TRAF6, FGD4, VAV3, TAOK2, MAP2K1, SMAD7, TGFBR1, MET, TG…	2272	466	13528	1.83993	1.52752e-10	1.01834e-11	6.48592e-11
GOTERM_BP_FAT	GO:0006468~protein amino acid phosphorylation	188	0.607431	6.11722e-14	STK33, NRBP1, STK38, EFNA1, TBK1, GDF6, TTK, CASK, RPS6KB1, LPAR1, PRKG1, PRKX, MAP3K5, MAP3K4, COL4A3BP, AAK1, MAP3K9, GAB1, MAP3K8, TLK1, PRKACB, FRS2, INSR, ADAM9, IKBKAP, TWF1, PAN3, BCR, CSNK1G1, STK24, KIAA1804, WNK1, PIM1, WNK3, SCYL3, WEE1, MARK1, MAP4K3, SPAG9, MAP4K4, MAPK1, PLCE1, MAP4K5, EIF2AK1, MAPK6, RIOK3, MAPK4, EIF2S1, PDGFRA, MAPK9, NEK9, RIPK2, RELN, CSNK1G3, MAPK7, ERC1, LRRK…	2272	667	13528	1.67825	2.70631e-10	1.69144e-11	1.14919e-10
GOTERM_BP_FAT	GO:0006350~transcription	471	1.52181	3.15783e-13	MEF2C, MEF2A, ZNF781, NAA15, RORA, CITED2, MAMSTR, EPC2, CDCA7, FLI1, MED28, MED26, FOXF1, PHTF2, FOXF2, ZNF395, TBPL1, ZNF641, IKBKAP, ZNF644, RREB1, TAF4B, RCOR1, TADA2B, ZHX1, EOMES, RXRG, ZHX3, HMG20A, MED13, HNF4G, MED19, ZNF236, MED17, JUN, TGIF1, VGLL4, MCTS1, ZNF41, CRTC2, ZNF516, AHCTF1, MYBL1, ARX, CASZ1, TCF4, ASXL2, DMBX1, ZNF398, ZNF527, KLF12, KLF10, ESRRG, KLF14, KLF15, HLF, ZNF536…	2272	2101	13528	1.33481	1.39687e-09	8.21686e-11	5.93148e-10
GOTERM_BP_FAT	GO:0006357~regulation of transcription from RNA polymerase II promoter	198	0.639742	4.46762e-13	MEF2C, STAT5B, RORA, CITED2, S1PR1, TRAK2, MED26, TRAK1, IKBKAP, RARG, RXRG, HNF4G, MED13, MECOM, MED19, MTF1, JUN, MED17, VEGFA, TGIF1, NKX2-1, TCF4, PLAGL2, DMBX1, DNMT3A, KLF6, IKZF2, MLL, KLF12, MAP2K1, NTF3, SUB1, SMAD7, KLF10, SMAD5, SMAD4, SMAD3, SMAD1, UBP1, DLX1, CSRNP3, RNF4, ETS1, RNF2, JAZF1, TCF12, TCF15, KLF4, PPARA, ELF2, MITF, ZEB1, ZNF148, FGF2, IHH, MBD2, RBBP7, MYCN, GTF2H1, CT…	2272	727	13528	1.62165	1.97644e-09	1.09802e-10	8.3924e-10
GOTERM_BP_FAT	GO:0045944~positive regulation of transcription from RNA polymerase II promoter	118	0.38126	1.04972e-12	MEF2C, THRB, STAT5B, CASK, FOXO1, RORA, FOXO3, CNOT7, ZIC3, CBFB, CITED2, IL11, S1PR1, GATA6, GATA4, SATB2, MYO6, RARG, RXRG, MED13, SIX4, MECOM, HHEX, EP300, HIF1A, MTF1, MED17, JUN, SIX1, VEGFA, HMGB2, SOX2, SOX5, SOX6, SOX9, ARNT, HOXA1, MEIS2, NKX2-1, PLAGL2, KLF6, IKZF2, MLL, EPAS1, NTF3, KLF12, FOXA1, SMAD5, NR4A2, SMAD4, SMAD3, NR4A3, SMAD1, SALL4, CSRNP3, RNF4, ETS1, KLF4, E2F1, PPARA, MI…	2272	371	13528	1.8938	4.64394e-09	2.44418e-10	1.97193e-09
GOTERM_BP_FAT	GO:0035295~tube development	81	0.261712	1.47171e-12	DLC1, NOG, NRP1, FGF9, PGF, WNT3A, DICER1, EDN1, ZEB2, PAX3, CXCL12, ZIC3, LGR4, ZIC2, SPRY2, BDNF, SPRY1, CTGF, GATA6, FOXF1, GATA4, ROBO2, HHIP, LOX, FGF1, FGF2, CYR61, IHH, BCL10, VANGL2, BCL2L11, MYCN, PTHLH, TNS3, MIB1, HHEX, EYA1, ACVR2B, EP300, PSEN2, VEGFA, SIX1, PDGFRA, TGIF1, TFAP2A, ZFPM2, MED1, ACVR1, SHROOM3, HOXA11, BMPR2, GREM1, HECA, RGMA, HAND1, CRISPLD2, BCL2, NKX2-1, TRAF6, CEB…	2272	220	13528	2.19224	6.51085e-09	3.25543e-10	2.76467e-09
GOTERM_BP_FAT	GO:0043549~regulation of kinase activity	114	0.368336	1.97786e-12	ADCY3, ADCY1, EFNA1, EDN1, LPAR1, PRKAR2B, MAP3K5, PRKAR2A, MAP3K4, MAP3K9, GAB1, PRKACB, SPRED1, INSR, FRS2, ADAM9, RBL2, KIAA1804, RBL1, PIM1, PKIA, PPP1CB, IRS1, SPAG9, MAP4K5, PLCE1, RELN, CDK5R1, DRD1, CHEK1, CCNG1, DUSP19, KRAS, RAC1, NPM1, ADRA2A, ADRA2C, ADRA2B, TRAF6, FGD4, VAV3, MAP2K1, TAOK2, TGFBR1, TGFBR2, MET, CDKN1A, CDKN1B, PRKAR1A, CCNT2, ZEB2, PRDX3, PDCD4, LATS2, SPRY4, CCNE2, …	2272	357	13528	1.90135	8.75006e-09	4.1667e-10	3.71548e-09
GOTERM_BP_FAT	GO:0051338~regulation of transferase activity	115	0.371567	1.61446e-11	ADCY3, ADCY1, EFNA1, EDN1, LPAR1, PRKAR2B, MAP3K5, PRKAR2A, MAP3K4, MAP3K9, GAB1, PRKACB, SPRED1, INSR, FRS2, ADAM9, RBL2, KIAA1804, RBL1, PIM1, PKIA, PPP1CB, IRS1, SPAG9, MAP4K5, PLCE1, RELN, CDK5R1, DRD1, CHEK1, CCNG1, DUSP19, KRAS, SERINC1, RAC1, NPM1, ADRA2A, ADRA2C, ADRA2B, TRAF6, FGD4, VAV3, MAP2K1, TAOK2, TGFBR1, TGFBR2, MET, CDKN1A, CDKN1B, PRKAR1A, CCNT2, ZEB2, PRDX3, PDCD4, LATS2, SPRY4…	2272	372	13528	1.84069	7.14239e-08	3.24654e-09	3.03283e-08
GOTERM_BP_FAT	GO:0044265~cellular macromolecule catabolic process	191	0.617124	2.99167e-11	BTRC, PPP2R5C, CBX4, RNF217, RNF216, MYLIP, ZNRF1, KLHL3, CD2AP, ZNRF2, CUL3, CUL2, CUL5, USP53, ATG7, WWP1, WIBG, FBXO28, RABGEF1, ITCH, RNF34, FBXO21, FBXO22, ADAM9, PAN2, PAN3, SOCS3, ENC1, UBE2J1, SOCS6, CECR2, UBR3, SOCS7, SOCS4, SKP1, MYH9, BRAP, PSMA2, MIB1, DCUN1D1, KDM2B, UHRF2, KDM2A, TRIM33, BACE2, UBR5, FBXL5, RNF138, RAD18, AMFR, TNFAIP3, FBXO10, FBXO11, RAD23B, DERL2, DERL1, PABPC4,…	2272	725	13528	1.56863	1.32352e-07	5.75442e-09	5.61996e-08
GOTERM_BP_FAT	GO:0045859~regulation of protein kinase activity	108	0.34895	3.0869e-11	ADCY3, ADCY1, EFNA1, EDN1, LPAR1, PRKAR2B, MAP3K5, PRKAR2A, MAP3K4, MAP3K9, GAB1, PRKACB, SPRED1, INSR, FRS2, ADAM9, KIAA1804, PIM1, PPP1CB, PKIA, SPAG9, MAP4K5, PLCE1, RELN, CDK5R1, DRD1, CHEK1, CCNG1, DUSP19, KRAS, NPM1, ADRA2A, ADRA2C, ADRA2B, TRAF6, FGD4, MAP2K1, TAOK2, TGFBR1, TGFBR2, MET, CDKN1A, CDKN1B, PRKAR1A, CCNT2, ZEB2, PDCD4, LATS2, SPRY4, CCNE2, SPRY2, PDPK1, SPRY1, CASP3, PAK2, TGF…	2272	345	13528	1.86393	1.36564e-07	5.69018e-09	5.79885e-08
GOTERM_BP_FAT	GO:0051603~proteolysis involved in cellular protein catabolic process	164	0.529887	4.30593e-11	BTRC, PPP2R5C, CBX4, RNF217, RNF216, MYLIP, ZNRF1, CD2AP, KLHL3, ZNRF2, CUL3, CUL2, CUL5, USP53, WWP1, ATG7, FBXO28, RABGEF1, ITCH, RNF34, FBXO21, FBXO22, ADAM9, PAN2, SOCS3, ENC1, UBE2J1, SOCS6, UBR3, SOCS7, SOCS4, SKP1, MYH9, BRAP, PSMA2, MIB1, DCUN1D1, KDM2B, UHRF2, KDM2A, TRIM33, BACE2, UBR5, FBXL5, RNF138, RAD18, AMFR, TNFAIP3, FBXO10, FBXO11, RAD23B, DERL2, DERL1, UBA6, UBE2V1, CDC34, ARIH1…	2272	600	13528	1.62749	1.90494e-07	7.61978e-09	8.08885e-08
GOTERM_BP_FAT	GO:0044257~cellular protein catabolic process	164	0.529887	6.58803e-11	BTRC, PPP2R5C, CBX4, RNF217, RNF216, MYLIP, ZNRF1, CD2AP, KLHL3, ZNRF2, CUL3, CUL2, CUL5, USP53, WWP1, ATG7, FBXO28, RABGEF1, ITCH, RNF34, FBXO21, FBXO22, ADAM9, PAN2, SOCS3, ENC1, UBE2J1, SOCS6, UBR3, SOCS7, SOCS4, SKP1, MYH9, BRAP, PSMA2, MIB1, DCUN1D1, KDM2B, UHRF2, KDM2A, TRIM33, BACE2, UBR5, FBXL5, RNF138, RAD18, AMFR, TNFAIP3, FBXO10, FBXO11, RAD23B, DERL2, DERL1, UBA6, UBE2V1, CDC34, ARIH1…	2272	603	13528	1.61939	2.91454e-07	1.12098e-08	1.23758e-07
GOTERM_BP_FAT	GO:0051252~regulation of RNA metabolic process	404	1.30533	6.61852e-11	MEF2C, MEF2A, NAA15, SYNCRIP, RORA, CITED2, FLI1, MED26, FOXF1, FOXF2, ZNF395, TBPL1, ZNF641, IKBKAP, RREB1, TAF4B, ZHX1, EOMES, RXRG, ZHX3, HMG20A, MED13, HNF4G, MECOM, MED19, ZNF236, JUN, MED17, TGIF1, ZNF41, MYBL1, ARX, TCF4, DMBX1, ZNF398, ZNF527, DNMT3A, MAP2K1, KLF12, NTF3, KLF10, PAIP1, ESRRG, KLF15, KCNH1, HLF, ELF2, BACH2, TSG101, ZNFX1, ELF5, CCNE1, ZNF148, HSF2, MYB, FGF2, SERTAD2, IHH…	2272	1813	13528	1.32681	2.92804e-07	1.08446e-08	1.24331e-07
GOTERM_BP_FAT	GO:0043632~modification-dependent macromolecule catabolic process	157	0.50727	1.11725e-10	BTRC, PPP2R5C, CBX4, RNF217, RNF216, MYLIP, ZNRF1, CD2AP, KLHL3, ZNRF2, CUL3, CUL2, CUL5, USP53, WWP1, ATG7, FBXO28, RABGEF1, ITCH, RNF34, FBXO21, FBXO22, PAN2, SOCS3, ENC1, SOCS6, UBE2J1, UBR3, SOCS7, SOCS4, SKP1, BRAP, PSMA2, MIB1, DCUN1D1, KDM2B, UHRF2, KDM2A, TRIM33, UBR5, FBXL5, RNF138, RAD18, AMFR, TNFAIP3, FBXO10, FBXO11, RAD23B, DERL2, DERL1, UBA6, UBE2V1, CDC34, ARIH1, FBXW7, ARIH2, UBE2…	2272	574	13528	1.62859	4.94272e-07	1.76526e-08	2.0988e-07
GOTERM_BP_FAT	GO:0019941~modification-dependent protein catabolic process	157	0.50727	1.11725e-10	BTRC, PPP2R5C, CBX4, RNF217, RNF216, MYLIP, ZNRF1, CD2AP, KLHL3, ZNRF2, CUL3, CUL2, CUL5, USP53, WWP1, ATG7, FBXO28, RABGEF1, ITCH, RNF34, FBXO21, FBXO22, PAN2, SOCS3, ENC1, SOCS6, UBE2J1, UBR3, SOCS7, SOCS4, SKP1, BRAP, PSMA2, MIB1, DCUN1D1, KDM2B, UHRF2, KDM2A, TRIM33, UBR5, FBXL5, RNF138, RAD18, AMFR, TNFAIP3, FBXO10, FBXO11, RAD23B, DERL2, DERL1, UBA6, UBE2V1, CDC34, ARIH1, FBXW7, ARIH2, UBE2…	2272	574	13528	1.62859	4.94272e-07	1.76526e-08	2.0988e-07
GOTERM_BP_FAT	GO:0045184~establishment of protein localization	197	0.636511	1.94688e-10	RAB3GAP2, RAB1A, HOOK1, KIF13A, CRY2, TRAK2, TRAK1, VPS4A, TLK1, NUP35, RAB21, VTI1B, MYH9, MAPK1, LCA5, BACE2, JUN, RAB14, RAB15, SRP72, RAB10, SDAD1, MTX3, AKAP12, ARF6, RIMS2, STX17, NUP50, STX16, TNKS, TRAM1, SEC23IP, SYS1, TAOK2, CBLB, RABEP1, ARF4, SYTL4, SMURF1, GOSR1, RAB5B, AP1B1, TSG101, FGF9, TIMM17A, AP1S3, AP2B1, AP1S2, SEH1L, SRPR, ZFYVE9, AP3B2, RAB6B, FGF2, STX6, STX1A, PGAP1, RPH…	2272	769	13528	1.52533	8.61301e-07	2.97001e-08	3.65729e-07
GOTERM_BP_FAT	GO:0015031~protein transport	195	0.630048	2.65238e-10	RAB3GAP2, RAB1A, HOOK1, KIF13A, CRY2, TRAK2, TRAK1, VPS4A, TLK1, NUP35, RAB21, VTI1B, MYH9, MAPK1, LCA5, BACE2, JUN, RAB14, RAB15, SRP72, RAB10, SDAD1, MTX3, AKAP12, ARF6, RIMS2, STX17, NUP50, STX16, TNKS, TRAM1, SEC23IP, SYS1, TAOK2, CBLB, RABEP1, ARF4, SYTL4, SMURF1, GOSR1, RAB5B, AP1B1, TSG101, FGF9, TIMM17A, AP1S3, AP2B1, AP1S2, SRPR, SEH1L, ZFYVE9, AP3B2, RAB6B, FGF2, STX6, STX1A, PGAP1, RPH…	2272	762	13528	1.52372	1.17341e-06	3.91138e-08	4.98259e-07
GOTERM_BP_FAT	GO:0008104~protein localization	219	0.707593	3.47975e-10	RAB3GAP2, RAB1A, HOOK1, KIF13A, CRY2, TRAK2, TRAK1, VPS4A, TLK1, NUP35, RAB21, VANGL2, VTI1B, MYH9, MAPK1, LCA5, BACE2, JUN, RAB14, RAB15, BIN3, SRP72, RAB10, SDAD1, MTX3, AKAP12, ARF6, RIMS2, STX17, DMD, STX16, NUP50, TNKS, TRAM1, SEC23IP, SYS1, TAOK2, CBLB, RABEP1, ARF4, SYTL4, GOSR1, SMURF1, AP1B1, RAB5B, FGF9, TSG101, TIMM17A, NBEA, MLH3, AP1S3, AP2B1, AP1S2, SEH1L, SRPR, ZFYVE9, TMSB15B, AP3…	2272	882	13528	1.47843	1.53944e-06	4.96595e-08	6.53684e-07
GOTERM_BP_FAT	GO:0016310~phosphorylation	202	0.652666	4.1422e-10	EFNA1, GDF6, LPAR1, PRKG1, PRKX, MAP3K5, MAP3K4, COL4A3BP, MAP3K9, MAP3K8, GAB1, TLK1, ADAM9, IKBKAP, PAN3, BCR, KIAA1804, WNK1, PIM1, WNK3, SCYL3, MARK1, SPAG9, MAPK1, EIF2AK1, MAPK6, EIF2S1, MAPK4, PDGFRA, MAPK9, NEK9, MAPK7, NEK6, NEK7, CDK5R1, ERBB4, NEK3, ERBB3, STK17B, ADRBK1, CHEK1, EPHB3, UHMK1, TNKS, MAP2K1, TAOK2, SMAD7, TGFBR1, TGFBR2, TAOK3, ATM, KDR, EPHA3, EPHA5, EPHA4, EPHA7, NTRK2…	2272	800	13528	1.50344	1.83251e-06	5.72659e-08	7.78127e-07
GOTERM_BP_FAT	GO:0030163~protein catabolic process	165	0.533118	4.49456e-10	BTRC, PPP2R5C, CBX4, RNF217, RNF216, MYLIP, ZNRF1, CD2AP, KLHL3, ZNRF2, CUL3, CUL2, CUL5, USP53, WWP1, ATG7, FBXO28, RABGEF1, ITCH, RNF34, FBXO21, FBXO22, ADAM9, PAN2, SOCS3, ENC1, UBE2J1, SOCS6, UBR3, SOCS7, SOCS4, SKP1, MYH9, BRAP, PSMA2, MIB1, DCUN1D1, KDM2B, UHRF2, KDM2A, TRIM33, BACE2, UBR5, FBXL5, RNF138, RAD18, YME1L1, AMFR, TNFAIP3, FBXO10, FBXO11, RAD23B, DERL2, DERL1, UBA6, UBE2V1, CDC3…	2272	622	13528	1.5795	1.98839e-06	6.02544e-08	8.44319e-07
GOTERM_BP_FAT	GO:0007243~protein kinase cascade	110	0.355412	6.01677e-10	STK38, TBK1, EFNA1, STAT5B, EDN1, GNA12, RPS6KB1, LPAR1, MAP3K5, MAP3K4, MAP3K9, GAB1, PRKACB, SPRED1, RAPGEF2, INSR, FRS2, ADAM9, IKBKAP, BCL10, SOCS3, KIAA1804, SOCS6, WNK1, WNK3, IRS1, MARK1, MAP4K3, SPAG9, MAP4K4, MAPK1, MAP4K5, PLCE1, MAPK9, MAPK7, ERC1, LRRK2, FGFR1, ERBB3, STK17B, DUSP10, AKAP11, AZI2, IRAK4, DUSP19, ADRA2A, ADRA2C, ADRA2B, TRAF6, STK38L, FGD4, MAP2K1, TAOK2, TGFBR1, MET, …	2272	370	13528	1.77018	2.66182e-06	7.82888e-08	1.13027e-06
GOTERM_BP_FAT	GO:0007242~intracellular signaling cascade	292	0.943457	6.0541e-10	ADCY3, ADCY1, EFNA1, EDN1, STAT5B, LPAR1, ITSN1, RAB1A, MAP3K5, MAP3K4, S1PR1, CTGF, MAP3K9, GAB1, RAPGEF5, H2AFX, RAPGEF4, TLK1, RAPGEF2, GNG5, RAB21, ADAM9, IKBKAP, PLD2, MAGI2, RARG, BCR, RREB1, KIAA1804, HTR4, WNK1, WNK3, MED13, PCLO, MARK1, RND3, MAPK1, SPAG9, MED17, UBR5, RAB14, RAB15, MAPK9, MAPK7, RAB10, UNC13B, DCBLD2, PLCXD3, RALGPS2, RALGPS1, ERBB3, DUSP10, STK17B, AKAP13, CHEK1, ARF6,…	2272	1256	13528	1.38426	2.67833e-06	7.65239e-08	1.13728e-06
GOTERM_BP_FAT	GO:0009057~macromolecule catabolic process	197	0.636511	7.82152e-10	PPP2R5C, RNF217, RNF216, MYLIP, ZNRF1, CD2AP, ZNRF2, CUL3, CUL2, USP53, CUL5, WWP1, ADAM9, PAN2, PAN3, UBE2J1, UBR3, SKP1, MYH9, BRAP, ADAMTS9, UHRF2, BACE2, UBR5, FBXL5, YME1L1, AMFR, RAD23B, PABPC4, UBA6, CDC34, ARIH1, ARIH2, SPOP, NPLOC4, PCNP, CDC27, ATM, RNF8, UPF3A, RNF6, CBLB, RNF2, SMURF2, SMURF1, LDLR, TSG101, AUH, USP19, MGRN1, MAP1LC3B, USP12, USP15, FBXL17, USP14, USP13, ABCE1, ZCCHC1…	2272	781	13528	1.5019	3.46024e-06	9.61178e-08	1.4693e-06
GOTERM_BP_FAT	GO:0010629~negative regulation of gene expression	139	0.449111	8.08553e-10	MEF2C, THRB, CBX4, CBX2, CITED2, SIN3B, HOXC8, WWP1, CLP1, FOXF2, EED, INSR, SATB1, SATB2, RARG, GABPA, RBL1, ZHX1, ZHX3, PKIA, FOXN3, SUZ12, HHEX, TRIM33, TGIF1, CELF1, SUDS3, HMGB2, GCLC, SOX2, SOX6, LIN28A, SOX9, LIN28B, NR2C1, MEIS2, NKX2-1, BHLHE40, TCF4, ZNF423, DMBX1, DNMT3A, EHMT1, KLF12, CREBZF, SMAD7, KLF10, FOXA1, SMAD4, NDFIP2, SMAD3, SMAD1, UBP1, FOXP1, FOXP2, HOXB4, DLX1, CDKN1B, SA…	2272	504	13528	1.64214	3.57703e-06	9.66767e-08	1.5189e-06
GOTERM_BP_FAT	GO:0006355~regulation of transcription, DNA-dependent	390	1.2601	8.98567e-10	MEF2C, MEF2A, NAA15, RORA, CITED2, FLI1, MED26, FOXF1, FOXF2, ZNF395, TBPL1, ZNF641, IKBKAP, RREB1, TAF4B, ZHX1, EOMES, RXRG, ZHX3, HMG20A, MED13, HNF4G, MECOM, MED19, ZNF236, JUN, MED17, TGIF1, ZNF41, MYBL1, ARX, TCF4, DMBX1, ZNF398, ZNF527, DNMT3A, MAP2K1, KLF12, NTF3, KLF10, ESRRG, KLF15, KCNH1, HLF, ELF2, BACH2, TSG101, ZNFX1, ELF5, CCNE1, ZNF148, HSF2, MYB, FGF2, SERTAD2, IHH, BRF2, ZNF287, …	2272	1773	13528	1.30973	3.97525e-06	1.04612e-07	1.68799e-06
GOTERM_BP_FAT	GO:0046907~intracellular transport	171	0.552504	1.00944e-09	RAB3GAP2, NRBP1, AP1G1, GRIK2, KLHL2, HOOK1, STARD3, CRY2, TRAK2, GBF1, TIMM9, TRAK1, VPS4A, SLC25A27, TLK1, SAR1B, SAR1A, SCAMP1, MCM3AP, SCAMP3, MYO6, NUDT4, VTI1B, RPH3A, MYH9, HHEX, MAPK1, NDEL1, ATP2C1, JUN, LYST, TBRG1, RAB14, SDCBP, AKAP6, SRP72, ERC1, LRPPRC, SNX9, DERL2, DRD1, DERL1, NAPG, AGFG1, MTX3, AKAP12, DSCR3, CTSA, ABCA1, LMAN1, RIMS2, STX17, STX16, NUP50, NPM1, SEC23IP, TRAM1, G…	2272	657	13528	1.54973	4.46576e-06	1.14507e-07	1.89627e-06
GOTERM_BP_FAT	GO:0030036~actin cytoskeleton organization	75	0.242326	2.55391e-09	RHOJ, DLC1, MTSS1, LIMA1, TLN1, NUAK2, WASF3, CAPZA2, FERMT2, LMO7, PRKG1, ACTG1, PDPK1, PAK2, TMSB15B, RALA, PLS3, LIMK1, TRPM7, MYH9, FLNB, ARHGAP26, ELMO1, RND3, NCK2, EPB41L1, ATP2C1, SDCBP, BIN3, TMSB4X, SHROOM3, SHROOM4, CNN3, SSH1, CALD1, SSH2, NEDD9, ABI2, ARPC4, ARF6, FHDC1, CAPZB, ITGB1, DAAM2, ESPN, CORO2B, PFN2, KRAS, EZR, SORBS1, PTK2B, BCL2, RAC1, ADRA2A, PAFAH1B1, WIPF1, CNN1, FGD5…	2272	226	13528	1.97596	1.12984e-05	2.82463e-07	4.79762e-06
GOTERM_BP_FAT	GO:0051270~regulation of cell motion	67	0.216478	2.56189e-09	DLC1, RTN4, NRP1, STAT5B, EDN1, RPS6KB1, CXCL12, CITED2, VCL, S1PR1, SEMA3F, GAB1, SEMA3A, UNC5C, INSR, FGF2, ADAM9, IRS2, PTPRM, IL6R, IRS1, VASH1, MAPK1, SPAG9, HIF1A, CLIC4, RRAS2, F3, VEGFA, PDGFRA, ADAM17, DRD1, ERBB4, CSF1, ABHD2, KIT, CBLL1, GREM1, TRIB1, IGF1R, MIA3, PTK2B, BCL2, MAP3K1, RAC1, PIK3R1, B4GALT1, PARD6B, FLT1, MAP2K1, SMAD7, TBX5, TGFBR1, NF1, SMAD3, ITGA2, MYO1F, FURIN, KDR…	2272	193	13528	2.06701	1.13337e-05	2.76434e-07	4.8126e-06
GOTERM_BP_FAT	GO:0033674~positive regulation of kinase activity	76	0.245557	3.04539e-09	ADCY3, ADCY1, EFNA1, EDN1, ZEB2, LPAR1, PRKAR2B, MAP3K5, PDPK1, PRKAR2A, MAP3K4, MAP3K9, GAB1, TGFA, PAK1, PRKACB, NRG1, INSR, FGF2, FRS2, ADAM9, GHR, IRAK1, CCDC88A, KIAA1804, PIM1, PPP1CB, IRS1, SPAG9, MAP4K5, PLCE1, ADRB2, ACVR2B, CCND3, EREG, ADAM17, RELN, MAP3K13, GAP43, PRKD3, TNF, CSF1, KITLG, KIT, KRAS, ERCC6, MAP3K2, PTK2B, MAP3K1, NPM1, RAC1, ADRA2A, ADRA2C, CD4, ADRA2B, TRAF6, PPAP2A, …	2272	231	13528	1.95897	1.34727e-05	3.20781e-07	5.72086e-06
GOTERM_BP_FAT	GO:0000904~cell morphogenesis involved in differentiation	79	0.25525	3.27147e-09	NRP2, NOG, NRP1, WNT3A, CXCL12, NRCAM, CUL3, ATP2B2, BDNF, DAB2, SLC1A3, ANK3, POU4F2, ROBO2, SEMA3A, UNC5C, DSCAM, PTPRM, KIF5C, EOMES, NRXN1, MYH9, SLITRK1, SLITRK4, SLITRK3, NDEL1, HIF1A, CNTN4, VCAN, EFNA5, RELN, SIAH1, LAMC1, SLITRK6, GAP43, KALRN, CDK5R1, LPPR4, ERBB3, SOX9, EPHB3, MYCBP2, ARX, ALCAM, HOXA1, IGF1R, PVRL1, BCL2, BCL11B, NUMB, RAC1, LHX4, B3GNT1, NKX2-1, PAFAH1B1, NEFL, SNAP2…	2272	244	13528	1.9278	1.44729e-05	3.36581e-07	6.14557e-06
GOTERM_BP_FAT	GO:0043009~chordate embryonic development	99	0.319871	3.34442e-09	DLC1, NOG, WNT3A, EDN1, GNA12, HOXD1, CITED2, ZIC2, CUL3, DAB2, GATA6, COL4A3BP, FOXF1, GATA4, BCL10, SATB2, VANGL2, GABPA, PTPRR, EOMES, DLL1, SIX4, MECOM, MYH9, BCL2L11, MIB1, HIF1A, NDEL1, EP300, SIX1, PDGFRA, TGIF1, PYGO2, TFAP2A, COL1A1, ELL, ITGB1, ARNT, HOXA3, SLC30A1, HOXA9, AXIN2, TRAF6, EPAS1, MYO1E, TGFBR1, TGFBR2, EN1, ATM, HOXB4, DLX1, SALL4, PLCG1, TGFBR3, TCF15, MYH10, FGF9, ZEB2, …	2272	331	13528	1.78087	1.47956e-05	3.36266e-07	6.28261e-06
GOTERM_BP_FAT	GO:0051272~positive regulation of cell motion	42	0.135703	3.8487e-09	DRD1, ERBB4, CSF1, STAT5B, EDN1, RPS6KB1, CBLL1, KIT, CXCL12, IGF1R, MIA3, S1PR1, PTK2B, BCL2, FGF2, INSR, PIK3R1, ADAM9, IRS2, FLT1, MAP2K1, TGFBR1, SMAD3, MYO1F, ITGA2, IL6R, FURIN, IRS1, KDR, MAPK1, SPAG9, HIF1A, ETS1, PTP4A1, RRAS2, F3, VEGFA, PDGFRA, AMOT, ADAM17, HBEGF, F2R	2272	98	13528	2.55181	1.70265e-05	3.78369e-07	7.22991e-06
GOTERM_BP_FAT	GO:0007169~transmembrane receptor protein tyrosine kinase signaling pathway	74	0.239095	4.11447e-09	MTSS1, FGF5, NRP1, FGF9, EFNA1, GRIK2, STAT5B, SHOC2, FOXO1, SLC2A8, CTGF, GAB1, NRG1, FGF1, INSR, FGF2, FRS2, GHR, PTPRJ, IRS2, PTPRG, SOCS7, STXBP4, IRS1, SS18, NCK2, PLCE1, ADRB2, GRB10, EREG, VEGFA, PDGFRA, SORT1, ADAM17, NGF, FGFR1, REPS2, ERBB4, ERBB3, BMPR2, ABI1, KIT, EPHB3, PXN, ADCYAP1, PHIP, IGF1R, SORBS1, CEP57, PTK2B, SOS1, CD4, PIK3R3, PIK3R1, TXNIP, FLT1, NIN, MYO1E, MET, APPL1, ST…	2272	224	13528	1.96702	1.82023e-05	3.95705e-07	7.72918e-06
GOTERM_BP_FAT	GO:0030029~actin filament-based process	78	0.252019	4.23375e-09	RHOJ, DLC1, MTSS1, LIMA1, TLN1, NUAK2, WASF3, CAPZA2, FERMT2, LMO7, PRKG1, ACTG1, PDPK1, PAK2, TMSB15B, RALA, PLS3, MYO6, LIMK1, TRPM7, MYH9, FLNB, ARHGAP26, ELMO1, RND3, NCK2, EPB41L1, ATP2C1, SDCBP, BIN3, TMSB4X, MYO5A, SHROOM3, SHROOM4, CNN3, SSH1, CALD1, SSH2, NEDD9, ABI2, ARPC4, ARF6, FHDC1, CAPZB, ITGB1, DAAM2, ESPN, CORO2B, PFN2, KRAS, EZR, SORBS1, PTK2B, BCL2, RAC1, ADRA2A, PAFAH1B1, WIPF…	2272	241	13528	1.92709	1.87299e-05	3.98513e-07	7.95325e-06
GOTERM_BP_FAT	GO:0048598~embryonic morphogenesis	93	0.300485	5.23062e-09	DLC1, NOG, FGF9, WNT3A, DICER1, GDF5, EDN1, GNA12, SOBP, ZEB2, ZEB1, PAX3, ZIC2, CUL3, SPRY2, ATP2B2, PCGF2, PGP, FOXF1, CHST11, GATA4, FRS2, BCL10, SATB2, MYO6, RARG, VANGL2, EOMES, PCDH8, SIX4, MBNL1, MECOM, ACVR2A, MIB1, EYA1, ACVR2B, KIAA1715, PSEN2, SIX1, TGIF1, TFAP2A, TXNRD1, TBX18, MED1, ACVR1, SHROOM3, HOXA11, SOX2, BMPR2, GREM1, TCF7L2, RGMA, HOXA1, HOXA3, HAND1, CYP26B1, HOXA10, POU2F1…	2272	307	13528	1.80372	2.314e-05	4.82089e-07	9.82591e-06
GOTERM_BP_FAT	GO:0009792~embryonic development ending in birth or egg hatching	99	0.319871	5.60785e-09	DLC1, NOG, WNT3A, EDN1, GNA12, HOXD1, CITED2, ZIC2, CUL3, DAB2, GATA6, COL4A3BP, FOXF1, GATA4, BCL10, SATB2, VANGL2, GABPA, PTPRR, EOMES, DLL1, SIX4, MECOM, MYH9, BCL2L11, MIB1, HIF1A, NDEL1, EP300, SIX1, PDGFRA, TGIF1, PYGO2, TFAP2A, COL1A1, ELL, ITGB1, ARNT, HOXA3, SLC30A1, HOXA9, AXIN2, TRAF6, EPAS1, MYO1E, TGFBR1, TGFBR2, EN1, ATM, HOXB4, DLX1, SALL4, PLCG1, TGFBR3, TCF15, MYH10, FGF9, ZEB2, …	2272	334	13528	1.76488	2.48088e-05	5.06308e-07	1.05345e-05
GOTERM_BP_FAT	GO:0048812~neuron projection morphogenesis	71	0.229402	5.76715e-09	NRP2, NRP1, WNT3A, CXCL12, NRCAM, BDNF, ANK3, POU4F2, ROBO2, SEMA3A, UNC5C, DSCAM, PTPRM, KIF5C, NRXN1, SLITRK1, SLITRK4, SLITRK3, NDEL1, ADM, VCAN, EFNA5, RELN, SIAH1, CNTN4, SLITRK6, GAP43, KALRN, CDK5R1, LPPR4, ERBB3, EPHB3, MYCBP2, ARX, ALCAM, IGF1R, HOXA1, PVRL1, BCL2, BCL11B, DMD, NUMB, RAC1, LHX4, B3GNT1, NKX2-1, PAFAH1B1, NEFL, SNAP25, DCLK1, ACTB, PARD6B, NTF3, MAP2K1, CREB1, MAP1B, NTNG…	2272	213	13528	1.98474	2.55136e-05	5.10277e-07	1.08338e-05
GOTERM_BP_FAT	GO:0031175~neuron projection development	81	0.261712	6.60003e-09	NRP2, NRP1, WNT3A, STRN, PRKG1, CXCL12, NRCAM, BDNF, ANK3, POU4F2, ROBO2, SEMA3A, UNC5C, SS18L1, DSCAM, MYO6, PTPRM, KIF5C, NRXN1, SLITRK1, SLITRK4, SLITRK3, NDEL1, ADM, CNTN4, SIAH1, VCAN, EFNA5, RELN, SLITRK6, GAP43, NGF, KALRN, FGFR1, CDK5R1, LPPR4, ERBB3, ABI2, EPHB3, MYCBP2, ARX, ALCAM, HOXA1, IGF1R, PVRL1, PTK2B, BCL2, BCL11B, DMD, RAC1, NUMB, LHX4, B3GNT1, NKX2-1, PAFAH1B1, NEFL, SNAP25, D…	2272	256	13528	1.88395	2.91981e-05	5.7252e-07	1.23984e-05
GOTERM_BP_FAT	GO:0030335~positive regulation of cell migration	39	0.12601	7.20963e-09	DRD1, ERBB4, CSF1, EDN1, RPS6KB1, CBLL1, KIT, CXCL12, IGF1R, MIA3, S1PR1, PTK2B, BCL2, FGF2, INSR, PIK3R1, ADAM9, IRS2, FLT1, MAP2K1, SMAD3, MYO1F, ITGA2, IL6R, FURIN, IRS1, KDR, MAPK1, SPAG9, HIF1A, PTP4A1, RRAS2, F3, VEGFA, PDGFRA, AMOT, ADAM17, HBEGF, F2R	2272	89	13528	2.60915	3.18949e-05	6.13373e-07	1.35435e-05
GOTERM_BP_FAT	GO:0045860~positive regulation of protein kinase activity	73	0.235864	8.18754e-09	ADCY3, ADCY1, EFNA1, EDN1, ZEB2, LPAR1, PRKAR2B, MAP3K5, PDPK1, PRKAR2A, MAP3K4, MAP3K9, GAB1, TGFA, PAK1, PRKACB, NRG1, INSR, FGF2, FRS2, ADAM9, GHR, IRAK1, CCDC88A, KIAA1804, PIM1, PPP1CB, SPAG9, MAP4K5, PLCE1, ADRB2, ACVR2B, CCND3, EREG, ADAM17, RELN, MAP3K13, GAP43, PRKD3, TNF, CSF1, KITLG, KIT, KRAS, ERCC6, MAP3K2, PTK2B, MAP3K1, NPM1, ADRA2A, ADRA2C, CD4, ADRA2B, TRAF6, PPAP2A, AGK, FGD4, F…	2272	223	13528	1.94914	3.6221e-05	6.83428e-07	1.53806e-05
GOTERM_BP_FAT	GO:0051347~positive regulation of transferase activity	77	0.248788	8.264e-09	ADCY3, ADCY1, EFNA1, EDN1, ZEB2, LPAR1, PRKAR2B, MAP3K5, PDPK1, PRKAR2A, MAP3K4, MAP3K9, GAB1, TGFA, PAK1, PRKACB, NRG1, INSR, FGF2, FRS2, ADAM9, GHR, IRAK1, CCDC88A, KIAA1804, PIM1, PPP1CB, IRS1, SPAG9, MAP4K5, PLCE1, ADRB2, ACVR2B, CCND3, EREG, ADAM17, RELN, MAP3K13, GAP43, PRKD3, TNF, CSF1, KITLG, KIT, KRAS, ERCC6, MAP3K2, PTK2B, SERINC1, MAP3K1, NPM1, RAC1, ADRA2A, ADRA2C, CD4, ADRA2B, TRAF6,…	2272	240	13528	1.91031	3.65593e-05	6.77036e-07	1.55242e-05
GOTERM_BP_FAT	GO:0000902~cell morphogenesis	103	0.332795	1.09301e-08	NOG, WNT3A, CXCL12, NRCAM, CUL3, ATP2B2, BDNF, DAB2, ANK1, ANK3, COL4A3BP, FOXF1, ROBO2, UNC5C, DSCAM, PTPRM, VANGL2, KIF5C, EOMES, PCM1, MYH9, SLITRK1, SLITRK4, SLITRK3, HIF1A, NDEL1, RELN, BIN3, EFNA5, LAMC1, SLITRK6, KALRN, CDK5R1, LPPR4, SSH1, ERBB3, ARPC4, SOX6, SOX9, EPHB3, ARX, ALCAM, HOXA1, PVRL1, DMD, NUMB, RAC1, LHX4, B3GNT1, NKX2-1, CLASP1, CLASP2, FN1, PARD6B, MAP2K1, NTF3, NR4A2, CEL…	2272	356	13528	1.72271	4.83537e-05	8.79179e-07	2.05326e-05
GOTERM_BP_FAT	GO:0032989~cellular component morphogenesis	112	0.361874	1.09423e-08	NOG, WNT3A, CXCL12, NRCAM, ACTG1, CUL3, ATP2B2, DAB2, BDNF, ANK1, ANK3, COL4A3BP, FOXF1, ROBO2, UNC5C, TBPL1, DSCAM, PTPRM, VANGL2, KIF5C, EOMES, PCM1, MYH9, SLITRK1, SLITRK4, SLITRK3, HIF1A, NDEL1, RELN, BIN3, EFNA5, LAMC1, SLITRK6, KALRN, CDK5R1, LPPR4, SSH1, AGFG1, ERBB3, ARPC4, SOX6, SOX9, EPHB3, ITGB1, ARX, ALCAM, HOXA1, PVRL1, DMD, NUMB, RAC1, B3GNT1, LHX4, NKX2-1, CLASP1, CLASP2, FN1, PARD…	2272	397	13528	1.67978	4.84077e-05	8.64443e-07	2.05555e-05
GOTERM_BP_FAT	GO:0016481~negative regulation of transcription	125	0.403877	1.41933e-08	MEF2C, THRB, CBX4, CBX2, CITED2, HOXC8, SIN3B, WWP1, FOXF2, EED, SATB1, SATB2, RARG, GABPA, RBL1, ZHX1, ZHX3, PKIA, FOXN3, SUZ12, HHEX, TRIM33, TGIF1, SUDS3, HMGB2, GCLC, SOX2, SOX6, SOX9, NR2C1, MEIS2, NKX2-1, BHLHE40, TCF4, ZNF423, DMBX1, DNMT3A, EHMT1, CREBZF, KLF12, SMAD7, KLF10, FOXA1, SMAD4, SMAD3, UBP1, FOXP1, FOXP2, HOXB4, DLX1, CDKN1B, SALL4, NEDD4, MLX, RNF2, JAZF1, SMURF2, KLF4, DNAJB6…	2272	459	13528	1.62152	6.27891e-05	1.1016e-06	2.66626e-05
GOTERM_BP_FAT	GO:0048667~cell morphogenesis involved in neuron differentiation	69	0.22294	1.49789e-08	NRP2, NRP1, WNT3A, CXCL12, NRCAM, ATP2B2, BDNF, SLC1A3, ANK3, POU4F2, ROBO2, SEMA3A, UNC5C, DSCAM, PTPRM, KIF5C, NRXN1, SLITRK1, SLITRK4, SLITRK3, NDEL1, VCAN, EFNA5, RELN, SIAH1, CNTN4, SLITRK6, GAP43, KALRN, CDK5R1, LPPR4, ERBB3, EPHB3, MYCBP2, ARX, ALCAM, IGF1R, HOXA1, PVRL1, BCL2, BCL11B, NUMB, RAC1, LHX4, B3GNT1, NKX2-1, PAFAH1B1, NEFL, SNAP25, DCLK1, ACTB, PARD6B, NTF3, CREB1, MAP1B, NTNG1,…	2272	209	13528	1.96575	6.62644e-05	1.14253e-06	2.81384e-05
GOTERM_BP_FAT	GO:0007409~axonogenesis	65	0.210016	1.74153e-08	NRP2, NRP1, WNT3A, CXCL12, NRCAM, BDNF, ANK3, POU4F2, ROBO2, UNC5C, SEMA3A, PTPRM, KIF5C, NRXN1, SLITRK1, SLITRK4, SLITRK3, NDEL1, VCAN, EFNA5, RELN, SIAH1, CNTN4, SLITRK6, GAP43, KALRN, CDK5R1, LPPR4, ERBB3, EPHB3, MYCBP2, ARX, ALCAM, IGF1R, HOXA1, PVRL1, BCL2, BCL11B, NUMB, RAC1, B3GNT1, LHX4, NKX2-1, PAFAH1B1, NEFL, SNAP25, DCLK1, ACTB, PARD6B, NTF3, CREB1, MAP1B, NTNG1, DPYSL5, NR4A2, DOCK7, …	2272	193	13528	2.00531	7.70421e-05	1.30585e-06	3.27152e-05
GOTERM_BP_FAT	GO:0030334~regulation of cell migration	59	0.19063	2.01744e-08	DLC1, RTN4, EDN1, RPS6KB1, CXCL12, CITED2, VCL, S1PR1, GAB1, UNC5C, FGF2, INSR, ADAM9, IRS2, PTPRM, IL6R, IRS1, VASH1, MAPK1, SPAG9, HIF1A, CLIC4, RRAS2, F3, VEGFA, PDGFRA, ADAM17, DRD1, ERBB4, CSF1, ABHD2, KIT, CBLL1, GREM1, TRIB1, IGF1R, MIA3, PTK2B, BCL2, MAP3K1, RAC1, PIK3R1, PARD6B, FLT1, MAP2K1, SMAD7, TBX5, NF1, SMAD3, ITGA2, MYO1F, FURIN, KDR, LAMA3, PTP4A1, AMOT, TGFBR3, HBEGF, F2R	2272	169	13528	2.07869	8.92474e-05	1.48752e-06	3.78982e-05
GOTERM_BP_FAT	GO:0042127~regulation of cell proliferation	192	0.620355	2.12744e-08	DLC1, NOG, PGF, EDN1, STAT5B, TTK, FOXO1, STRN, RPS6KB1, IL11, CUL3, CD47, ZFP91, CUL2, CUL5, BDNF, CDCA7, S1PR1, GATA4, SERPINE1, ASPH, ITCH, INSR, IL1A, IRS2, RARG, PTPRM, MECOM, VASH2, IRS1, PPP1CB, PDCD1LG2, VASH1, SUZ12, PTHLH, HHEX, MAPK1, TNS3, TRIM35, EIF2AK1, HIF1A, ADAMTS8, F3, JUN, TBRG1, VEGFA, PDGFRA, TGIF1, RIPK2, LAMC1, MCTS1, NGF, FGFR1, DERL2, ERBB4, ERBB3, SOX2, BMPR2, ST8SIA1, …	2272	787	13528	1.45262	9.41137e-05	1.54292e-06	3.99648e-05
GOTERM_BP_FAT	GO:0006886~intracellular protein transport	106	0.342488	2.16192e-08	RAB3GAP2, AP1G1, GRIK2, KLHL2, CRY2, TRAK2, TRAK1, TIMM9, TLK1, SAR1B, SAR1A, MCM3AP, MYO6, VTI1B, RPH3A, MAPK1, JUN, AKAP6, SDCBP, SRP72, SNX9, DERL2, DRD1, DERL1, NAPG, MTX3, AKAP12, CTSA, RIMS2, STX17, NPM1, STX16, SEC23IP, TRAM1, TAOK2, CBLB, TOMM70A, NEDD4, SYTL4, GOSR1, SMURF1, XPO7, SEC24A, AP1B1, FGF9, TIMM17A, CLTC, AP1S3, IMMP2L, AP2B1, AP1S2, SRPR, ZFYVE9, ZFYVE16, AP3B2, SEC24C, FGF2,…	2272	374	13528	1.68756	9.56387e-05	1.54263e-06	4.06124e-05
GOTERM_BP_FAT	GO:0006511~ubiquitin-dependent protein catabolic process	76	0.245557	2.88363e-08	TSG101, BTRC, PPP2R5C, RNF217, BAP1, CD2AP, OS9, CUL3, USP19, CUL2, USP53, CUL5, USP12, PSMD3, ITCH, FBXO21, USP15, FBXO22, USP14, USP13, PAN2, TBL1XR1, UBR3, UBE2I, SKP1, UBE2H, UBE2B, PSMA2, USP28, UHRF2, UBR5, USP20, SIAH1, AMFR, USP25, USP24, FBXO11, RAD23B, DERL2, DERL1, USP3, USP9Y, USP9X, EDEM3, ARIH1, CYLD, UBE2D3, ARIH2, MAP3K1, PPP2CB, USP38, RNF11, UBE2D1, USP33, USP31, RNF144B, NPLOC4…	2272	242	13528	1.86992	0.000127564	2.02495e-06	5.417e-05
GOTERM_BP_FAT	GO:0016567~protein ubiquitination	46	0.148627	2.90139e-08	TSG101, UBE2V1, LMO7, RNF217, CDC73, CDC34, CBLL1, MYLIP, UBE3C, OS9, UBE2D3, FBXW7, WWP1, MAP3K1, RNF11, NEDD4L, ITCH, UBE2D1, TRAF6, FBXW11, RNF144B, UBE4A, UBE4B, SOCS7, PCNP, HERC2, UBE2H, PARK2, UBE2B, RBBP6, UBE2N, SUZ12, RNF8, MIB1, UHRF2, GSPT1, TRIM33, NEDD4, RNF2, FBXL5, SIAH1, AMFR, SMURF1, FBXO10, FBXO11, RNF41	2272	119	13528	2.30163	0.000128349	2.00559e-06	5.45037e-05
GOTERM_BP_FAT	GO:0030030~cell projection organization	104	0.336026	3.49544e-08	MTSS1, WNT3A, STRN, LPAR1, PRKG1, CD2AP, CXCL12, VCL, NRCAM, ATP2B2, BDNF, ANK3, ROBO2, UNC5C, SS18L1, DSCAM, PTPRM, MYO6, VANGL2, KIF5C, ACTN2, PCM1, MYH9, SLITRK1, SLITRK4, SLITRK3, NDEL1, SDCBP, EFNA5, RELN, SLITRK6, NGF, KALRN, FGFR1, CDK5R1, LPPR4, ERBB3, ARF6, ARPC4, EPHB3, CAPZB, ARX, ALCAM, HOXA1, PVRL1, DMD, NUMB, RAC1, LHX4, B3GNT1, NKX2-1, FGD5, FGD6, FGD4, KLF5, PARD6B, VAV3, MAP2K1, …	2272	368	13528	1.68272	0.000154626	2.37905e-06	6.5663e-05
GOTERM_BP_FAT	GO:0051056~regulation of small GTPase mediated signal transduction	78	0.252019	3.716e-08	DLC1, RASGEF1B, SHOC2, LPAR1, ITSN1, MCF2L, RGL1, TBC1D15, SMAP2, S1PR1, EVI5, TBC1D12, GBF1, TBC1D14, GIT2, RAPGEF5, RAPGEF4, RAPGEF2, NET1, ARHGEF3, BCR, ARHGEF7, ARHGEF18, SIPA1L2, MFN2, RALGAPA1, PLCE1, GAPVD1, NDEL1, ACAP2, RELN, TBC1D8B, KALRN, ARFGAP2, RABGAP1, AGFG1, TBC1D9, CSF1, RALGAPB, AKAP13, ARF6, CDH2, CYTH3, ARFGEF1, KRAS, PLEKHG1, PLEKHG7, PTK2B, SOS1, PLEKHG6, PPP2CB, SOS2, RAC1…	2272	252	13528	1.84297	0.000164382	2.49084e-06	6.98063e-05
GOTERM_BP_FAT	GO:0040017~positive regulation of locomotion	40	0.129241	4.79565e-08	DRD1, ERBB4, CSF1, EDN1, RPS6KB1, CBLL1, KIT, CXCL12, IGF1R, MIA3, S1PR1, PTK2B, BCL2, FGF2, INSR, PIK3R1, ADAM9, IRS2, FLT1, MAP2K1, IL8, SMAD3, MYO1F, ITGA2, IL6R, FURIN, IRS1, KDR, MAPK1, SPAG9, HIF1A, PTP4A1, RRAS2, F3, VEGFA, PDGFRA, AMOT, HBEGF, ADAM17, F2R	2272	98	13528	2.4303	0.000212137	3.16656e-06	9.0088e-05
GOTERM_BP_FAT	GO:0007389~pattern specification process	81	0.261712	5.23064e-08	BMI1, NOG, NRP1, WNT3A, EDN1, ZEB2, ZEB1, CXCL12, ZIC3, CITED2, PCGF2, HOXC8, FOXF1, GATA4, HHIP, ASPH, FRS2, CYR61, IHH, SATB2, ARC, DLL1, PCDH8, CTNNBIP1, HHEX, ACVR2A, MIB1, EYA1, ACVR2B, CRKL, EP300, BTG2, HIPK1, PSEN2, VEGFA, SIX1, TGIF1, RELN, TBX18, ACVR1, SHROOM3, HOXA11, BMPR2, GREM1, TCF7L1, HOXA1, HOXA3, CYP26B1, PKD2, HOXA10, HOXA9, NKX2-1, AXIN2, KIF3B, MLL, FLT1, TBX3, TBX5, TGFBR1,…	2272	267	13528	1.80634	0.000231377	3.40299e-06	9.82593e-05
GOTERM_BP_FAT	GO:0032990~cell part morphogenesis	78	0.252019	7.76216e-08	NRP2, NRP1, COX10, WNT3A, CXCL12, NRCAM, BDNF, ANK3, COL4A3BP, POU4F2, ROBO2, SEMA3A, UNC5C, DSCAM, PTPRM, KIF5C, VANGL2, NRXN1, PCM1, MFN2, SLITRK1, SLITRK4, SLITRK3, NDEL1, ADM, CNTN4, VCAN, EFNA5, RELN, SIAH1, SLITRK6, GAP43, KALRN, CDK5R1, LPPR4, ERBB3, ARPC4, EPHB3, MYCBP2, ARX, ALCAM, HOXA1, IGF1R, PVRL1, BCL2, BCL11B, DMD, RAC1, NUMB, LHX4, B3GNT1, NKX2-1, PAFAH1B1, NEFL, SNAP25, DCLK1, AC…	2272	256	13528	1.81418	0.000343339	4.97677e-06	0.000145815
GOTERM_BP_FAT	GO:0046578~regulation of Ras protein signal transduction	67	0.216478	1.07666e-07	DLC1, SHOC2, LPAR1, ITSN1, MCF2L, TBC1D15, SMAP2, S1PR1, TBC1D12, EVI5, GBF1, TBC1D14, GIT2, NET1, ARHGEF3, BCR, ARHGEF7, ARHGEF18, MFN2, PLCE1, NDEL1, ACAP2, TBC1D8B, KALRN, ARFGAP2, RABGAP1, AGFG1, TBC1D9, CSF1, AKAP13, ARF6, CDH2, CYTH3, ARFGEF1, KRAS, PLEKHG1, PTK2B, PLEKHG7, SOS1, PLEKHG6, PPP2CB, SOS2, RAC1, TBC1D4, PAFAH1B1, TBC1D1, FGD5, FGD6, IQSEC1, FGD4, IQSEC2, GIT1, VAV3, MAP2K1, TBC…	2272	210	13528	1.89968	0.000476199	6.80444e-06	0.000202253
GOTERM_BP_FAT	GO:0010558~negative regulation of macromolecule biosynthetic process	140	0.452342	1.15813e-07	MEF2C, THRB, EDN1, CBX4, CBX2, CITED2, SIN3B, HOXC8, WWP1, FOXF2, EED, SATB1, SATB2, RARG, GABPA, RBL1, ZHX1, ZHX3, PKIA, FOXN3, SUZ12, HHEX, EIF2AK1, TRIM33, BACE2, TGIF1, SUDS3, HMGB2, GCLC, ENPP1, SOX2, IGF2BP1, IGF2BP2, IGF2BP3, SOX6, SOX9, NR2C1, MEIS2, NKX2-1, BHLHE40, TCF4, ZNF423, DMBX1, DNMT3A, EHMT1, KLF12, CREBZF, SMAD7, PAIP2, KLF10, FOXA1, CD276, SMAD4, SMAD3, UBP1, FOXP1, FOXP2, HOX…	2272	547	13528	1.52393	0.000512225	7.21626e-06	0.000217558
GOTERM_BP_FAT	GO:0070647~protein modification by small protein conjugation or removal	55	0.177706	1.15953e-07	TSG101, RNF217, LMO7, MYLIP, OS9, WWP1, USP12, ITCH, SOCS7, UBE2H, HERC2, RBBP6, UBE2B, UBE2N, SENP2, SUZ12, MIB1, UHRF2, SENP1, TRIM33, FBXL5, USP20, SIAH1, AMFR, FBXO10, FBXO11, USP9Y, USP9X, UBE2V1, CDC73, CDC34, UBE3C, CBLL1, UBE2D3, FBXW7, MAP3K1, RNF11, NEDD4L, TRAF6, UBE2D1, FBXW11, USP33, RNF144B, UBE4A, UBE4B, PCNP, PARK2, RNF8, GSPT1, NEDD4, ATXN7, RNF2, USP46, SMURF1, RNF41	2272	160	13528	2.04676	0.000512843	7.12462e-06	0.000217821
GOTERM_BP_FAT	GO:0006928~cell motion	125	0.403877	1.17367e-07	MTSS1, CAPZA2, RPS6KB1, MYLIP, PRKG1, CXCL12, CD2AP, VCL, ACTG1, NRCAM, BDNF, ANK3, CTGF, ROBO2, UNC5C, SATB2, PTPRM, KIF5C, SCYL3, SIX4, MYH9, TNS3, HIF1A, NDEL1, LYST, SIX1, SDCBP, RELN, EFNA5, AMFR, LAMC1, DRD1, CDK5R1, ARF6, EPHB3, CAPZB, ITGB1, ARX, ALCAM, HOXA1, PVRL1, RAC1, B3GNT1, LHX4, ADRA2A, NKX2-1, LHX6, STRBP, CLASP2, ARHGDIA, FN1, B4GALT1, VAV3, TAOK2, MAP2K1, NTF3, TGFBR1, MET, NR4…	2272	475	13528	1.5669	0.000519097	7.11275e-06	0.000220478
GOTERM_BP_FAT	GO:0034613~cellular protein localization	111	0.358643	1.58147e-07	RAB3GAP2, AP1G1, GRIK2, KLHL2, CRY2, TRAK2, TIMM9, TRAK1, TLK1, SAR1B, SAR1A, MCM3AP, MYO6, VTI1B, RPH3A, TNKS2, MAPK1, JUN, AKAP6, SDCBP, SRP72, SNX9, DERL2, DRD1, DERL1, NAPG, MTX3, AKAP12, CTSA, RIMS2, STX17, NPM1, STX16, TNKS, SEC23IP, TRAM1, TAOK2, REEP1, CBLB, TOMM70A, NEDD4, SYTL4, GOSR1, SMURF1, XPO7, SEC24A, AP1B1, FGF9, TIMM17A, CLTC, AP1S3, IMMP2L, AP2B1, AP1S2, SRPR, ZFYVE9, ZFYVE16, …	2272	411	13528	1.60808	0.000699396	9.45456e-06	0.000297084
GOTERM_BP_FAT	GO:0045892~negative regulation of transcription, DNA-dependent	99	0.319871	1.79155e-07	MEF2C, CBX4, CBX2, CITED2, HOXC8, SIN3B, FOXF2, SATB1, SATB2, RARG, ZHX1, RBL1, GABPA, ZHX3, PKIA, FOXN3, SUZ12, HHEX, TGIF1, SOX2, SOX6, SOX9, NR2C1, MEIS2, NKX2-1, BHLHE40, TCF4, DMBX1, DNMT3A, EHMT1, KLF12, SMAD7, KLF10, FOXA1, SMAD4, SMAD3, FOXP1, FOXP2, HOXB4, DLX1, SALL4, CDKN1B, NEDD4, RNF2, MLX, JAZF1, DNAJB6, KLF4, E2F1, PPARA, ARID4A, TSG101, E2F6, NR6A1, CTCF, PAWR, PAX3, ZEB1, PCGF2, …	2272	356	13528	1.65581	0.000792269	1.05677e-05	0.000336549
GOTERM_BP_FAT	GO:0007010~cytoskeleton organization	116	0.374798	1.92181e-07	DLC1, MTSS1, CAPZA2, LMO7, TTK, PRKG1, ACTG1, HOOK1, ANK1, ANK3, RALA, PLS3, PLD2, CECR2, ESPL1, PCM1, MYH9, PCLO, MARK1, RND3, PLCE1, NDEL1, ATP2C1, SDCBP, BIN3, AGFG1, SSH1, SSH2, NEDD9, ARF6, ARPC4, ANLN, FHDC1, DAAM2, CAPZB, ITGB1, CORO2B, PFN2, KRAS, DMD, RAC1, NPM1, ADRA2A, TNKS, CLASP1, FGD5, FGD6, FGD4, EPB41, TAOK2, FSCN1, DOCK7, SEMA6A, EPS8, MAP2, CDC42BPA, MAP7, SMC1A, ABL2, DNAJB6, T…	2272	436	13528	1.58415	0.000849848	1.11869e-05	0.000361018
GOTERM_BP_FAT	GO:0051253~negative regulation of RNA metabolic process	100	0.323102	2.18118e-07	MEF2C, CBX4, CBX2, CITED2, HOXC8, SIN3B, FOXF2, SATB1, SATB2, RARG, ZHX1, RBL1, GABPA, ZHX3, PKIA, FOXN3, SUZ12, HHEX, TGIF1, SOX2, SOX6, SOX9, NR2C1, MEIS2, NPM1, NKX2-1, BHLHE40, TCF4, DMBX1, DNMT3A, EHMT1, KLF12, SMAD7, KLF10, FOXA1, SMAD4, SMAD3, FOXP1, FOXP2, HOXB4, DLX1, SALL4, CDKN1B, NEDD4, RNF2, MLX, JAZF1, DNAJB6, KLF4, E2F1, PPARA, ARID4A, TSG101, E2F6, NR6A1, CTCF, PAWR, PAX3, ZEB1, P…	2272	362	13528	1.64481	0.00096449	1.25318e-05	0.000409742
GOTERM_BP_FAT	GO:0048666~neuron development	95	0.306947	2.21777e-07	NRP2, NRP1, WNT3A, STRN, PRKG1, CXCL12, NRCAM, ZFP91, ATP2B2, BDNF, SLC1A3, ANK3, POU4F2, ROBO2, SEMA3A, UNC5C, SS18L1, DSCAM, MYO6, PTPRM, KIF5C, NRXN1, SLITRK1, SLITRK4, SLITRK3, NDEL1, ADM, VEGFA, CNTN4, SIAH1, EFNA5, VCAN, RELN, SLITRK6, GAP43, NGF, KALRN, FGFR1, CDK5R1, DRD1, LPPR4, IRX5, ERBB3, ABI2, EPHB3, MYCBP2, ARX, ALCAM, HOXA1, IGF1R, PVRL1, PTK2B, BCL2, BCL11B, DMD, RAC1, NUMB, LHX4,…	2272	339	13528	1.66859	0.000980661	1.25787e-05	0.000416615
GOTERM_BP_FAT	GO:0007178~transmembrane receptor protein serine/threonine kinase signaling pathway	40	0.129241	2.29702e-07	NOG, USP9Y, GDF6, USP9X, COL3A1, GDF5, BMPR2, FKBP1A, GREM2, FOS, UBE2D3, RGMB, MAP3K1, ZFYVE9, ZFYVE16, UBE2D1, ADAM9, IRAK1, SMAD7, NLK, CREB1, TGFBR1, KLF10, SMAD5, TGFBR2, SMAD4, SMAD3, SMAD1, ACVR2A, ACVR2B, JUN, COL1A2, TGFBR3, SMURF2, TGFBRAP1, SMURF1, BAMBI, BMPR1B, ACVR1, TOB1	2272	103	13528	2.31232	0.00101569	1.28633e-05	0.000431503
GOTERM_BP_FAT	GO:0070727~cellular macromolecule localization	111	0.358643	2.3593e-07	RAB3GAP2, AP1G1, GRIK2, KLHL2, CRY2, TRAK2, TIMM9, TRAK1, TLK1, SAR1B, SAR1A, MCM3AP, MYO6, VTI1B, RPH3A, TNKS2, MAPK1, JUN, AKAP6, SDCBP, SRP72, SNX9, DERL2, DRD1, DERL1, NAPG, MTX3, AKAP12, CTSA, RIMS2, STX17, NPM1, STX16, TNKS, SEC23IP, TRAM1, TAOK2, REEP1, CBLB, TOMM70A, NEDD4, SYTL4, GOSR1, SMURF1, XPO7, SEC24A, AP1B1, FGF9, TIMM17A, CLTC, AP1S3, IMMP2L, AP2B1, AP1S2, SRPR, ZFYVE9, ZFYVE16, …	2272	414	13528	1.59642	0.00104321	1.30468e-05	0.000443202
GOTERM_BP_FAT	GO:0048858~cell projection morphogenesis	74	0.239095	2.53369e-07	NRP2, NRP1, WNT3A, CXCL12, NRCAM, BDNF, ANK3, POU4F2, ROBO2, SEMA3A, UNC5C, DSCAM, PTPRM, KIF5C, VANGL2, NRXN1, PCM1, SLITRK1, SLITRK4, SLITRK3, NDEL1, ADM, CNTN4, VCAN, EFNA5, RELN, SIAH1, SLITRK6, GAP43, KALRN, CDK5R1, LPPR4, ERBB3, ARPC4, EPHB3, MYCBP2, ARX, ALCAM, HOXA1, IGF1R, PVRL1, BCL2, BCL11B, DMD, NUMB, RAC1, LHX4, B3GNT1, NKX2-1, PAFAH1B1, NEFL, SNAP25, DCLK1, ACTB, PARD6B, NTF3, MAP2K…	2272	245	13528	1.79842	0.00112028	1.38382e-05	0.000475961
GOTERM_BP_FAT	GO:0035239~tube morphogenesis	46	0.148627	2.68472e-07	DLC1, SHROOM3, NRP1, PGF, HOXA11, WNT3A, DICER1, EDN1, ZEB2, PAX3, GREM1, CXCL12, ZIC3, LGR4, ZIC2, SPRY2, RGMA, HAND1, FOXF1, BCL2, GATA4, TRAF6, IHH, CYR61, B4GALT1, BCL10, FLT1, TBX3, FOXA1, TGFBR2, VANGL2, SMAD4, FZD3, NR4A3, BCL2L11, KDR, MYCN, MIB1, EYA1, VEGFA, SIX1, TGIF1, TFAP2A, PBX1, APAF1, ACVR1	2272	127	13528	2.15665	0.00118701	1.44843e-05	0.000504333
GOTERM_BP_FAT	GO:0016192~vesicle-mediated transport	144	0.465267	3.38759e-07	NRBP1, SRCIN1, AP1G1, SYT6, TXLNA, ITSN1, MEGF10, RAB1A, HOOK1, DAB2, ANK1, PICALM, GBF1, RABGEF1, VPS4A, RAPGEF4, SAR1B, SAR1A, RBM12, SCAMP1, PLD2, ARC, SCAMP3, MYO6, NCALD, LRP1B, VTI1B, CECR2, PCLO, GAPVD1, TRIM36, FNBP1L, LYST, LRP12, RAB14, VAMP3, ERC1, VAMP1, UNC13B, KALRN, ARFGAP2, GNAI3, NAPG, CDC42SE1, SNX4, ARF6, ABCA1, LMAN1, PEX5L, ARFGEF1, RIMS3, ADRB3, MIA3, KRAS, STX17, RAC1, STX1…	2272	576	13528	1.48856	0.00149755	1.80561e-05	0.000636368
GOTERM_BP_FAT	GO:0040012~regulation of locomotion	61	0.197092	5.00314e-07	DLC1, RTN4, EDN1, RPS6KB1, CXCL12, CITED2, VCL, S1PR1, GAB1, UNC5C, FGF2, INSR, ADAM9, IRS2, PTPRM, IL6R, IRS1, VASH1, MAPK1, SPAG9, HIF1A, CLIC4, RRAS2, F3, VEGFA, PDGFRA, ADAM17, DRD1, HS3ST5, ERBB4, CSF1, ABHD2, KIT, CBLL1, GREM1, TRIB1, IGF1R, MIA3, PTK2B, BCL2, MAP3K1, RAC1, PIK3R1, PARD6B, FLT1, MAP2K1, IL8, SMAD7, TBX5, NF1, SMAD3, ITGA2, MYO1F, FURIN, KDR, LAMA3, PTP4A1, AMOT, TGFBR3, HBE…	2272	192	13528	1.89171	0.00221094	2.63496e-05	0.000939854
GOTERM_BP_FAT	GO:0022604~regulation of cell morphogenesis	46	0.148627	7.35181e-07	RHOJ, DLC1, RTN4, SHROOM3, NRP1, EFNA1, FERMT2, GNA12, CDC42SE1, CDH2, NRCAM, ZFP91, EZR, SEMA3F, NUMB, PALM2, ROBO2, SEMA3A, FGD5, NEFL, FGD6, RASA1, ARHGDIA, SPP1, FN1, FGD4, TAOK2, LIMK1, SMAD7, PLXNB2, MAP1B, SMAD4, SMAD3, SMAD1, MYH9, RUFY3, KDR, RNF6, NDEL1, YWHAH, ULK1, CDC42SE2, VEGFA, TGFBR3, NGF, MYH10	2272	131	13528	2.0908	0.00324716	3.82633e-05	0.00138105
GOTERM_BP_FAT	GO:0010941~regulation of cell death	190	0.613893	7.80327e-07	MEF2C, DLC1, CADM1, GRIK2, WFS1, GDF5, STAT5B, CBX4, FOXO1, FOXO3, SGMS1, ITSN1, CITED2, CUL3, ZFP91, CUL2, MAP3K5, CUL5, PGP, BDNF, FAS, IL1A, ADAM9, NET1, BCL10, RARG, SOCS3, PIM1, ACTN2, BCL2L11, MAPK1, TRIM35, F3, JUN, LYST, VEGFA, TNFAIP8, MAPK9, RIPK2, DCUN1D3, TNFAIP3, LRRK2, UNC13B, KALRN, NGF, CDK5R1, GCLC, MCL1, ERBB3, STK17B, AKAP13, SOX4, BCL2L2, SOX9, GCLM, TIMP3, SLC11A2, PRUNE2, AH…	2272	815	13528	1.3881	0.00344621	4.01407e-05	0.00146586
GOTERM_BP_FAT	GO:0030182~neuron differentiation	114	0.368336	8.08966e-07	EFNA1, WNT3A, STRN, RORA, PRKG1, CXCL12, NRCAM, ATP2B2, ZFP91, HOXC8, BDNF, S1PR1, ANK3, ROBO2, UNC5C, SS18L1, DSCAM, PTPRM, MYO6, KIF5C, PTPRR, SLITRK1, SLITRK4, SLITRK3, NDEL1, VEGFA, EFNA5, RELN, SLITRK6, NGF, KALRN, FGFR1, DRD1, CDK5R1, LPPR4, ERBB3, SOX2, SOX5, EPHB3, ARX, ALCAM, HOXA1, PVRL1, MTPN, DMD, NUMB, RAC1, LHX4, B3GNT1, NKX2-1, LHX6, LHX8, PARD6B, MAP2K1, BHLHE22, NTF3, TGFBR1, FOX…	2272	438	13528	1.54973	0.00357247	4.11356e-05	0.00151966
GOTERM_BP_FAT	GO:0032446~protein modification by small protein conjugation	46	0.148627	9.363e-07	TSG101, UBE2V1, LMO7, RNF217, CDC73, CDC34, CBLL1, MYLIP, UBE3C, OS9, UBE2D3, FBXW7, WWP1, MAP3K1, RNF11, NEDD4L, ITCH, UBE2D1, TRAF6, FBXW11, RNF144B, UBE4A, UBE4B, SOCS7, PCNP, HERC2, UBE2H, PARK2, UBE2B, RBBP6, UBE2N, SUZ12, RNF8, MIB1, UHRF2, GSPT1, TRIM33, NEDD4, RNF2, FBXL5, SIAH1, AMFR, SMURF1, FBXO10, FBXO11, RNF41	2272	132	13528	2.07496	0.00413362	4.70692e-05	0.00175886
GOTERM_BP_FAT	GO:0043067~regulation of programmed cell death	189	0.610662	9.36317e-07	MEF2C, DLC1, CADM1, GRIK2, WFS1, GDF5, STAT5B, CBX4, FOXO1, FOXO3, SGMS1, ITSN1, CITED2, CUL3, ZFP91, CUL2, MAP3K5, CUL5, PGP, BDNF, FAS, IL1A, ADAM9, NET1, BCL10, RARG, SOCS3, PIM1, ACTN2, BCL2L11, MAPK1, TRIM35, F3, JUN, LYST, VEGFA, TNFAIP8, MAPK9, RIPK2, DCUN1D3, TNFAIP3, LRRK2, UNC13B, KALRN, NGF, CDK5R1, GCLC, MCL1, ERBB3, STK17B, AKAP13, SOX4, BCL2L2, SOX9, GCLM, TIMP3, SLC11A2, PRUNE2, AH…	2272	812	13528	1.3859	0.0041337	4.65412e-05	0.00175889
GOTERM_BP_FAT	GO:0031327~negative regulation of cellular biosynthetic process	139	0.449111	9.40602e-07	MEF2C, THRB, EDN1, CBX4, CBX2, CITED2, SIN3B, HOXC8, WWP1, FOXF2, EED, SATB1, SATB2, RARG, GABPA, RBL1, ZHX1, ZHX3, PKIA, FOXN3, SUZ12, HHEX, EIF2AK1, TRIM33, BACE2, TGIF1, SUDS3, HMGB2, GCLC, ENPP1, SOX2, IGF2BP1, IGF2BP2, IGF2BP3, SOX6, SOX9, NR2C1, MEIS2, NKX2-1, BHLHE40, TCF4, ZNF423, DMBX1, DNMT3A, EHMT1, KLF12, CREBZF, SMAD7, PAIP2, KLF10, FOXA1, CD276, SMAD4, SMAD3, UBP1, FOXP1, FOXP2, HOX…	2272	561	13528	1.47529	0.00415258	4.62348e-05	0.00176694
GOTERM_BP_FAT	GO:0001568~blood vessel development	72	0.232633	1.16163e-06	NRP2, RTN4, NRP1, FGF9, PGF, DICER1, EDN1, NAA15, FOXO1, CXCL12, MMP2, CITED2, S1PR1, CTGF, FOXF1, HEY2, SEMA3C, TGFA, QKI, LOX, MKL2, FGF1, ANGPT2, FGF2, IHH, CYR61, PTPRJ, RECK, MYH9, ARHGAP24, MIB1, CRKL, HIF1A, EREG, JUN, VEGFA, COL1A2, ZFPM2, COL1A1, ACVR1, COL3A1, CDH2, TCF7L2, GJC1, ZFP36L1, HOXA3, HAND1, PTK2B, PKD1, ADRA2B, RASA1, KLF5, B4GALT1, FLT1, EPAS1, TBX3, IL8, SMAD7, MYO1E, TGFB…	2272	245	13528	1.74981	0.00512586	5.64714e-05	0.00218213
GOTERM_BP_FAT	GO:0048638~regulation of developmental growth	23	0.0743134	1.61636e-06	COL4A4, RTN4, NOG, NRP1, LIMK1, FGF9, TBX5, TGFBR2, MAP1B, RPS6KB1, NRCAM, RNF6, ADRB2, ULK1, SEMA3F, GATA4, HEY2, SEMA3A, NRG1, INSR, FGF2, NGF, SPP1	2272	47	13528	2.91377	0.00712527	7.77228e-05	0.00303634
GOTERM_BP_FAT	GO:0042981~regulation of apoptosis	186	0.600969	1.77557e-06	MEF2C, DLC1, CADM1, GRIK2, WFS1, GDF5, STAT5B, CBX4, FOXO1, FOXO3, SGMS1, ITSN1, CITED2, CUL3, ZFP91, CUL2, MAP3K5, CUL5, PGP, BDNF, FAS, IL1A, ADAM9, NET1, BCL10, RARG, SOCS3, PIM1, ACTN2, BCL2L11, MAPK1, TRIM35, F3, JUN, LYST, VEGFA, TNFAIP8, MAPK9, RIPK2, DCUN1D3, TNFAIP3, UNC13B, KALRN, NGF, CDK5R1, GCLC, MCL1, ERBB3, STK17B, AKAP13, SOX4, BCL2L2, SOX9, GCLM, TIMP3, SLC11A2, PRUNE2, AHRR, KRA…	2272	804	13528	1.37747	0.00782435	8.44601e-05	0.00333542
GOTERM_BP_FAT	GO:0001932~regulation of protein amino acid phosphorylation	55	0.177706	1.90558e-06	GDF6, EDN1, TTK, ZEB2, PDCD4, IL11, ZFP91, EDNRB, PRKAR2B, MAP3K5, PRKAR2A, MAP3K9, GAB1, RAPGEF4, PAK1, FAM129A, FGF2, INSR, GHR, CCDC88A, SOCS3, KIAA1804, IL6R, PRKCE, PRKCD, OSM, ACVR2A, MAP4K5, CCND3, CD80, JUN, PSEN2, ADAM17, TNF, ENPP1, BMPR2, KITLG, FKBP1A, PIN1, ERCC6, MAP3K2, PTK2B, BCL2, MAP3K1, PPP2CA, CD4, FGD4, SMAD7, TGFBR1, SMAD4, DOCK7, RICTOR, PRKAR1A, MAPK8IP1, IL2	2272	173	13528	1.89296	0.00839485	8.96798e-05	0.00357963
GOTERM_BP_FAT	GO:0009890~negative regulation of biosynthetic process	140	0.452342	1.96198e-06	MEF2C, THRB, EDN1, CBX4, CBX2, CITED2, SIN3B, HOXC8, WWP1, FOXF2, EED, SATB1, SATB2, RARG, GABPA, RBL1, ZHX1, ZHX3, PKIA, FOXN3, SUZ12, HHEX, EIF2AK1, TRIM33, BACE2, TGIF1, SUDS3, HMGB2, GCLC, ENPP1, SOX2, IGF2BP1, IGF2BP2, IGF2BP3, SOX6, SOX9, NR2C1, MEIS2, NKX2-1, BHLHE40, TCF4, ZNF423, DMBX1, DNMT3A, EHMT1, KLF12, CREBZF, SMAD7, PAIP2, KLF10, FOXA1, CD276, SMAD4, SMAD3, UBP1, FOXP1, FOXP2, HOX…	2272	573	13528	1.45478	0.00864226	9.13624e-05	0.00368559
GOTERM_BP_FAT	GO:0008284~positive regulation of cell proliferation	107	0.345719	2.58457e-06	NOG, PGF, STAT5B, EDN1, TTK, RPS6KB1, IL11, CUL3, CD47, ZFP91, S1PR1, INSR, IRS2, PPP1CB, IRS1, VASH2, PDCD1LG2, SUZ12, PTHLH, TNS3, MAPK1, HIF1A, JUN, F3, VEGFA, PDGFRA, TGIF1, RIPK2, LAMC1, MCTS1, NGF, FGFR1, DERL2, ERBB4, SOX2, ST8SIA1, SOX4, ITGB1, ARNT, HOXA3, KRAS, NPM1, ADRA2A, B4GALT1, KLF5, TGFBR1, TGFBR2, CD276, ITGA2, FOXP1, FOXP2, KDR, CDKN1A, CDKN1B, DLX6, MAB21L2, BMI1, E2F3, NRP1, …	2272	414	13528	1.53889	0.0113691	0.000119099	0.0048551
GOTERM_BP_FAT	GO:0044093~positive regulation of molecular function	142	0.458805	2.66247e-06	ADCY3, DLC1, ADCY1, CASR, EFNA1, BTRC, EDN1, LPAR1, PRKAR2B, MAP3K5, PRKAR2A, S1PR1, MAP3K4, MAP3K9, GAB1, PRKACB, FRS2, INSR, ADAM9, BCL10, KIAA1804, PIM1, SKP1, IRS1, PPP1CB, PTHLH, PSMA2, SPAG9, PLCE1, MAP4K5, EP300, HIF1A, NDEL1, F3, EDF1, RIPK2, RELN, EDA, ERC1, DRD1, UBE2V1, GCLM, PIN1, ADCYAP1, SLC11A2, ADRB3, KRAS, SERINC1, RAC1, NPM1, ADRA2A, ADRA2C, ADRA2B, UBE2D1, TRAF6, FGD4, GABARAPL…	2272	586	13528	1.44283	0.0117097	0.000121423	0.00500142
GOTERM_BP_FAT	GO:0045934~negative regulation of nucleobase, nucleoside, nucleotide and nucleic acid metabolic process	127	0.410339	2.76027e-06	MEF2C, THRB, EDN1, CBX4, CBX2, CITED2, HOXC8, SIN3B, WWP1, FOXF2, EED, SATB1, SATB2, RARG, GABPA, RBL1, ZHX1, ZHX3, PKIA, FOXN3, SUZ12, HHEX, TRIM33, TGIF1, SUDS3, HMGB2, GCLC, SOX2, SOX6, SOX9, NR2C1, MEIS2, NPM1, NKX2-1, BHLHE40, TCF4, ZNF423, DMBX1, DNMT3A, EHMT1, CREBZF, KLF12, SMAD7, KLF10, FOXA1, SMAD4, SMAD3, UBP1, FOXP1, FOXP2, HOXB4, DLX1, CDKN1B, SALL4, NEDD4, MLX, RNF2, JAZF1, SMURF2, …	2272	512	13528	1.47693	0.0121372	0.000124599	0.00518514
GOTERM_BP_FAT	GO:0043405~regulation of MAP kinase activity	47	0.151858	2.8514e-06	TNF, EFNA1, EDN1, KITLG, ZEB2, LPAR1, KIT, PDCD4, SPRY4, TRIB2, TRIB1, SPRY2, DUSP19, MAP3K5, SPRY1, ERCC6, KRAS, MAP3K2, PTK2B, MAP3K9, MAP3K1, PPP2CA, GAB1, ADRA2A, TGFA, ADRA2C, SPRED1, ADRA2B, PAK1, FRS2, FGF2, INSR, GHR, FGD4, MAP2K1, KIAA1804, NF1, MET, LRRN3, SPAG9, MAP4K5, PLCE1, DUSP2, MAPK8IP1, DUSP8, DUSP6, HTR2A	2272	141	13528	1.98474	0.0125354	0.000127412	0.00535633
GOTERM_BP_FAT	GO:0000165~MAPKKK cascade	57	0.184168	2.98637e-06	EFNA1, LPAR1, MAP3K5, MAP3K4, MAP3K9, GAB1, TGFA, SPRED1, PAK1, RAPGEF2, FRS2, FGF2, INSR, ADAM9, GHR, KIAA1804, MINK1, MAP4K3, MAPK1, SPAG9, PLCE1, MAP4K5, CRKL, MAPK9, MAPK7, LRRK2, MAP3K13, FGFR1, TNF, DUSP10, TRIB1, DUSP19, ERCC6, MAP3K3, MAP3K2, PTK2B, PPP2CA, MAP3K1, ADRA2A, ADRA2C, ADRA2B, FGD4, FLT1, MAP2K1, TAOK2, TGFBR1, NF1, MET, LRRN3, TAOK3, STRADB, SMAD1, DUSP2, MAPK8IP1, DUSP8, DUS…	2272	184	13528	1.84452	0.0131249	0.000132109	0.00560986
GOTERM_BP_FAT	GO:0001944~vasculature development	72	0.232633	3.04361e-06	NRP2, RTN4, NRP1, FGF9, PGF, DICER1, EDN1, NAA15, FOXO1, CXCL12, MMP2, CITED2, S1PR1, CTGF, FOXF1, HEY2, SEMA3C, TGFA, QKI, LOX, MKL2, FGF1, ANGPT2, FGF2, IHH, CYR61, PTPRJ, RECK, MYH9, ARHGAP24, MIB1, CRKL, HIF1A, EREG, JUN, VEGFA, COL1A2, ZFPM2, COL1A1, ACVR1, COL3A1, CDH2, TCF7L2, GJC1, ZFP36L1, HOXA3, HAND1, PTK2B, PKD1, ADRA2B, RASA1, KLF5, B4GALT1, FLT1, EPAS1, TBX3, IL8, SMAD7, MYO1E, TGFB…	2272	251	13528	1.70798	0.0133747	0.000133308	0.00571738
GOTERM_BP_FAT	GO:0016311~dephosphorylation	50	0.161551	3.06944e-06	PDP1, CDC14B, STYX, SYNJ1, PTPN21, PTPRJ, PTPRM, PTPRG, PTPRR, PTPDC1, PPP1CB, PPM1F, MTMR12, EYA1, PPM1D, G6PC, PPM1E, SBF2, PPM1K, PPP2R2A, PPP6C, PPP2R3A, LPPR4, SSH1, SSH2, DUSP10, PPM1A, MTM1, MTMR3, DUSP19, BCL2, PPP2CA, PPP2CB, MTMR9, PPP3CA, MTMR6, PPAP2A, PTPRB, PTPRD, PTPN9, NCEH1, PTPN3, PTPN4, CDC25A, DUSP2, DUSP1, PTP4A1, DUSP8, DUSP7, DUSP6	2272	154	13528	1.93319	0.0134874	0.000133121	0.0057659
GOTERM_BP_FAT	GO:0010608~posttranscriptional regulation of gene expression	63	0.203554	3.30362e-06	METAP1, CPEB2, DICER1, EIF5, SYNCRIP, CPEB1, WIBG, CLP1, QKI, PUM2, FAM129A, ZCCHC11, UBE2B, PRKCD, BOLL, HNRNPU, MAPK1, NCK2, EIF4G2, TARBP2, EIF2AK1, EIF2S1, EIF4A2, TBRG1, VEGFA, CELF1, MDM4, PPP1R15B, EIF5A2, CALCR, EIF4E3, TNF, NAPG, NANOS1, MKNK2, MKNK1, SOX4, IGF2BP1, IGF2BP2, IGF2BP3, LIN28A, LIN28B, ZFP36L1, ZFP36L2, TNRC6C, PTK2B, BCL2, MTPN, HNRNPD, TNRC6A, CD28, PAIP2, SMAD7, PAIP1, D…	2272	211	13528	1.7778	0.0145089	0.000141885	0.00620578
GOTERM_BP_FAT	GO:0048568~embryonic organ development	54	0.174475	3.63001e-06	NOG, FGF9, WNT3A, EDN1, SOBP, ZEB1, CITED2, SPRY2, ATP2B2, PCGF2, FOXF1, GATA4, FOXF2, CHST11, MKL2, FRS2, SATB2, RARG, MYO6, EOMES, SIX4, EYA1, HIF1A, VEGFA, SIX1, TFAP2A, ZFPM2, MED1, SOX2, EGLN1, TCF7L2, ARNT, HOXA1, HOXA3, HAND1, PKD2, SH2B3, CEBPA, FOXL2, MLL, CEBPB, EPAS1, TGFBR1, MYF5, TGFBR2, NEUROG1, FZD3, NR4A3, HOXB4, SP1, DLX6, GFPT1, SP3, PBX1	2272	172	13528	1.86935	0.0159309	0.000154403	0.00681888
GOTERM_BP_FAT	GO:0032535~regulation of cellular component size	76	0.245557	3.93302e-06	RTN4, LIMA1, NRP1, CAPZA2, EDN1, SGMS1, CXCL12, ZFP91, ATP2B2, DAB2, SEMA3F, TMSB15B, POU4F2, SEMA3A, NRG1, FGF2, SERTAD2, RARG, LIMK1, ADIPOR2, RB1, VAT1, NCK2, INHBA, EP300, PRDM4, BTG1, ADAM17, BIN3, TMSB4X, DCUN1D3, NGF, DCBLD2, FGFR1, DERL2, SHROOM2, ENPP1, FHL1, RDX, ARF6, GREM1, CCNG1, CAPZB, PFN2, PTK2B, PPP2CA, BCL2, MTPN, MAP3K1, NPM1, TMEM123, RAC1, NEFL, RASA1, DCLK1, SPP1, TGFBR1, CR…	2272	271	13528	1.66982	0.0172492	0.000165698	0.00738805
GOTERM_BP_FAT	GO:0051172~negative regulation of nitrogen compound metabolic process	127	0.410339	5.7001e-06	MEF2C, THRB, EDN1, CBX4, CBX2, CITED2, HOXC8, SIN3B, WWP1, FOXF2, EED, SATB1, SATB2, RARG, GABPA, RBL1, ZHX1, ZHX3, PKIA, FOXN3, SUZ12, HHEX, TRIM33, TGIF1, SUDS3, HMGB2, GCLC, SOX2, SOX6, SOX9, NR2C1, MEIS2, NPM1, NKX2-1, BHLHE40, TCF4, ZNF423, DMBX1, DNMT3A, EHMT1, CREBZF, KLF12, SMAD7, KLF10, FOXA1, SMAD4, SMAD3, UBP1, FOXP1, FOXP2, HOXB4, DLX1, CDKN1B, SALL4, NEDD4, MLX, RNF2, JAZF1, SMURF2, …	2272	519	13528	1.45701	0.024902	0.000237871	0.0107073
GOTERM_BP_FAT	GO:0007411~axon guidance	38	0.122779	5.80893e-06	NRP2, CDK5R1, NRP1, EPHB3, CXCL12, MYCBP2, ARX, ALCAM, HOXA1, BDNF, PVRL1, ANK3, RAC1, LHX4, B3GNT1, POU4F2, NKX2-1, ROBO2, UNC5C, SEMA3A, PTPRM, NTF3, KIF5C, DPYSL5, NRXN1, FEZF1, SEMA6A, EPHA4, EPHA7, RELN, CNTN4, SIAH1, EFNA5, BMPR1B, APBB2, FEZ2, GAP43, MYH10	2272	107	13528	2.11458	0.0253714	0.000240147	0.0109117
GOTERM_BP_FAT	GO:0003002~regionalization	59	0.19063	6.32965e-06	BMI1, NOG, WNT3A, EDN1, ZEB2, ZIC3, PCGF2, HOXC8, GATA4, HHIP, FRS2, ARC, DLL1, PCDH8, CTNNBIP1, MIB1, ACVR2A, HHEX, ACVR2B, CRKL, EP300, BTG2, HIPK1, PSEN2, TGIF1, RELN, TBX18, HOXA11, BMPR2, GREM1, TCF7L1, HOXA1, HOXA3, CYP26B1, HOXA10, HOXA9, NKX2-1, AXIN2, MLL, TBX3, TGFBR1, MYF5, SMAD4, CELSR2, EN1, ATM, HOXB4, DLX1, MEOX2, MEOX1, RNF2, LRP6, PBX1, SP8, BMPR1B, PBX3, PBX2, TCF15, LRP5	2272	197	13528	1.78325	0.027614	0.000259248	0.0118898
GOTERM_BP_FAT	GO:0007507~heart development	63	0.203554	6.45355e-06	DLC1, NRP2, POU6F1, NRP1, WNT3A, EDN1, PAX3, ZIC3, CITED2, CASP3, OSR1, GATA6, CASP7, COL4A3BP, GATA4, SEMA3C, CALCRL, MKL2, NRG1, INSR, PTPRJ, VANGL2, ADIPOR2, MECOM, MIB1, HHEX, PLCE1, ACVR2B, CRKL, EP300, ADM, NCOA6, ZFPM2, ADAM19, MED1, ACVR1, ERBB4, ERBB3, COL3A1, SOX4, ADRBK1, FKBP1A, EGLN1, SOX6, SOX9, ITGB1, GJC1, HAND1, PKD2, PKD1, NFATC3, TBX3, SMAD7, TBX5, TGFBR1, NF1, TGFBR2, FOXP1, A…	2272	215	13528	1.74473	0.0281469	0.000261898	0.0121225
GOTERM_BP_FAT	GO:0060541~respiratory system development	38	0.122779	7.42387e-06	FGF9, DICER1, SOX2, ANO1, BMPR2, SPRY2, CTGF, GATA6, CRISPLD2, FOXF1, POU2F1, NKX2-1, LOX, HHIP, FGF1, FGF2, CEBPA, EPAS1, TBX5, TGFBR1, TGFBR2, FOXA1, FOXP1, MYCN, FOXP2, KDR, ATP7A, PTHLH, TNS3, ACVR2B, EP300, SP1, SP3, VEGFA, PSEN2, PDGFRA, ZFPM2, NFIB	2272	108	13528	2.09501	0.0323098	0.000298531	0.0139451
GOTERM_BP_FAT	GO:0006366~transcription from RNA polymerase II promoter	67	0.216478	7.4403e-06	CCNT2, E2F2, HLF, COPS2, PPARA, E2F3, ARID4A, ELF5, PAX3, CBFB, TMF1, FUBP1, GTF2E1, HSF2, MED26, TARDBP, GATA4, KDM5A, TBPL1, PHRF1, CCNK, RREB1, TAF4B, GABPA, MED13, HNF4G, ELL2, GTF2H1, HIF1A, TAF12, PRDM4, GTF2I, MED17, ASH1L, NCOA6, NFE2L1, LCOR, MED1, LCORL, ELL, SOX5, BMPR2, NFIX, NFYA, NR3C1, ARNT, TSC22D1, TCERG1, ERCC6, HAND1, NFAT5, ETV1, NFATC3, TRIP11, CEBPA, MAF, KLF5, TAF4, CEBPB, …	2272	234	13528	1.70484	0.0323802	0.000296497	0.0139759
GOTERM_BP_FAT	GO:0010605~negative regulation of macromolecule metabolic process	169	0.546042	7.58751e-06	MEF2C, MASP1, THRB, EDN1, CBX4, CBX2, CITED2, SIN3B, HOXC8, WWP1, CLP1, FOXF2, EED, INSR, SATB1, SATB2, RARG, GABPA, RBL1, ZHX1, ZHX3, PKIA, FOXN3, SUZ12, PSMA2, HHEX, EIF2AK1, TRIM33, BACE2, JUN, TGIF1, CELF1, SUDS3, HMGB2, GCLC, ENPP1, SOX2, IGF2BP1, IGF2BP2, IGF2BP3, SOX6, LIN28A, SOX9, TIMP3, LIN28B, NR2C1, MEIS2, NPM1, NKX2-1, BHLHE40, UBE2D1, TCF4, ZNF423, DMBX1, DNMT3A, EHMT1, KLF12, PTPN3…	2272	734	13528	1.37093	0.0330101	0.000299663	0.0142524
GOTERM_BP_FAT	GO:0016477~cell migration	76	0.245557	8.07488e-06	NRP2, NRP1, RPS6KB1, ZEB2, PAX3, PRKG1, CXCL12, CD2AP, NRCAM, EDNRB, CTGF, SEMA3F, SEMA3C, MSN, FGF2, SATB2, CCDC88A, ARHGEF7, SCYL3, IL6R, SIX4, MYH9, TNS3, NCK2, NDEL1, HIF1A, BTG1, LYST, SIX1, SDCBP, ADAM17, VCAN, RELN, IL12B, LAMC1, ACVR1, CDK5R1, DRD1, SHROOM2, TNF, ABI2, KITLG, CDH2, KIT, ITGB1, ARX, PTK2B, RAC1, NKX2-1, LHX6, PAFAH1B1, PEX13, CLASP2, PPAP2A, DCLK1, FN1, B4GALT1, FLT1, VAV3…	2272	276	13528	1.63957	0.0350929	0.000316087	0.0151679
GOTERM_BP_FAT	GO:0030509~BMP signaling pathway	21	0.0678514	8.37938e-06	NOG, SMAD7, USP9Y, GDF6, USP9X, SMAD5, BMPR2, SMAD4, SMAD1, GREM2, ACVR2A, ACVR2B, UBE2D3, RGMB, ZFYVE16, TGFBR3, SMURF2, SMURF1, UBE2D1, BMPR1B, ACVR1	2272	44	13528	2.84179	0.0363918	0.000325127	0.0157398
GOTERM_BP_FAT	GO:0030323~respiratory tube development	36	0.116317	1.24722e-05	FGF9, DICER1, BMPR2, HECA, SPRY2, CTGF, GATA6, CRISPLD2, FOXF1, NKX2-1, LOX, HHIP, FGF1, FGF2, CEBPA, EPAS1, TBX5, TGFBR1, TGFBR2, FOXA1, FOXP1, MYCN, FOXP2, KDR, ATP7A, PTHLH, TNS3, ACVR2B, EP300, SP1, SP3, VEGFA, PSEN2, PDGFRA, ZFPM2, NFIB	2272	102	13528	2.10149	0.0536827	0.000479688	0.0234269
GOTERM_BP_FAT	GO:0060548~negative regulation of cell death	93	0.300485	1.25919e-05	MEF2C, NUAK2, GRIK2, WFS1, MITF, STAT5B, CBX4, FOXO1, PRDX3, SGMS1, ITSN1, CITED2, EDNRB, BAG4, TRIAP1, PAK7, ZFP91, PCGF2, BDNF, CASP3, CHST11, FAS, NRG1, CASP2, IL1A, IHH, IRAK1, BCL10, SGK3, SLC25A4, SOCS3, PIM1, ESR1, ADNP, EYA1, BTG2, BNIP2, F3, PSEN2, TNFAIP8, VEGFA, SORT1, RIPK2, ADAM17, KCNH8, TNFAIP3, NGF, ACVR1, YWHAZ, GCLC, TNF, MCL1, ERBB3, SOX4, BCL2L2, KIT, GCLM, TCF7L2, IGF1R, KRAS…	2272	360	13528	1.53817	0.0541836	0.000480116	0.0236516
GOTERM_BP_FAT	GO:0043523~regulation of neuron apoptosis	33	0.106624	1.26863e-05	CDK5R1, TNF, GCLC, WFS1, GRIK2, ERBB3, NR3C1, PRDX3, ITSN1, GCLM, ZFP91, BDNF, KRAS, BCL2, NEFL, RASA1, ADAM9, GHR, SPPL3, NTF3, NF1, ADNP, NR4A2, ESR1, FURIN, ATM, ATP7A, NRAS, DLX1, EPHA7, JUN, NGF, F2R	2272	90	13528	2.18322	0.0545785	0.000479581	0.0238289
GOTERM_BP_FAT	GO:0040008~regulation of growth	89	0.287561	1.2915e-05	RTN4, MORF4L1, NOG, NRP1, FGF9, TSG101, STAT5B, GDF5, RPS6KB1, ACVR1C, NRCAM, ZFP91, AGPAT6, DAB2, PAK2, CTGF, SEMA3F, HEY2, GATA4, SEMA3A, ITCH, NRG1, INSR, FGF2, SERTAD2, NET1, CYR61, GHR, LIMK1, SOCS3, ADIPOR2, SOCS6, SOCS7, SOCS4, RB1, HMGA2, BCL2L11, TNKS2, OSM, INHBA, PLCE1, ADRB2, EP300, PRDM4, BTG1, LRP12, ADAM17, DCUN1D3, GPAM, MCTS1, GAP43, NGF, DCBLD2, DERL2, ENPP1, CSF1, NEDD9, ESM1, …	2272	341	13528	1.55404	0.0555348	0.00048409	0.0242585
GOTERM_BP_FAT	GO:0008361~regulation of cell size	60	0.193861	1.34367e-05	RTN4, NRP1, EDN1, SGMS1, ZFP91, ATP2B2, DAB2, SEMA3F, POU4F2, SEMA3A, NRG1, FGF2, SERTAD2, RARG, LIMK1, ADIPOR2, RB1, VAT1, INHBA, EP300, PRDM4, BTG1, ADAM17, BIN3, DCUN1D3, NGF, DCBLD2, FGFR1, DERL2, ENPP1, FHL1, CCNG1, GREM1, PTK2B, PPP2CA, BCL2, MTPN, TMEM123, NPM1, DCLK1, SPP1, CREB1, TGFBR1, MAP1B, SMAD4, SMAD3, DDX5, CAPRIN2, NOTCH2, PHF17, RNF6, EI24, CDKN1A, CDKN1B, ULK1, AMOT, TGFBR3, HB…	2272	206	13528	1.73424	0.0577122	0.000499409	0.0252384
GOTERM_BP_FAT	GO:0009952~anterior/posterior pattern formation	45	0.145396	1.36262e-05	HOXA11, WNT3A, BMPR2, ZEB2, ZIC3, TCF7L1, HOXA1, PCGF2, HOXC8, HOXA3, GATA4, HOXA10, HOXA9, AXIN2, FRS2, ARC, MLL, TBX3, TGFBR1, MYF5, SMAD4, PCDH8, DLL1, EN1, ATM, CTNNBIP1, MIB1, ACVR2A, HOXB4, HHEX, ACVR2B, CRKL, EP300, BTG2, MEOX2, HIPK1, MEOX1, RNF2, PSEN2, LRP6, PBX1, PBX3, TBX18, TCF15, LRP5	2272	140	13528	1.91386	0.0585017	0.00050223	0.0255942
GOTERM_BP_FAT	GO:0030324~lung development	35	0.113086	1.61698e-05	FGF9, DICER1, BMPR2, SPRY2, CTGF, GATA6, CRISPLD2, FOXF1, NKX2-1, LOX, HHIP, FGF1, FGF2, CEBPA, EPAS1, TBX5, TGFBR1, TGFBR2, FOXA1, FOXP1, MYCN, FOXP2, KDR, ATP7A, PTHLH, TNS3, ACVR2B, EP300, SP1, SP3, VEGFA, PSEN2, PDGFRA, ZFPM2, NFIB	2272	99	13528	2.10503	0.0690372	0.000591032	0.0303713
GOTERM_BP_FAT	GO:0001701~in utero embryonic development	53	0.171244	1.67867e-05	WNT3A, GNA12, EDN1, CITED2, CUL3, PCGF2, DAB2, GATA6, FOXF1, COL4A3BP, GATA4, MKL2, GABPA, EOMES, PTPRR, MBNL1, MYH9, MECOM, BCL2L11, MFN2, MIB1, NDEL1, HIF1A, NCOA6, PDGFRA, PYGO2, ZFPM2, ACVR1, MED1, TAPT1, ELL, EGLN1, ITGB1, ARNT, HAND1, SLC30A1, PKD2, APBA2, PKD1, APBA1, CEBPA, CEBPB, TBX3, EPAS1, TGFBR1, MYO1E, SALL4, SP1, PLCG1, SP3, AMOT, TGFBR3, MYH10	2272	176	13528	1.79303	0.0715745	0.000608546	0.0315298
GOTERM_BP_FAT	GO:0043085~positive regulation of catalytic activity	125	0.403877	1.68776e-05	ADCY3, DLC1, ADCY1, CASR, EFNA1, BTRC, EDN1, LPAR1, PRKAR2B, MAP3K5, PRKAR2A, S1PR1, MAP3K4, MAP3K9, GAB1, PRKACB, FRS2, INSR, ADAM9, KIAA1804, PIM1, SKP1, IRS1, PPP1CB, PTHLH, PSMA2, SPAG9, PLCE1, MAP4K5, HIF1A, NDEL1, F3, RELN, DRD1, GCLM, PIN1, ADCYAP1, SLC11A2, ADRB3, KRAS, SERINC1, RAC1, NPM1, ADRA2A, ADRA2C, ADRA2B, UBE2D1, TRAF6, FGD4, GABARAPL2, VAV3, TAOK2, MAP2K1, TGFBR1, TGFBR2, MET, N…	2272	520	13528	1.4313	0.0719478	0.000606867	0.0317005
GOTERM_BP_FAT	GO:0006470~protein amino acid dephosphorylation	43	0.138934	1.86303e-05	PDP1, PPP6C, PPP2R3A, SSH1, CDC14B, SSH2, STYX, DUSP10, PPM1A, PTPN21, MTM1, MTMR3, DUSP19, BCL2, PPP2CA, PPP2CB, PPP3CA, MTMR6, PTPRB, PTPRJ, PTPRD, PTPN9, PTPRM, NCEH1, PTPN3, PTPRG, PTPN4, PTPRR, PTPDC1, PPP1CB, CDC25A, PPM1F, EYA1, PPM1D, DUSP2, PPM1E, DUSP1, PPM1K, PTP4A1, DUSP8, DUSP7, DUSP6, PPP2R2A	2272	133	13528	1.92505	0.0791159	0.000664466	0.0349918
GOTERM_BP_FAT	GO:0043066~negative regulation of apoptosis	91	0.294023	1.93315e-05	MEF2C, NUAK2, GRIK2, WFS1, MITF, STAT5B, CBX4, FOXO1, PRDX3, SGMS1, ITSN1, CITED2, EDNRB, BAG4, TRIAP1, PAK7, ZFP91, PCGF2, BDNF, CASP3, CHST11, FAS, NRG1, CASP2, IL1A, IHH, IRAK1, BCL10, SGK3, SOCS3, PIM1, ESR1, ADNP, EYA1, BTG2, BNIP2, F3, PSEN2, TNFAIP8, VEGFA, SORT1, RIPK2, ADAM17, KCNH8, TNFAIP3, NGF, ACVR1, YWHAZ, GCLC, TNF, MCL1, ERBB3, SOX4, BCL2L2, GCLM, TCF7L2, IGF1R, KRAS, BCL2, BCL11B…	2272	354	13528	1.53061	0.0819685	0.000683954	0.0363087
GOTERM_BP_FAT	GO:0043069~negative regulation of programmed cell death	92	0.297254	1.97105e-05	MEF2C, NUAK2, GRIK2, WFS1, MITF, STAT5B, CBX4, FOXO1, PRDX3, SGMS1, ITSN1, CITED2, EDNRB, BAG4, TRIAP1, PAK7, ZFP91, PCGF2, BDNF, CASP3, CHST11, FAS, NRG1, CASP2, IL1A, IHH, IRAK1, BCL10, SGK3, SOCS3, PIM1, ESR1, ADNP, EYA1, BTG2, BNIP2, F3, PSEN2, TNFAIP8, VEGFA, SORT1, RIPK2, ADAM17, KCNH8, TNFAIP3, NGF, ACVR1, YWHAZ, GCLC, TNF, MCL1, ERBB3, SOX4, BCL2L2, KIT, GCLM, TCF7L2, IGF1R, KRAS, BCL2, B…	2272	359	13528	1.52587	0.0835063	0.000691824	0.0370204
GOTERM_BP_FAT	GO:0051094~positive regulation of developmental process	75	0.242326	2.01241e-05	THRB, FGF9, GDF5, STAT5B, RPS6KB1, FOXO3, NRCAM, ZFP91, CCNE1, BDNF, GATA6, HEY2, GATA4, POU4F2, ROBO2, MKL2, NRG1, INSR, FGF2, IL1A, FNDC3B, ADAM9, IHH, LIMK1, SOCS3, PLXNB2, EOMES, RB1, IL6R, VASH2, ACVR2A, INHBA, ADRB2, ACVR2B, NDEL1, HIF1A, CD80, BTG1, F3, JUN, TGIF1, MAPK9, CA2, NGF, ACVR1, TNF, CSF1, HOXA11, SOX2, BMPR2, KITLG, KIT, ARNT, BCL2, NUMB, NEFL, ARHGDIA, B4GALT1, NTF3, MAP2K1, TB…	2272	278	13528	1.60636	0.0851817	0.000700777	0.037797
GOTERM_BP_FAT	GO:0032268~regulation of cellular protein metabolic process	115	0.371567	2.46836e-05	DLC1, MASP1, GDF6, BTRC, EIF5, EDN1, TTK, IL11, PRKAR2B, ZFP91, MAP3K5, PRKAR2A, ATG7, MAP3K9, WIBG, GAB1, RAPGEF4, PUM2, INSR, ADAM9, BCL10, SOCS3, KIAA1804, SKP1, BOLL, PSMA2, MAPK1, MAP4K5, EIF2AK1, EP300, EIF2S1, JUN, LRRK2, EIF4E3, GCLC, ENPP1, BMPR2, IGF2BP1, IGF2BP2, IGF2BP3, TIMP3, PIN1, MTPN, UBE2D1, FGD4, MLL, PTPN3, PAIP2, SMAD7, PAIP1, TGFBR1, SMAD4, DDX1, NDFIP2, ITGA2, DOCK7, FURIN,…	2272	474	13528	1.44459	0.10345	0.000852773	0.0463588
GOTERM_BP_FAT	GO:0007423~sensory organ development	64	0.206785	2.77036e-05	NOG, FGF9, WNT3A, EDN1, MITF, SOBP, ZEB1, SPRY2, ATP2B2, BDNF, POU4F2, FRS2, DSCAM, MYO6, PTPRM, RARG, DLL1, SIX4, SLC9A3R2, BCL2L11, MFN2, EYA1, VEGFA, SIX1, PDGFRA, TGIF1, PYGO2, MED1, SHROOM2, IRX5, ERBB3, SOX2, ABI2, MIP, HOXA1, MEIS2, PVRL1, BCL2, BCL11B, MAP3K1, POU2F1, MAF, FOXL2, BHLHE22, NF1, NEUROG1, FZD3, NR4A3, VSX2, COL5A2, VSX1, STAT3, FOXP2, PKNOX1, CDKN1B, SP1, DLX6, SP3, NTRK2, B…	2272	229	13528	1.66406	0.115349	0.000949645	0.0520294
GOTERM_BP_FAT	GO:0000082~G1/S transition of mitotic cell cycle	23	0.0743134	4.99138e-05	PPP6C, E2F6, PIM1, RB1, CDC34, PPP1CB, ITGB1, LATS2, CDC25A, CUL3, CCNE1, INHBA, CUL2, CUL5, CDKN1A, CDKN1B, CUL4A, GSPT1, BCL2, NPAT, ADAM17, PPP3CA, ACVR1	2272	56	13528	2.44549	0.198142	0.0016972	0.0937231
GOTERM_BP_FAT	GO:0010648~negative regulation of cell communication	67	0.216478	5.56492e-05	DLC1, NOG, SLC6A1, RGS7BP, FGF9, GRIK2, GRIK3, PDE3B, LEMD3, PAWR, CHST11, HEY2, HHIP, IHH, PLD2, SOCS3, RPH3AL, SOCS6, SOCS7, SOCS4, PRKCD, IRS1, BRAP, DDIT4, MFN2, CTNNBIP1, HHEX, GRB10, ADRB2, TRIM33, TGIF1, TNFAIP3, ACVR1, DRD1, GNAI3, ENPP1, ERBB3, SOX2, ADRBK1, PRDM16, GREM1, PIN1, TRIB1, ADRB3, PEG10, PPP2CA, PPP2CB, CYP26B1, AXIN2, SMAD7, NLK, NF1, TAOK3, RGS17, SIRT1, ATXN1, CBLB, LRP1, …	2272	248	13528	1.6086	0.218233	0.00187762	0.104487
GOTERM_BP_FAT	GO:0048514~blood vessel morphogenesis	59	0.19063	5.8118e-05	NRP2, RTN4, NRP1, PGF, FGF9, DICER1, EDN1, NAA15, CXCL12, CITED2, S1PR1, CTGF, FOXF1, HEY2, QKI, TGFA, SEMA3C, MKL2, FGF1, ANGPT2, FGF2, IHH, CYR61, PTPRJ, MYH9, ARHGAP24, HIF1A, EREG, JUN, VEGFA, ZFPM2, ACVR1, CDH2, GJC1, ZFP36L1, HOXA3, HAND1, PTK2B, ADRA2B, RASA1, B4GALT1, KLF5, FLT1, EPAS1, IL8, SMAD7, TGFBR1, MYO1E, NF1, TGFBR2, COL15A1, UBP1, KDR, ATP7A, PKNOX1, MEOX2, NTRK2, AMOT, PLAU	2272	211	13528	1.66493	0.226726	0.00194599	0.10912
GOTERM_BP_FAT	GO:0009968~negative regulation of signal transduction	61	0.197092	6.44809e-05	DLC1, NOG, RGS7BP, FGF9, LEMD3, PDE3B, PAWR, HEY2, CHST11, HHIP, IHH, PLD2, SOCS3, RPH3AL, SOCS6, SOCS7, SOCS4, IRS1, PRKCD, BRAP, DDIT4, MFN2, CTNNBIP1, HHEX, GRB10, ADRB2, TRIM33, TGIF1, TNFAIP3, ACVR1, ENPP1, ERBB3, SOX2, ADRBK1, PRDM16, GREM1, PIN1, TRIB1, ADRB3, PEG10, PPP2CA, PPP2CB, CYP26B1, AXIN2, SMAD7, NLK, NF1, TAOK3, RGS17, SIRT1, ATXN1, CBLB, LRP1, ATXN7, RGS5, RGS6, LRP6, RGS7, SMUR…	2272	221	13528	1.64347	0.248191	0.00214261	0.12106
GOTERM_BP_FAT	GO:0006351~transcription, DNA-dependent	76	0.245557	6.49171e-05	CCNT2, E2F2, HLF, COPS2, PPARA, E2F3, THRB, ARID4A, ELF5, PAX3, CBFB, TMF1, FUBP1, GTF2E1, HSF2, MED26, TARDBP, RTF1, GATA4, KDM5A, TBPL1, PHRF1, CCNK, BRF2, RREB1, TAF4B, GABPA, ESR1, MED13, HNF4G, ELL2, GTF2H1, TAF12, HIF1A, PRDM4, EREG, GTF2I, MED17, NCOA6, ASH1L, SMARCA5, NFE2L1, LCOR, MYNN, MED1, LCORL, ELL, SOX5, BMPR2, NFIX, NR3C1, NFYA, IVNS1ABP, ARNT, TSC22D1, TCERG1, ERCC6, HAND1, NFAT5…	2272	292	13528	1.54973	0.24964	0.00214101	0.121879
GOTERM_BP_FAT	GO:0048729~tissue morphogenesis	52	0.168013	6.83809e-05	DLC1, PGF, WNT3A, ZEB2, PAX3, ZIC2, PGP, FOXF1, CHUK, BCL10, VANGL2, EOMES, PCDH8, MIB1, EYA1, SIX1, COL1A2, TFAP2A, TGIF1, TXNRD1, COL1A1, CA2, TBX18, ACVR1, FRAS1, SHROOM3, HOXA11, BMPR2, FKBP1A, GREM1, TCF7L1, RGMA, FOXQ1, HAND1, BCL2, TRAF6, TBX3, SMAD7, TBX5, SMAD4, SMAD3, FZD3, SMAD1, NR4A3, ATP7A, HOXB4, NOTCH2, PRKAR1A, TGFBR3, PBX1, APAF1, KLF4	2272	180	13528	1.72011	0.261052	0.00223843	0.128378
GOTERM_BP_FAT	GO:0032147~activation of protein kinase activity	37	0.119548	7.15852e-05	ADCY3, ADCY1, EDN1, PRKAR2B, PDPK1, PRKAR2A, ERCC6, MAP3K4, PTK2B, MAP3K1, PRKACB, PPAP2A, NRG1, TRAF6, FGF2, INSR, AGK, ADAM9, GHR, IRAK1, FLT1, CCDC88A, TAOK2, TGFBR1, TGFBR2, STRADB, ACVR2B, ADRB2, PLCE1, LRP1, PRLR, PRKAR1A, MAP3K13, PRKD3, GAP43, IL2, F2R	2272	114	13528	1.93251	0.271454	0.002326	0.13439
GOTERM_BP_FAT	GO:0016044~membrane organization	94	0.303716	7.51019e-05	SEC24A, LDLR, VAPA, AP1B1, AP1G1, SYNJ1, SORL1, SYT7, ITSN1, CLTC, MEGF10, NRCAM, AP1S3, DAB2, PICALM, AP1S2, GBF1, ZFYVE9, ATG7, TIMM9, RABGEF1, AP3B2, SEC24C, SAR1B, CLINT1, GHR, STX6, SCAMP1, SEC23A, PLD2, SYNRG, ARC, MYO6, CCDC88A, LRP1B, VTI1B, LPCAT2, ELMO1, MFN2, ADRB2, GAPVD1, NDEL1, FNBP1L, LRP12, ARCN1, RIN2, SORT1, VAMP3, SERP1, SNAP29, GNAI3, NAPG, CDC42SE1, EEA1, SNX4, ABCA1, DTNBP1,…	2272	381	13528	1.46902	0.282702	0.00242234	0.140987
GOTERM_BP_FAT	GO:0048754~branching morphogenesis of a tube	25	0.0807754	7.51593e-05	NRP1, PGF, HOXA11, EDN1, DICER1, GREM1, CXCL12, SPRY2, BCL2, FOXF1, CYR61, IHH, B4GALT1, FLT1, TBX3, TGFBR2, FOXA1, SMAD4, MYCN, KDR, EYA1, SIX1, VEGFA, PBX1, ACVR1	2272	65	13528	2.29009	0.282884	0.00240664	0.141095
GOTERM_BP_FAT	GO:0046777~protein amino acid autophosphorylation	30	0.0969305	7.5887e-05	KIT, UHMK1, IGF1R, PAK2, MAP3K3, MAP3K9, MAP3K1, CDK12, PAK1, YES1, INSR, AATK, IRAK1, TRPM7, MEX3B, TGFBR1, NLK, KIAA1804, MET, TAOK3, PIM1, EIF2AK1, ULK1, EIF2S1, DYRK1A, NTRK2, PDGFRA, MAPK7, LRRK2, MAP3K13	2272	85	13528	2.10149	0.285189	0.00241246	0.14246
GOTERM_BP_FAT	GO:0007049~cell cycle	171	0.552504	8.47985e-05	ADCY3, TUSC2, BTRC, TTK, CD2AP, CUL3, CUL2, CUL5, RAD21, TARDBP, MAP3K8, VPS4A, H2AFX, TLK1, RBL2, RBL1, PIM1, ESPL1, SKP1, MYH9, PPP1CB, BOLL, WEE1, VASH1, FOXN3, TACC1, PSMA2, HHEX, MAPK1, EP300, UHRF2, RCC2, MAPK6, MAPK4, TBRG1, NEK9, CLIP1, BIN3, MAPK7, PDCD6IP, MCTS1, NEK6, NEK3, NEDD9, CHEK1, ANLN, CDC34, CCNG1, ITGB1, CCNG2, SESN1, UHMK1, PIN1, PRUNE2, NIPBL, NPM1, CLASP1, TNKS, CLASP2, UB…	2272	776	13528	1.31208	0.312824	0.00267616	0.159177
GOTERM_BP_FAT	GO:0010647~positive regulation of cell communication	83	0.268174	9.29784e-05	VAPA, SLC20A1, FGF9, TBK1, GRIK2, GDF6, SHOC2, TTK, ZEB2, LPAR1, ITSN1, IL11, CITED2, ZFP91, SLC1A3, TMEM9B, TGFA, RHOC, LGI1, INSR, GHR, BCL10, ESR1, IL6R, MBD2, IRS1, UBE2N, OSM, HHEX, ACVR2A, ZDHHC17, ADRB2, ACVR2B, HIF1A, CD80, EREG, NCOA3, ATP2C1, F3, VEGFA, RIPK2, ADAM17, RELN, NEK6, DRD1, TNF, ERBB4, ERBB3, CSF1, SOX2, PPM1A, UBE2V1, SOX4, FKBP1A, KIT, ARNT, TMED7, ADRB3, KRAS, MAP3K3, SOS…	2272	329	13528	1.50213	0.337249	0.00291316	0.174519
GOTERM_BP_FAT	GO:0012501~programmed cell death	139	0.449111	9.47913e-05	MEF2C, DLC1, MEF2A, CADM1, GRIK2, RNF216, SGMS1, FOXO3, ITSN1, CLPTM1L, MAP3K5, RAD21, GATA6, UNC5C, FAS, RNF34, LUC7L3, IL1A, NET1, BCL10, SCN2A, CECR2, ESPL1, BCL2L12, BCL2L11, DDIT4, TRIM35, EP300, F3, JUN, TNFAIP8, RIPK2, PDCD6IP, MAPK7, TNFAIP3, NEK6, KALRN, BLCAP, NGF, PACS2, MCL1, ERBB3, STK17B, AKAP13, BCL2L2, ARF6, GREM1, SLC11A2, PRUNE2, PEG10, AHRR, KRAS, RAC1, DYRK2, TRAF6, BMF, FGD4,…	2272	611	13528	1.35456	0.342544	0.002949	0.177919
GOTERM_BP_FAT	GO:0032870~cellular response to hormone stimulus	41	0.132472	9.87901e-05	ADCY3, DRD1, ADCY1, ENPP1, PGF, ERBB3, STAT5B, PDE3B, FOXO1, RPS6KB1, LATS2, PHIP, SLC2A8, IGF1R, PRKAR2B, FOS, PDPK1, PRKAR2A, SORBS1, GAB1, PRKACB, PIK3R3, GNG5, INSR, PIK3R1, GHR, IRS2, KAT2B, ADIPOR2, SOCS7, ITGA2, STXBP4, APPL1, IRS1, UBE2B, STAT3, GRB10, DUSP1, PRKAR1A, GNB4, VLDLR	2272	133	13528	1.83551	0.354073	0.00305176	0.185418
GOTERM_BP_FAT	GO:0045664~regulation of neuron differentiation	41	0.132472	9.87901e-05	RTN4, NOG, CDK5R1, NRP1, EFNA1, SOX2, SOX5, CDH2, TIMP2, NRCAM, ZFP91, BDNF, SEMA3F, BCL2, NUMB, ROBO2, SEMA3A, NEFL, ARHGDIA, SPP1, LIMK1, PLXNB2, MAP1B, FOXA1, DLL1, SMAD1, RUFY3, MIB1, RNF6, YWHAG, EYA1, NDEL1, YWHAH, ULK1, NTRK2, SIX1, TGIF1, PBX1, CNTN4, KALRN, NGF	2272	133	13528	1.83551	0.354073	0.00305176	0.185418
GOTERM_BP_FAT	GO:0001763~morphogenesis of a branching structure	27	0.0872375	0.000100946	NRP1, PGF, HOXA11, DICER1, EDN1, CTNND2, GREM1, CXCL12, SPRY2, BCL2, FOXF1, CYR61, IHH, B4GALT1, FLT1, TBX3, TGFBR2, FOXA1, SMAD4, MYCN, KDR, EPHA7, EYA1, SIX1, VEGFA, PBX1, ACVR1	2272	74	13528	2.17249	0.360205	0.00309664	0.189461
GOTERM_BP_FAT	GO:0032774~RNA biosynthetic process	76	0.245557	0.000104164	CCNT2, E2F2, HLF, COPS2, PPARA, E2F3, THRB, ARID4A, ELF5, PAX3, CBFB, TMF1, FUBP1, GTF2E1, HSF2, MED26, TARDBP, RTF1, GATA4, KDM5A, TBPL1, PHRF1, CCNK, BRF2, RREB1, TAF4B, GABPA, ESR1, MED13, HNF4G, ELL2, GTF2H1, TAF12, HIF1A, PRDM4, EREG, GTF2I, MED17, NCOA6, ASH1L, SMARCA5, NFE2L1, LCOR, MYNN, MED1, LCORL, ELL, SOX5, BMPR2, NFIX, NR3C1, NFYA, IVNS1ABP, ARNT, TSC22D1, TCERG1, ERCC6, HAND1, NFAT5…	2272	296	13528	1.52879	0.369251	0.00317321	0.195495
GOTERM_BP_FAT	GO:0006915~apoptosis	137	0.442649	0.000105346	MEF2C, DLC1, MEF2A, CADM1, GRIK2, RNF216, SGMS1, FOXO3, ITSN1, CLPTM1L, MAP3K5, RAD21, GATA6, UNC5C, FAS, RNF34, LUC7L3, IL1A, NET1, BCL10, SCN2A, CECR2, ESPL1, BCL2L12, BCL2L11, DDIT4, TRIM35, EP300, F3, JUN, TNFAIP8, RIPK2, PDCD6IP, MAPK7, TNFAIP3, NEK6, KALRN, BLCAP, NGF, PACS2, MCL1, ERBB3, STK17B, AKAP13, BCL2L2, ARF6, GREM1, SLC11A2, PRUNE2, PEG10, AHRR, KRAS, RAC1, DYRK2, TRAF6, BMF, FGD4,…	2272	602	13528	1.35503	0.372539	0.00318719	0.19771
GOTERM_BP_FAT	GO:0042787~protein ubiquitination during ubiquitin-dependent protein catabolic process	11	0.0355412	0.000107784	RNF144B, NEDD4, MAP3K1, UBE4B, RNF217, RNF11, SIAH1, ITCH, PARK2, SMURF1, OS9	2272	17	13528	3.85273	0.379272	0.00323871	0.202282
GOTERM_BP_FAT	GO:0048870~cell motility	78	0.252019	0.000120871	NRP2, NRP1, RPS6KB1, ZEB2, PAX3, PRKG1, CXCL12, CD2AP, NRCAM, EDNRB, CTGF, SEMA3F, SEMA3C, MSN, FGF2, SATB2, CCDC88A, ARHGEF7, SCYL3, IL6R, SIX4, MYH9, TNS3, NCK2, NDEL1, HIF1A, BTG1, LYST, SIX1, SDCBP, ADAM17, VCAN, RELN, IL12B, LAMC1, ACVR1, CDK5R1, DRD1, SHROOM2, TNF, ABI2, KITLG, CDH2, KIT, ITGB1, DNAH5, ARX, PTK2B, RAC1, NKX2-1, LHX6, PAFAH1B1, PEX13, CLASP2, PPAP2A, DCLK1, FN1, B4GALT1, FLT…	2272	307	13528	1.5128	0.414193	0.00360676	0.226816
GOTERM_BP_FAT	GO:0051674~localization of cell	78	0.252019	0.000120871	NRP2, NRP1, RPS6KB1, ZEB2, PAX3, PRKG1, CXCL12, CD2AP, NRCAM, EDNRB, CTGF, SEMA3F, SEMA3C, MSN, FGF2, SATB2, CCDC88A, ARHGEF7, SCYL3, IL6R, SIX4, MYH9, TNS3, NCK2, NDEL1, HIF1A, BTG1, LYST, SIX1, SDCBP, ADAM17, VCAN, RELN, IL12B, LAMC1, ACVR1, CDK5R1, DRD1, SHROOM2, TNF, ABI2, KITLG, CDH2, KIT, ITGB1, DNAH5, ARX, PTK2B, RAC1, NKX2-1, LHX6, PAFAH1B1, PEX13, CLASP2, PPAP2A, DCLK1, FN1, B4GALT1, FLT…	2272	307	13528	1.5128	0.414193	0.00360676	0.226816
GOTERM_BP_FAT	GO:0045165~cell fate commitment	42	0.135703	0.000130992	ERBB4, MCL1, HOXA11, WNT3A, SOX2, MITF, SOX5, SOX6, PAX3, SOX9, ITGB1, TCF7L2, SPRY2, SPRY1, CASP3, BCL2, CYP26B1, POU2F1, NKX2-1, LHX6, FGF1, FRS2, FGF2, NTF3, TGFBR1, FOXA1, SMAD5, SMAD4, NEUROG1, DLL1, SMAD1, VSX2, KDR, NOTCH2, DLX1, EYA1, SALL1, CDON, SIX1, PSEN2, KLF4, GAP43	2272	139	13528	1.79912	0.439849	0.00388203	0.245788
GOTERM_BP_FAT	GO:0009725~response to hormone stimulus	90	0.290792	0.000135719	ADCY3, PPARA, ADCY1, SLC6A1, LDLR, PGF, STAT5B, PDE3B, FOXO1, RPS6KB1, LATS2, ACVR1C, SLC2A8, PRKAR2B, FOS, CCNE1, PDPK1, PRKAR2A, TNFRSF11B, GAB1, LOX, PRKACB, FAS, GNG5, INSR, ADAM9, IHH, GHR, IRS2, GATM, SOCS3, ESR1, ADIPOR2, SOCS7, IL6R, STXBP4, TAT, UBE2B, IRS1, MAPK1, GRB10, EP300, BTG2, ADM, SLC25A36, NCOA6, MGEA5, PDGFRA, SORT1, GNB4, CA2, COL1A1, NGF, CALCR, DRD1, HMGB2, GCLC, TNF, ENPP1…	2272	367	13528	1.46016	0.451441	0.00399507	0.254645
GOTERM_BP_FAT	GO:0048534~hemopoietic or lymphoid organ development	68	0.219709	0.00014025	BMI1, WNT3A, STAT5B, PRDX3, CBFB, IL11, FAS, CHUK, EOMES, MINK1, DLL1, RB1, OSTM1, SIX4, MYH9, CD164, BCL2L11, PGM3, INHBA, CRKL, PSEN2, VEGFA, SIX1, NCOA6, ADAM17, IL12B, MED1, CALCR, TNF, CSF1, SOX4, KITLG, SOX6, CACNB4, KIT, ITGB1, HOXA3, SNRK, BCL2, BCL11B, BCL11A, HOXA9, SH2B3, CD4, TRAF6, PIK3R1, CD28, CEBPA, KLF6, MLL, EPAS1, MYO1E, TGFBR1, SMAD5, TGFBR2, FOXP1, KDR, ATP7A, HOXB4, NOTCH2, …	2272	260	13528	1.55726	0.462329	0.00410089	0.263136
GOTERM_BP_FAT	GO:0001501~skeletal system development	80	0.258481	0.0001548	NOG, CASR, FGF9, TUFT1, EDN1, ZEB1, HOXD1, MMP2, CBFB, PCGF2, PGP, HOXC8, TNFRSF11B, CTGF, CHST11, COL12A1, GHR, IHH, SATB2, SIX4, PTHLH, ACVR2A, INHBA, EYA1, ACVR2B, SIX1, COL1A2, PDGFRA, SORT1, TFAP2A, STC1, KIAA1217, COL1A1, FGFR1, TAPT1, HOXA11, COL3A1, SOX5, SOX6, SOX9, OTOR, HOXA3, BCL2, PTH, HOXA10, PKD1, HOXA9, TRAF6, AXIN2, SPP1, TBX3, KLF10, TGFBR1, NF1, TGFBR2, MYF5, SMAD5, SMAD3, EN1,…	2272	319	13528	1.49322	0.495854	0.00449571	0.290397
GOTERM_BP_FAT	GO:0009967~positive regulation of signal transduction	75	0.242326	0.000161705	VAPA, SLC20A1, FGF9, TBK1, GDF6, TTK, SHOC2, ZEB2, LPAR1, ITSN1, IL11, CITED2, ZFP91, TMEM9B, TGFA, RHOC, INSR, GHR, BCL10, ESR1, IL6R, MBD2, IRS1, UBE2N, OSM, ACVR2A, HHEX, ZDHHC17, ADRB2, ACVR2B, HIF1A, CD80, EREG, NCOA3, ATP2C1, F3, VEGFA, RIPK2, ADAM17, RELN, NEK6, TNF, ERBB3, CSF1, SOX2, PPM1A, UBE2V1, SOX4, FKBP1A, KIT, ARNT, TMED7, ADRB3, KRAS, MAP3K3, SOS1, PTH, RAC1, CD4, TRAF6, FLT1, TA…	2272	295	13528	1.51379	0.511024	0.00466518	0.303333
GOTERM_BP_FAT	GO:0000122~negative regulation of transcription from RNA polymerase II promoter	69	0.22294	0.000162072	E2F1, MEF2C, PPARA, E2F6, NR6A1, CBX4, CBX2, PAWR, PAX3, ZEB1, CITED2, PCGF2, HOXC8, ZNF148, HEY2, POU4F2, SATB1, TBL1XR1, SATB2, RARG, GABPA, RBL1, RB1, RBBP7, MBD2, PKIA, CTNNBIP1, SUZ12, HHEX, NCOA2, BPTF, ZNF136, TGIF1, ZFPM2, MDM4, LCOR, ZMYND11, GLIS3, TNF, SOX2, SOX6, PRDM16, NR2C1, MEIS2, HAND1, NKX2-1, TCF4, ETV3, DMBX1, CEBPA, DNMT3A, ZBTB7A, EHMT1, KLF12, SMAD7, KLF10, FOXA1, SMAD3, FO…	2272	266	13528	1.54452	0.511816	0.00464543	0.304019
GOTERM_BP_FAT	GO:0007264~small GTPase mediated signal transduction	77	0.248788	0.000166446	RHOJ, RAB5B, GNA12, RASGEF1B, SHOC2, ITSN1, RAB1A, RGL1, ARL5A, ARHGAP1, RAPGEF5, RALA, RAPGEF4, RAB6B, RHOC, RAPGEF2, FGF2, SAR1A, RAB21, RAP2B, ARL2, ARHGEF3, PLD2, ARL1, RAP2C, RAB39B, LIMK1, RREB1, ARHGEF7, G3BP2, ELMO1, ARL3, MAPK1, RND3, DNAJC27, PLCE1, CRKL, RRAS2, COL1A2, RIN2, RAB14, SDCBP, RAB15, LRRK2, RAB10, ARL4C, NKIRAS1, RASD1, ARL4A, NGF, RALGPS2, RALGPS1, RTKN, ARF6, ABCA1, KRAS,…	2272	305	13528	1.5032	0.521175	0.00473982	0.312213
GOTERM_BP_FAT	GO:0007179~transforming growth factor beta receptor signaling pathway	23	0.0743134	0.000166532	USP9Y, KLF10, NLK, CREB1, TGFBR1, USP9X, GDF5, COL3A1, SMAD5, TGFBR2, SMAD4, SMAD3, SMAD1, FOS, JUN, ZFYVE9, MAP3K1, COL1A2, TGFBR3, TGFBRAP1, BAMBI, ACVR1, ADAM9	2272	60	13528	2.28245	0.521357	0.00471194	0.312374
GOTERM_BP_FAT	GO:0060284~regulation of cell development	56	0.180937	0.000178378	RTN4, NOG, NRP1, EFNA1, EDN1, NRCAM, ZFP91, BDNF, SEMA3F, ROBO2, SEMA3A, FGF2, LIMK1, PLXNB2, DLL1, MIB1, EYA1, NDEL1, BTG1, SIX1, TGIF1, CNTN4, NGF, KALRN, CDK5R1, HOXA11, SOX2, SOX5, KIT, CDH2, TIMP2, BCL2, NUMB, NEFL, ARHGDIA, SPP1, B4GALT1, COL4A4, TBX3, NTF3, SMAD7, NF1, FOXA1, MAP1B, SMAD4, SMAD3, SMAD1, RUFY3, YWHAG, RNF6, DLX1, YWHAH, ULK1, NTRK2, TGFBR3, PBX1	2272	205	13528	1.62652	0.545799	0.00501424	0.334559
GOTERM_BP_FAT	GO:0001892~embryonic placenta development	13	0.0420032	0.000179393	CEBPA, CEBPB, EPAS1, EOMES, EGLN1, CITED2, ARNT, HIF1A, HAND1, SP1, SP3, PKD2, MED1	2272	24	13528	3.22521	0.547835	0.00501087	0.33646
GOTERM_BP_FAT	GO:0016265~death	159	0.513732	0.000184548	MEF2C, DLC1, MEF2A, CADM1, VAPB, GRIK2, RNF216, SGMS1, FOXO3, ITSN1, CLPTM1L, MAP3K5, RAD21, GATA6, TARDBP, UNC5C, FAS, RNF34, LUC7L3, IL1A, NET1, BCL10, KIF5A, SCN2A, CECR2, ESPL1, BCL2L12, BCL2L11, DDIT4, TRIM35, EP300, F3, JUN, TNFAIP8, RIPK2, MAPK7, PDCD6IP, TNFAIP3, NEK6, KALRN, BLCAP, NGF, PACS2, MCL1, ERBB3, STK17B, MMD, AKAP13, BCL2L2, ARF6, GREM1, SLC11A2, PRUNE2, PEG10, AHRR, KRAS, RAC1…	2272	724	13528	1.30763	0.55803	0.00512214	0.346111
GOTERM_BP_FAT	GO:0045597~positive regulation of cell differentiation	61	0.197092	0.000188686	THRB, STAT5B, GDF5, FOXO3, NRCAM, ZFP91, CCNE1, BDNF, GATA6, POU4F2, ROBO2, NRG1, FGF2, FNDC3B, IHH, LIMK1, SOCS3, PLXNB2, EOMES, RB1, IL6R, ACVR2A, INHBA, ACVR2B, NDEL1, HIF1A, CD80, BTG1, JUN, TGIF1, MAPK9, CA2, ACVR1, NGF, CSF1, HOXA11, SOX2, BMPR2, KITLG, KIT, ARNT, BCL2, NUMB, NEFL, ARHGDIA, NTF3, MAP2K1, TBX5, KLF10, MAP1B, FOXA1, SMAD5, TGFBR2, SMAD4, CD276, SMAD3, SMAD1, TNFSF11, ETS1, BM…	2272	229	13528	1.58606	0.56605	0.00520408	0.35386
GOTERM_BP_FAT	GO:0031344~regulation of cell projection organization	30	0.0969305	0.000190698	RTN4, NRP1, EFNA1, KIT, CDH2, NRCAM, ZFP91, SEMA3F, RAC1, NUMB, RALA, ROBO2, SEMA3A, NEFL, ARHGDIA, SPP1, LIMK1, PLXNB2, TGFBR1, MAP1B, ITGA2, SMAD1, RUFY3, RNF6, YWHAH, NDEL1, ULK1, NTRK2, KALRN, NGF	2272	89	13528	2.00704	0.569895	0.00522683	0.357625
GOTERM_BP_FAT	GO:0006605~protein targeting	58	0.187399	0.000193414	FGF9, TIMM17A, IMMP2L, CRY2, TRAK2, SRPR, ZFYVE9, ZFYVE16, TRAK1, TIMM9, KPNB1, FGF2, MCM3AP, MYO6, STXBP4, IPO8, MFN2, MAPK1, IPO7, JUN, IPO5, MGEA5, KPNA6, SDCBP, AKAP6, KPNA4, SRP72, KPNA3, KPNA2, KPNA1, YWHAZ, DRD1, TNF, MTX3, AKAP12, SEC62, CEP57, PEX19, AP3M1, EXOC4, PEX13, PPP3CA, TRAM1, TNPO1, HSPA9, RBM22, TAOK2, YWHAB, PPP1R10, STRADB, YWHAG, CBLB, TOMM70A, NEDD4, SMURF1, XPO7, F2R, TOB1	2272	215	13528	1.60626	0.575035	0.00526847	0.362711
GOTERM_BP_FAT	GO:0030155~regulation of cell adhesion	41	0.132472	0.000199797	TNF, SRCIN1, ERBB3, CSF1, STAT5B, PDE3B, CBLL1, CYTH3, CITED2, CD47, MIA3, PGP, S1PR1, SMOC1, PPP2CA, BCL2, NRG1, FGF1, RASA1, ARHGDIA, PIK3R1, SPP1, ADAM9, CYR61, VAV3, MAP2K1, IL8, SMAD7, NF1, MYF5, SMAD3, MYO1F, ITGA2, DLL1, CELSR2, CD164, LAMA3, EGFLAM, PRLR, IL12B, COL1A1	2272	137	13528	1.78192	0.586868	0.00540857	0.374659
GOTERM_BP_FAT	GO:0043406~positive regulation of MAP kinase activity	33	0.106624	0.000201897	TNF, EFNA1, EDN1, KITLG, ZEB2, LPAR1, KIT, MAP3K5, ERCC6, KRAS, MAP3K2, PTK2B, MAP3K9, MAP3K1, GAB1, ADRA2A, TGFA, ADRA2C, ADRA2B, PAK1, FRS2, FGF2, INSR, GHR, FGD4, MAP2K1, KIAA1804, LRRN3, MET, SPAG9, PLCE1, MAP4K5, HTR2A	2272	102	13528	1.92637	0.59069	0.00543203	0.37859
GOTERM_BP_FAT	GO:0045767~regulation of anti-apoptosis	17	0.0549273	0.000203046	RTN4, ERBB4, SMAD7, RTKN, IL6R, SMAD1, SIRT1, CDKN1A, LRP1, DUSP1, ADM, BTG2, PTK2B, TNFAIP8, ERC1, RASA1, CD28	2272	38	13528	2.66373	0.592765	0.00542985	0.380741
GOTERM_BP_FAT	GO:0010769~regulation of cell morphogenesis involved in differentiation	27	0.0872375	0.000211859	RTN4, NRP1, EFNA1, CDH2, NRCAM, ZFP91, SEMA3F, NUMB, ROBO2, SEMA3A, NEFL, ARHGDIA, SPP1, SMAD7, LIMK1, PLXNB2, MAP1B, SMAD4, SMAD3, SMAD1, RUFY3, RNF6, YWHAH, NDEL1, ULK1, TGFBR3, NGF	2272	77	13528	2.08785	0.608341	0.00563086	0.397236
GOTERM_BP_FAT	GO:0043010~camera-type eye development	34	0.109855	0.00023143	SHROOM2, IRX5, SOX2, MITF, ABI2, ZEB1, MIP, PVRL1, MAP3K1, BCL11B, POU2F1, POU4F2, FRS2, DSCAM, MAF, FOXL2, PTPRM, BHLHE22, NF1, VSX2, VSX1, FOXP2, MFN2, PKNOX1, SP1, SP3, VEGFA, TGIF1, PYGO2, BMPR1B, MAB21L2, KLF4, MED1, MYH10	2272	107	13528	1.892	0.640832	0.00611277	0.433856
GOTERM_BP_FAT	GO:0016568~chromatin modification	70	0.226171	0.000234542	BMI1, MORF4L1, EZH1, CBX4, INO80, CTCF, CBX2, CBX7, PCGF2, EPC2, RTF1, EED, TLK1, MLL3, KDM5A, KDM5B, MLL4, TBL1XR1, SATB2, RBL2, C11ORF30, RCOR1, RBL1, HMG20A, CECR2, ARID1A, RB1, RBBP7, HLTF, UBE2B, UBE2N, SUZ12, EYA1, KDM2B, EP300, TAF12, KDM2A, BPTF, ASH1L, SMARCA5, CARM1, SUDS3, SMARCAD1, SETD1B, CDC73, NR3C1, ARID2, CHD9, CHD1, CHD6, ASF1A, CHD5, DNMT3A, AEBP2, BRD1, CPA4, KAT2B, EHMT1, MLL…	2272	274	13528	1.52115	0.645743	0.00615795	0.439677
GOTERM_BP_FAT	GO:0008219~cell death	157	0.50727	0.000267891	MEF2C, DLC1, MEF2A, CADM1, VAPB, GRIK2, RNF216, SGMS1, FOXO3, ITSN1, CLPTM1L, MAP3K5, RAD21, GATA6, TARDBP, UNC5C, FAS, RNF34, LUC7L3, IL1A, NET1, BCL10, KIF5A, SCN2A, CECR2, ESPL1, BCL2L12, BCL2L11, DDIT4, TRIM35, EP300, F3, JUN, TNFAIP8, RIPK2, MAPK7, PDCD6IP, TNFAIP3, NEK6, KALRN, BLCAP, NGF, PACS2, MCL1, ERBB3, STK17B, MMD, AKAP13, BCL2L2, ARF6, GREM1, SLC11A2, PRUNE2, PEG10, AHRR, KRAS, RAC1…	2272	719	13528	1.30016	0.694348	0.00698912	0.502046
GOTERM_BP_FAT	GO:0010975~regulation of neuron projection development	25	0.0807754	0.000281974	RTN4, NRP1, EFNA1, CDH2, NRCAM, ZFP91, SEMA3F, NUMB, ROBO2, SEMA3A, NEFL, ARHGDIA, SPP1, LIMK1, PLXNB2, MAP1B, SMAD1, RUFY3, RNF6, YWHAH, NDEL1, ULK1, NTRK2, NGF, KALRN	2272	70	13528	2.12651	0.712814	0.00731212	0.528371
GOTERM_BP_FAT	GO:0009719~response to endogenous stimulus	96	0.310178	0.000296151	ADCY3, PPARA, ADCY1, SLC6A1, LDLR, PGF, STAT5B, PDE3B, FOXO1, RPS6KB1, LATS2, ACVR1C, SLC2A8, PRKAR2B, FOS, CCNE1, PDPK1, PRKAR2A, TNFRSF11B, GAB1, LOX, PRKACB, FAS, GNG5, INSR, GHR, ADAM9, IHH, IRS2, GATM, SOCS3, ESR1, ADIPOR2, SOCS7, IL6R, STXBP4, TAT, UBE2B, IRS1, MAPK1, GRB10, EP300, BTG2, ADM, SLC25A36, NCOA6, MGEA5, PDGFRA, SORT1, ADAM17, GNB4, CA2, COL1A1, NGF, CALCR, DRD1, HMGB2, GCLC, TN…	2272	405	13528	1.41137	0.730279	0.00763368	0.554868
GOTERM_BP_FAT	GO:0035113~embryonic appendage morphogenesis	29	0.0936995	0.00030786	NOG, FGF9, HOXA11, DICER1, GNA12, GDF5, GREM1, CHST11, CYP26B1, HOXA10, HOXA9, FBN2, RARG, TBX3, TBX5, EN1, MBNL1, MECOM, NOTCH2, SALL4, DLX6, PSEN2, KIAA1715, LRP6, PBX1, SP8, PBX2, LRP5, MED1	2272	87	13528	1.98474	0.743899	0.00788839	0.576745
GOTERM_BP_FAT	GO:0030326~embryonic limb morphogenesis	29	0.0936995	0.00030786	NOG, FGF9, HOXA11, DICER1, GNA12, GDF5, GREM1, CHST11, CYP26B1, HOXA10, HOXA9, FBN2, RARG, TBX3, TBX5, EN1, MBNL1, MECOM, NOTCH2, SALL4, DLX6, PSEN2, KIAA1715, LRP6, PBX1, SP8, PBX2, LRP5, MED1	2272	87	13528	1.98474	0.743899	0.00788839	0.576745
GOTERM_BP_FAT	GO:0048193~Golgi vesicle transport	39	0.12601	0.000328836	SEC24A, NRBP1, ATL2, AP1B1, NAPG, AP1G1, ATL3, BET1, LMAN1, CLTC, DTNBP1, AP1S3, AP1S2, GBF1, STX16, AP3B2, RAB6B, EXOC5, SAR1B, SEC24C, SAR1A, CLINT1, HSPA8, RAB2A, SCAMP1, STX6, SEC23A, GABARAPL2, ARL1, SCAMP3, VTI1B, MON2, COG3, COG5, AP2A1, ARCN1, RAB14, SORT1, GOSR1	2272	131	13528	1.77263	0.766602	0.0083752	0.615928
GOTERM_BP_FAT	GO:0043524~negative regulation of neuron apoptosis	20	0.0646204	0.000360289	GCLC, ERBB3, WFS1, GRIK2, NR4A2, ADNP, PRDX3, ITSN1, FURIN, GCLM, ZFP91, NRAS, BDNF, DLX1, KRAS, BCL2, NEFL, RASA1, F2R, NGF	2272	51	13528	2.33499	0.79693	0.00912025	0.674651
GOTERM_BP_FAT	GO:0010324~membrane invagination	58	0.187399	0.000367254	LDLR, AP1B1, AP1G1, SORL1, SYNJ1, ITSN1, MEGF10, AP1S3, DAB2, PICALM, AP1S2, ZFYVE9, RABGEF1, AP3B2, CLINT1, GHR, SCAMP1, PLD2, ARC, SYNRG, MYO6, LRP1B, ELMO1, ADRB2, GAPVD1, FNBP1L, LRP12, RIN2, SORT1, CDC42SE1, EEA1, SNX4, ABCA1, ADRB3, KRAS, PIKFYVE, RAC1, TRIP10, MRC1, LY75, MRC2, LRRN3, TGFBR2, CORO1C, SH3BP4, NRAS, LRP1, RABEP1, ULK1, CDC42SE2, AP2A1, NEDD4, LRP6, LRP8, LRP2, VLDLR, CLCN5, …	2272	220	13528	1.56975	0.803094	0.0092429	0.687651
GOTERM_BP_FAT	GO:0006897~endocytosis	58	0.187399	0.000367254	LDLR, AP1B1, AP1G1, SORL1, SYNJ1, ITSN1, MEGF10, AP1S3, DAB2, PICALM, AP1S2, ZFYVE9, RABGEF1, AP3B2, CLINT1, GHR, SCAMP1, PLD2, ARC, SYNRG, MYO6, LRP1B, ELMO1, ADRB2, GAPVD1, FNBP1L, LRP12, RIN2, SORT1, CDC42SE1, EEA1, SNX4, ABCA1, ADRB3, KRAS, PIKFYVE, RAC1, TRIP10, MRC1, LY75, MRC2, LRRN3, TGFBR2, CORO1C, SH3BP4, NRAS, LRP1, RABEP1, ULK1, CDC42SE2, AP2A1, NEDD4, LRP6, LRP8, LRP2, VLDLR, CLCN5, …	2272	220	13528	1.56975	0.803094	0.0092429	0.687651
GOTERM_BP_FAT	GO:0007254~JNK cascade	22	0.0710824	0.000373162	TNF, KIAA1804, TAOK3, DUSP10, MINK1, STRADB, TRIB1, MAP4K3, MAP4K5, MAP3K5, DUSP19, ERCC6, CRKL, MAP3K4, MAP3K2, MAP3K9, MAP3K1, GAB1, MAPK9, MAPK8IP1, MAP3K13, FGD4	2272	59	13528	2.22022	0.808176	0.00933781	0.698676
GOTERM_BP_FAT	GO:0002009~morphogenesis of an epithelium	32	0.103393	0.00038776	FRAS1, DLC1, SHROOM3, PGF, HOXA11, ZEB2, PAX3, GREM1, ZIC2, RGMA, PGP, BCL2, FOXF1, TRAF6, CHUK, BCL10, TBX5, VANGL2, SMAD4, FZD3, PCDH8, NOTCH2, HOXB4, MIB1, EYA1, SIX1, TGIF1, TFAP2A, PBX1, APAF1, CA2, TBX18	2272	101	13528	1.88649	0.820177	0.00964687	0.725915
GOTERM_BP_FAT	GO:0001654~eye development	39	0.12601	0.000388291	SHROOM2, IRX5, SOX2, MITF, ABI2, ZEB1, MIP, MEIS2, PVRL1, MAP3K1, BCL11B, POU2F1, POU4F2, FRS2, DSCAM, MAF, FOXL2, RARG, PTPRM, BHLHE22, NF1, VSX2, VSX1, COL5A2, STAT3, FOXP2, MFN2, PKNOX1, SP1, SP3, VEGFA, NTRK2, TGIF1, PYGO2, BMPR1B, MAB21L2, KLF4, MED1, MYH10	2272	132	13528	1.7592	0.820599	0.00960599	0.726904
GOTERM_BP_FAT	GO:0030097~hemopoiesis	61	0.197092	0.000445676	BMI1, WNT3A, STAT5B, PRDX3, CBFB, IL11, FAS, CHUK, EOMES, MINK1, DLL1, RB1, OSTM1, MYH9, CD164, PGM3, INHBA, PSEN2, VEGFA, NCOA6, ADAM17, IL12B, MED1, CALCR, TNF, CSF1, KITLG, SOX4, SOX6, KIT, ITGB1, SNRK, BCL2, BCL11B, BCL11A, HOXA9, SH2B3, CD4, TRAF6, PIK3R1, CD28, CEBPA, KLF6, MLL, EPAS1, MYO1E, SMAD5, TGFBR2, FOXP1, KDR, ATP7A, HOXB4, NOTCH2, PKNOX1, TNFSF11, SP1, SP3, IRF1, TGFBR3, PBX1, IL2	2272	236	13528	1.53902	0.860837	0.0109569	0.833908
GOTERM_BP_FAT	GO:0032869~cellular response to insulin stimulus	24	0.0775444	0.000467811	DRD1, IRS2, KAT2B, ENPP1, ERBB3, SOCS7, FOXO1, PDE3B, STXBP4, APPL1, IRS1, UBE2B, SLC2A8, PHIP, IGF1R, GRB10, PDPK1, SORBS1, GAB1, PIK3R3, INSR, PIK3R1, VLDLR, GHR	2272	68	13528	2.10149	0.873825	0.0114346	0.875154
GOTERM_BP_FAT	GO:0009612~response to mechanical stimulus	21	0.0678514	0.000485204	TXNIP, TNF, SLC12A2, SOX2, TGFBR2, MAP1B, ITGA2, RPS6KB1, TIMP3, FOXP2, ATP2B2, FOS, SLC1A3, BTG2, PTK2B, JUN, PKD2, PKD1, STRBP, COL1A1, NGF	2272	56	13528	2.23283	0.883173	0.0117922	0.907551
GOTERM_BP_FAT	GO:0002520~immune system development	69	0.22294	0.000501843	BMI1, WNT3A, STAT5B, PRDX3, CBFB, IL11, FAS, CHUK, EOMES, MINK1, DLL1, RB1, OSTM1, SIX4, MYH9, CD164, BCL2L11, PGM3, INHBA, CRKL, PSEN2, VEGFA, SIX1, NCOA6, ADAM17, IL12B, MED1, CALCR, TNF, CSF1, SOX4, KITLG, SOX6, CACNB4, KIT, ITGB1, HOXA3, SNRK, BCL2, BCL11B, BCL11A, HOXA9, SH2B3, CD4, TRAF6, PIK3R1, CD28, CEBPA, KLF6, MLL, EPAS1, SWAP70, MYO1E, TGFBR1, SMAD5, TGFBR2, FOXP1, KDR, ATP7A, HOXB4, …	2272	276	13528	1.48856	0.891468	0.0121276	0.938535
GOTERM_BP_FAT	GO:0048706~embryonic skeletal system development	26	0.0840065	0.000546317	TAPT1, NOG, FGF9, ZEB1, HOXD1, PCGF2, HOXA3, CHST11, HOXA9, SATB2, TGFBR1, MYF5, TGFBR2, SIX4, ACVR2A, HOXB4, DLX1, EYA1, SP1, GFPT1, SP3, SIX1, TFAP2A, KIAA1217, PBX1, COL1A1	2272	77	13528	2.01052	0.910862	0.0131239	1.0213
GOTERM_BP_FAT	GO:0060173~limb development	32	0.103393	0.000564696	NOG, FGF9, HOXA11, DICER1, GNA12, GDF5, GREM1, CHST11, CYP26B1, HOXA10, HOXA9, FBN2, ASPH, RARG, TBX3, TBX5, EN1, MBNL1, MECOM, NOTCH2, SALL4, MEOX2, DLX6, PSEN2, KIAA1715, LRP6, PBX1, SP8, BMPR1B, PBX2, LRP5, MED1	2272	103	13528	1.84986	0.917827	0.0134893	1.05549
GOTERM_BP_FAT	GO:0048736~appendage development	32	0.103393	0.000564696	NOG, FGF9, HOXA11, DICER1, GNA12, GDF5, GREM1, CHST11, CYP26B1, HOXA10, HOXA9, FBN2, ASPH, RARG, TBX3, TBX5, EN1, MBNL1, MECOM, NOTCH2, SALL4, MEOX2, DLX6, PSEN2, KIAA1715, LRP6, PBX1, SP8, BMPR1B, PBX2, LRP5, MED1	2272	103	13528	1.84986	0.917827	0.0134893	1.05549
GOTERM_BP_FAT	GO:0045768~positive regulation of anti-apoptosis	14	0.0452342	0.000571028	ERBB4, SMAD7, IL6R, SMAD1, SIRT1, CDKN1A, LRP1, ADM, BTG2, DUSP1, PTK2B, ERC1, RASA1, CD28	2272	30	13528	2.77864	0.920097	0.0135663	1.06727
GOTERM_BP_FAT	GO:0035107~appendage morphogenesis	31	0.100162	0.00060648	NOG, FGF9, HOXA11, DICER1, GNA12, GDF5, GREM1, CHST11, CYP26B1, HOXA10, HOXA9, FBN2, ASPH, RARG, TBX3, TBX5, EN1, MBNL1, MECOM, NOTCH2, SALL4, DLX6, PSEN2, KIAA1715, LRP6, PBX1, SP8, BMPR1B, PBX2, LRP5, MED1	2272	99	13528	1.86445	0.931702	0.0143259	1.13317
GOTERM_BP_FAT	GO:0035108~limb morphogenesis	31	0.100162	0.00060648	NOG, FGF9, HOXA11, DICER1, GNA12, GDF5, GREM1, CHST11, CYP26B1, HOXA10, HOXA9, FBN2, ASPH, RARG, TBX3, TBX5, EN1, MBNL1, MECOM, NOTCH2, SALL4, DLX6, PSEN2, KIAA1715, LRP6, PBX1, SP8, BMPR1B, PBX2, LRP5, MED1	2272	99	13528	1.86445	0.931702	0.0143259	1.13317
GOTERM_BP_FAT	GO:0006325~chromatin organization	89	0.287561	0.000621333	BMI1, MORF4L1, ARID4A, EZH1, ARID4B, NAP1L1, CBX4, INO80, CTCF, CBX2, CBX1, NAP1L5, CBX7, PCGF2, EPC2, RTF1, H2AFZ, EED, H2AFX, TLK1, MLL3, KDM5A, KDM5B, MLL4, TBL1XR1, SATB1, SATB2, RBL2, C11ORF30, RCOR1, RBL1, HMG20A, CECR2, ARID1A, RB1, HMGA2, RBBP7, HLTF, HMGA1, UBE2B, UBE2N, SUZ12, EYA1, KDM2B, EP300, TAF12, KDM2A, BPTF, ASH1L, SMARCA5, CARM1, SUDS3, SMARCAD1, HMGB2, SETD1B, SOX2, CDC73, SOX…	2272	378	13528	1.40192	0.936049	0.0145963	1.16077
GOTERM_BP_FAT	GO:0055021~regulation of cardiac muscle growth	8	0.0258481	0.000654718	NOG, FGF9, TBX5, HEY2, GATA4, TGFBR2, NRG1, FGF2	2272	11	13528	4.33035	0.944835	0.0152937	1.22278
GOTERM_BP_FAT	GO:0060043~regulation of cardiac muscle cell proliferation	8	0.0258481	0.000654718	NOG, FGF9, TBX5, HEY2, GATA4, TGFBR2, NRG1, FGF2	2272	11	13528	4.33035	0.944835	0.0152937	1.22278
GOTERM_BP_FAT	GO:0055024~regulation of cardiac muscle tissue development	8	0.0258481	0.000654718	NOG, FGF9, TBX5, HEY2, GATA4, TGFBR2, NRG1, FGF2	2272	11	13528	4.33035	0.944835	0.0152937	1.22278
GOTERM_BP_FAT	GO:0032318~regulation of Ras GTPase activity	32	0.103393	0.000677294	ARFGAP2, RABGAP1, AGFG1, TBC1D9, TBC1D15, SMAP2, S1PR1, TBC1D12, EVI5, PTK2B, TBC1D14, GIT2, TBC1D4, PAFAH1B1, TBC1D1, FGD5, FGD6, FGD4, GIT1, MAP2K1, TBC1D10B, NF1, DOCK7, RICTOR, USP6NL, NDEL1, SYDE2, SYDE1, ACAP2, ARAP2, TBC1D20, TBC1D8B	2272	104	13528	1.83207	0.950082	0.015734	1.26469
GOTERM_BP_FAT	GO:0030278~regulation of ossification	26	0.0840065	0.000677737	CALCR, THRB, ENPP1, CSF1, SOX2, BMPR2, SOX9, HEMGN, PTK2B, BCL2, AXIN2, PTGER4, SMAD5, CD276, SMAD3, SMAD1, IL6R, ANKH, ACVR2A, ACVR2B, ADRB2, PBX1, SMURF1, BMPR1B, TOB1, ACVR1	2272	78	13528	1.98474	0.950179	0.015662	1.26551
GOTERM_BP_FAT	GO:0043434~response to peptide hormone stimulus	43	0.138934	0.000686064	PPARA, DRD1, ENPP1, ERBB3, STAT5B, PDE3B, FOXO1, RPS6KB1, ACVR1C, PHIP, SLC2A8, IGF1R, PCSK1, PDPK1, SORBS1, BCL2, GAB1, PIK3R3, NEFL, INSR, PIK3R1, GHR, IRS2, KAT2B, GATM, SOCS3, MAP1B, SOCS7, NR4A3, STXBP4, IL6R, APPL1, UBE2B, IRS1, STAT3, GRB10, BTG2, ADM, SORT1, COL1A1, ABCC5, VLDLR, NGF	2272	154	13528	1.66254	0.951982	0.0157706	1.28096
GOTERM_BP_FAT	GO:0032868~response to insulin stimulus	31	0.100162	0.000729561	PPARA, DRD1, ENPP1, ERBB3, FOXO1, PDE3B, RPS6KB1, ACVR1C, PHIP, SLC2A8, IGF1R, PDPK1, SORBS1, GAB1, PIK3R3, INSR, PIK3R1, GHR, IRS2, KAT2B, SOCS3, SOCS7, STXBP4, APPL1, IRS1, UBE2B, GRB10, ADM, SORT1, ABCC5, VLDLR	2272	100	13528	1.84581	0.960393	0.0166758	1.36165
GOTERM_BP_FAT	GO:0031399~regulation of protein modification process	72	0.232633	0.000772681	DLC1, GDF6, BTRC, EDN1, TTK, ZEB2, PDCD4, IL11, PRKAR2B, EDNRB, ZFP91, MAP3K5, PRKAR2A, MAP3K9, ATG7, GAB1, PSMD3, RAPGEF4, PAK1, FAM129A, INSR, FGF2, GHR, BCL10, CCDC88A, SOCS3, KIAA1804, IL6R, SKP1, PRKCE, PRKCD, UBE2N, OSM, PSMA2, ACVR2A, MAP4K5, CCND3, CD80, JUN, PSEN2, MGEA5, ADAM17, LRRK2, GCLC, TNF, ENPP1, BMPR2, KITLG, FKBP1A, PIN1, ERCC6, MAP3K2, PTK2B, PPP2CA, BCL2, MAP3K1, CD4, UBE2D1,…	2272	295	13528	1.45323	0.967276	0.0175624	1.44158
GOTERM_BP_FAT	GO:0070482~response to oxygen levels	40	0.129241	0.000779609	PPARA, ATP1B1, PGF, STAT5B, EDN1, EGLN3, EGLN1, MMP2, CITED2, ARNT, SLC11A2, SLC2A8, PTK2B, BCL2, SLC8A1, FLT1, EPAS1, SOCS3, TGFBR1, NF1, SMAD4, NR4A2, SMAD3, ITGA2, UBE2B, DDIT4, CDKN1A, HSP90B1, EP300, HIF1A, UCP3, ADM, VEGFA, PSEN2, PDE5A, PDGFRA, ABAT, ADAM17, PLAU, VLDLR	2272	141	13528	1.68914	0.968265	0.017628	1.45441
GOTERM_BP_FAT	GO:0048660~regulation of smooth muscle cell proliferation	18	0.0581583	0.000807224	FLT1, TNF, STAT5B, TGFBR2, EDN1, ITGA2, RPS6KB1, IL6R, TRIB1, MFN2, S1PR1, EREG, JUN, VEGFA, HBEGF, CALCRL, IL12B, KLF4	2272	46	13528	2.32991	0.971917	0.0181542	1.50556
GOTERM_BP_FAT	GO:0016202~regulation of striated muscle tissue development	19	0.0613893	0.000821355	COL4A4, NOG, TBX3, FGF9, TBX5, TGFBR2, SMAD3, CENPF, RPS6KB1, ADRB2, BTG1, BCL2, MTPN, GATA4, HEY2, MKL2, NRG1, FGF2, ACVR1	2272	50	13528	2.26261	0.973621	0.0183759	1.53173
GOTERM_BP_FAT	GO:0008285~negative regulation of cell proliferation	85	0.274637	0.000829442	DLC1, NOG, TSG101, E2F7, STRN, BAP1, PAWR, ZEB1, CUL2, BDNF, CASP3, CUL5, DLG5, ASPH, ITCH, FGF2, IL1A, PTPRM, RARG, RB1, CD164, PDCD1LG2, VASH1, OSM, MFN2, PTHLH, NCK2, TRIM35, PPM1D, EIF2AK1, ADAMTS8, BTG2, ADM, EREG, BTG1, JUN, BTG3, TBRG1, TGIF1, IL12B, MDM4, FRK, TNF, UMOD, CHEK1, ABI1, TIMP2, SESN1, TRIB1, BCL2, BCL11B, NPM1, AXIN2, PPAP2A, CEBPA, B4GALT1, COL4A3, PDS5B, KAT2B, MLL, IL8, TB…	2272	361	13528	1.40196	0.974548	0.0184618	1.5467
GOTERM_BP_FAT	GO:0048661~positive regulation of smooth muscle cell proliferation	14	0.0452342	0.000833607	FLT1, TNF, STAT5B, TGFBR2, EDN1, ITGA2, RPS6KB1, IL6R, S1PR1, EREG, JUN, VEGFA, HBEGF, CALCRL	2272	31	13528	2.689	0.975013	0.0184609	1.55441
GOTERM_BP_FAT	GO:0030308~negative regulation of cell growth	29	0.0936995	0.000841852	DCBLD2, RTN4, NRP1, ENPP1, GREM1, DAB2, SEMA3F, BCL2, PPP2CA, SEMA3A, FGF2, SPP1, SERTAD2, SMAD4, ADIPOR2, SMAD3, RB1, CAPRIN2, PHF17, INHBA, CDKN1A, RNF6, EI24, CDKN1B, PRDM4, ULK1, BTG1, DCUN1D3, APBB2	2272	92	13528	1.87688	0.975909	0.018549	1.56966
GOTERM_BP_FAT	GO:0006417~regulation of translation	39	0.12601	0.000853303	EIF4E3, METAP1, TNF, CPEB2, NANOS1, EIF5, MKNK2, MKNK1, IGF2BP1, IGF2BP2, CPEB1, IGF2BP3, ZFP36L1, TNRC6C, PTK2B, WIBG, MTPN, QKI, PUM2, FAM129A, TNRC6A, CD28, PAIP2, PAIP1, DDX1, ITGA2, BOLL, EIF4B, MAPK1, TARBP2, NCK2, EIF4G2, ATXN2, EIF2AK1, EIF2S1, EIF4H, EIF4A2, PPP1R15B, EIF5A2	2272	137	13528	1.695	0.9771	0.018706	1.59085
GOTERM_BP_FAT	GO:0051170~nuclear import	28	0.0904685	0.000901389	DRD1, TNF, FGF9, CRY2, CEP57, ZFYVE9, PPP3CA, FGF2, KPNB1, TNPO1, RBM22, MCM3AP, PPP1R10, IPO8, HNRNPA1, MAPK1, CBLB, IPO7, JUN, IPO5, KPNA6, KPNA4, KPNA3, XPO7, KPNA2, KPNA1, F2R, TOB1	2272	88	13528	1.89453	0.981492	0.0196528	1.67979
GOTERM_BP_FAT	GO:0001558~regulation of cell growth	51	0.164782	0.00092515	RTN4, NRP1, TSG101, NRCAM, ZFP91, DAB2, CTGF, SEMA3F, ITCH, SEMA3A, NRG1, FGF2, CYR61, NET1, SERTAD2, LIMK1, ADIPOR2, RB1, INHBA, PLCE1, EP300, PRDM4, BTG1, ADAM17, DCUN1D3, NGF, DCBLD2, DERL2, ENPP1, ESM1, GREM1, PTK2B, BCL2, PPP2CA, CRIM1, SPP1, TAOK2, TGFBR1, MAP1B, SMAD4, SMAD3, CAPRIN2, PHF17, EI24, RNF6, CDKN1A, CDKN1B, ULK1, HBEGF, APBB2, IL2	2272	194	13528	1.56529	0.98334	0.020067	1.7237
GOTERM_BP_FAT	GO:0051325~interphase	32	0.103393	0.000962908	E2F1, PPP6C, E2F6, CHEK1, CDC34, ZNF655, ITGB1, LATS2, CUL3, CCNE1, CUL2, PRUNE2, CUL5, BCL2, NPAT, PPP3CA, PIM1, CENPF, RB1, PPP1CB, FOXN3, CDK2, CDC25A, INHBA, CDKN1A, PPM1D, CDKN1B, CUL4A, GSPT1, ADAM17, KPNA2, ACVR1	2272	106	13528	1.7975	0.985905	0.020776	1.79345
GOTERM_BP_FAT	GO:0060562~epithelial tube morphogenesis	23	0.0743134	0.00096976	DLC1, BCL10, SHROOM3, PGF, HOXA11, VANGL2, SMAD4, ZEB2, FZD3, PAX3, GREM1, ZIC2, RGMA, MIB1, EYA1, FOXF1, BCL2, SIX1, TGIF1, TFAP2A, PBX1, APAF1, TRAF6	2272	67	13528	2.04399	0.986327	0.0208209	1.8061
GOTERM_BP_FAT	GO:0050767~regulation of neurogenesis	45	0.145396	0.000988846	RTN4, NOG, CDK5R1, NRP1, EFNA1, SOX2, SOX5, KIT, CDH2, TIMP2, NRCAM, ZFP91, BDNF, SEMA3F, BCL2, NUMB, ROBO2, SEMA3A, NEFL, ARHGDIA, SPP1, NTF3, LIMK1, PLXNB2, NF1, MAP1B, FOXA1, DLL1, SMAD1, RUFY3, MIB1, EYA1, RNF6, DLX1, YWHAG, NDEL1, YWHAH, ULK1, NTRK2, SIX1, TGIF1, PBX1, CNTN4, KALRN, NGF	2272	166	13528	1.6141	0.987435	0.021124	1.84134
GOTERM_BP_FAT	GO:0031098~stress-activated protein kinase signaling pathway	22	0.0710824	0.00100751	TNF, KIAA1804, TAOK3, DUSP10, MINK1, STRADB, TRIB1, MAP4K3, MAP4K5, MAP3K5, DUSP19, ERCC6, CRKL, MAP3K4, MAP3K2, MAP3K9, MAP3K1, GAB1, MAPK9, MAPK8IP1, MAP3K13, FGD4	2272	63	13528	2.07925	0.988432	0.0214153	1.87578
GOTERM_BP_FAT	GO:0048634~regulation of muscle development	19	0.0613893	0.00107285	COL4A4, NOG, TBX3, FGF9, TBX5, TGFBR2, SMAD3, CENPF, RPS6KB1, ADRB2, BTG1, BCL2, MTPN, GATA4, HEY2, MKL2, NRG1, FGF2, ACVR1	2272	51	13528	2.21824	0.991338	0.02268	1.99627
GOTERM_BP_FAT	GO:0006508~proteolysis	215	0.694669	0.00107916	MASP1, PPP2R5C, RNF217, RNF216, MYLIP, ZNRF1, CD2AP, ZNRF2, CUL3, CUL2, CUL5, USP53, WWP1, ADAM9, PAN2, UBE2J1, UBR3, ESPL1, SKP1, MYH9, BRAP, ADAMTS6, ADAMTS9, ADAMTS8, UHRF2, BACE2, F3, UBR5, FBXL5, YME1L1, AMFR, ADAMTS3, ADAMTS5, RAD23B, UBA6, MME, CDC34, ARIH1, ARIH2, SPOP, NPLOC4, PCNP, CDC27, RNF8, CBLB, RNF6, RNF2, SMURF2, SMURF1, TLL2, PLAU, TLL1, TSG101, DDI2, USP19, MGRN1, MAP1LC3B, USP…	2272	1054	13528	1.21457	0.991577	0.0227036	2.0079
GOTERM_BP_FAT	GO:0001666~response to hypoxia	38	0.122779	0.0010851	PPARA, ATP1B1, PGF, STAT5B, EDN1, EGLN3, EGLN1, MMP2, CITED2, ARNT, SLC11A2, SLC2A8, PTK2B, BCL2, SLC8A1, FLT1, EPAS1, SOCS3, TGFBR1, NF1, SMAD4, NR4A2, SMAD3, ITGA2, UBE2B, DDIT4, HSP90B1, EP300, HIF1A, UCP3, ADM, VEGFA, PSEN2, PDE5A, ABAT, ADAM17, PLAU, VLDLR	2272	134	13528	1.68851	0.991795	0.0227192	2.01884
GOTERM_BP_FAT	GO:0051098~regulation of binding	42	0.135703	0.00114861	NOG, TNF, CALD1, UBE2V1, FKBP1A, EGLN1, DPH3, PRDX3, TRIB1, ADRB3, KRAS, BCL2, NPM1, TNKS, NRG1, IRAK2, BCL10, IRAK1, CREBZF, EPB41, SMAD7, PIM1, RUNX1T1, SMAD4, SMAD3, ITGA2, SIRT1, PRKCD, UBE2N, PTHLH, ADRB2, EP300, NCOA3, TGFBR3, RIPK2, EDF1, PBX1, IKBKB, EDA, ERC1, MAP3K13, CALM1	2272	153	13528	1.63449	0.993807	0.0239205	2.1358
GOTERM_BP_FAT	GO:0010464~regulation of mesenchymal cell proliferation	10	0.0323102	0.00118328	IRS2, FGF9, VEGFA, TGFBR2, ZEB1, TBX18, IRS1, FOXP1, KDR, FOXP2	2272	18	13528	3.3079	0.994689	0.0245186	2.19959
GOTERM_BP_FAT	GO:0034504~protein localization in nucleus	29	0.0936995	0.00121785	DRD1, TNF, FGF9, CRY2, CEP57, ZFYVE9, PIKFYVE, PPP3CA, FGF2, KPNB1, TNPO1, RBM22, MCM3AP, PPP1R10, TOPORS, IPO8, MAPK1, CBLB, IPO7, JUN, IPO5, KPNA6, KPNA4, KPNA3, XPO7, KPNA2, KPNA1, F2R, TOB1	2272	94	13528	1.83694	0.995443	0.0251088	2.26316
GOTERM_BP_FAT	GO:0060420~regulation of heart growth	8	0.0258481	0.00134367	NOG, FGF9, TBX5, HEY2, GATA4, TGFBR2, NRG1, FGF2	2272	12	13528	3.96948	0.99739	0.0275403	2.49419
GOTERM_BP_FAT	GO:0048593~camera-type eye morphogenesis	17	0.0549273	0.00139297	SHROOM2, IRX5, PTPRM, BHLHE22, NF1, SOX2, ZEB1, VSX2, VSX1, MFN2, PVRL1, SP1, SP3, VEGFA, POU2F1, FRS2, DSCAM	2272	44	13528	2.3005	0.997902	0.0284056	2.58458
GOTERM_BP_FAT	GO:0035282~segmentation	18	0.0581583	0.00140039	BMI1, TBX3, WNT3A, MYF5, ZEB2, DLL1, PCDH8, TCF7L1, ATM, MIB1, EP300, MEOX2, MEOX1, PSEN2, AXIN2, TBX18, FRS2, TCF15	2272	48	13528	2.23283	0.99797	0.0284238	2.59817
GOTERM_BP_FAT	GO:0006606~protein import into nucleus	27	0.0872375	0.0014127	DRD1, TNF, FGF9, CRY2, CEP57, ZFYVE9, PPP3CA, FGF2, KPNB1, TNPO1, RBM22, MCM3AP, PPP1R10, IPO8, MAPK1, CBLB, IPO7, JUN, IPO5, KPNA6, KPNA4, KPNA3, XPO7, KPNA2, KPNA1, F2R, TOB1	2272	86	13528	1.86935	0.998078	0.0285395	2.62073
GOTERM_BP_FAT	GO:0043408~regulation of MAPKKK cascade	32	0.103393	0.00158705	TNF, GRIK2, FGF9, EDN1, ZEB2, LPAR1, TIMP2, PDCD4, IL11, ADRB3, ZFP91, MAP3K5, ERCC6, MAP3K2, PTK2B, MAP3K9, MAP3K1, GAB1, PAK1, INSR, FGD4, TAOK2, KIAA1804, NF1, TAOK3, IL6R, OSM, ADRB2, MAP4K5, RIPK2, MAPK8IP1, F2R	2272	109	13528	1.74803	0.999112	0.0318624	2.93963
GOTERM_BP_FAT	GO:0048538~thymus development	11	0.0355412	0.00159132	CRKL, HOXA3, BCL11B, BCL2, TGFBR1, PSEN2, SIX1, PBX1, SIX4, CACNB4, BCL2L11	2272	22	13528	2.97711	0.999129	0.0318026	2.94742
GOTERM_BP_FAT	GO:0043087~regulation of GTPase activity	35	0.113086	0.00165645	ARFGAP2, RAB3GAP2, RABGAP1, AGFG1, TBC1D9, TBC1D15, SMAP2, S1PR1, TBC1D12, EVI5, PTK2B, TBC1D14, ARHGAP1, GIT2, TBC1D4, PAFAH1B1, TBC1D1, FGD5, FGD6, FGD4, GIT1, VAV3, MAP2K1, TBC1D10B, NF1, DOCK7, RICTOR, USP6NL, NDEL1, SYDE2, SYDE1, ACAP2, ARAP2, TBC1D20, TBC1D8B	2272	123	13528	1.69429	0.999347	0.0329351	3.06629
GOTERM_BP_FAT	GO:0034330~cell junction organization	20	0.0646204	0.00172089	DLC1, PARD6B, TLN1, SHROOM2, TAOK2, SMAD7, SMAD3, STRN, ACTN2, GJC1, VCL, PDPK1, SORBS1, PTK2B, BCL2, NLGN4X, NUMB, AMOT, LAMC1, FN1	2272	57	13528	2.0892	0.999509	0.0340423	3.18375
GOTERM_BP_FAT	GO:0050770~regulation of axonogenesis	20	0.0646204	0.00172089	RTN4, NRP1, LIMK1, EFNA1, PLXNB2, MAP1B, CDH2, RUFY3, NRCAM, ZFP91, RNF6, NDEL1, ULK1, SEMA3F, ROBO2, SEMA3A, NEFL, ARHGDIA, NGF, SPP1	2272	57	13528	2.0892	0.999509	0.0340423	3.18375
GOTERM_BP_FAT	GO:0043506~regulation of JUN kinase activity	15	0.0484653	0.00176374	KIAA1804, EDN1, ZEB2, PDCD4, MAP4K5, MAP3K5, ERCC6, PTK2B, MAP3K2, MAP3K9, MAP3K1, GAB1, PAK1, MAPK8IP1, FGD4	2272	37	13528	2.41388	0.999594	0.0347208	3.26179
GOTERM_BP_FAT	GO:0008286~insulin receptor signaling pathway	15	0.0484653	0.00176374	IRS2, FOXO1, SOCS7, STXBP4, APPL1, IRS1, SLC2A8, PHIP, IGF1R, GRB10, SORBS1, GAB1, PIK3R3, INSR, PIK3R1	2272	37	13528	2.41388	0.999594	0.0347208	3.26179
GOTERM_BP_FAT	GO:0034329~cell junction assembly	16	0.0516963	0.00181539	DLC1, PARD6B, TLN1, TAOK2, SMAD7, STRN, ACTN2, VCL, GJC1, PDPK1, SORBS1, PTK2B, BCL2, AMOT, LAMC1, FN1	2272	41	13528	2.3236	0.999677	0.035562	3.35577
GOTERM_BP_FAT	GO:0010627~regulation of protein kinase cascade	61	0.197092	0.00183753	VAPA, SLC20A1, TBK1, GRIK2, FGF9, EDN1, ZEB2, LPAR1, ITSN1, PDCD4, IL11, ZFP91, MAP3K5, TMEM9B, MAP3K9, GAB1, RHOC, PAK1, INSR, GHR, BCL10, KIAA1804, IL6R, UBE2N, OSM, ZDHHC17, ADRB2, MAP4K5, ATP2C1, F3, RIPK2, TNFAIP3, NEK6, TNF, ERBB3, PPM1A, UBE2V1, FKBP1A, TIMP2, ADRB3, TMED7, ERCC6, MAP3K3, MAP3K2, PTK2B, PPP2CA, MAP3K1, TRAF6, FGD4, TAOK2, TGFBR1, NF1, TAOK3, NDFIP2, RICTOR, PLK2, NEDD4, MA…	2272	249	13528	1.45867	0.999707	0.0358298	3.39603
GOTERM_BP_FAT	GO:0016055~Wnt receptor signaling pathway	37	0.119548	0.00184133	ZBTB33, WNT16, BTRC, WNT3A, MITF, PPM1A, STRN, SOX4, CTNND1, TCF7L2, TCF7L1, RSPO3, RSPO2, HBP1, AXIN2, FBXW11, DIXDC1, TBL1XR1, RARG, CSNK1G1, NLK, TLE3, TLE4, FZD3, CELSR2, FZD5, UBE2B, SENP2, CTNNBIP1, HHEX, DACT1, LRP6, RNF138, PYGO2, CSNK1G3, TBL1X, LRP5	2272	133	13528	1.65644	0.999712	0.0357452	3.40294
GOTERM_BP_FAT	GO:0045926~negative regulation of growth	32	0.103393	0.00186132	DCBLD2, RTN4, NRP1, ENPP1, GREM1, ADRB3, DAB2, SEMA3F, BCL2, PPP2CA, SEMA3A, FGF2, SERTAD2, SPP1, SMAD4, ADIPOR2, SMAD3, RB1, CAPRIN2, INHBA, PHF17, ATXN2, CDKN1A, ADRB2, RNF6, EI24, CDKN1B, PRDM4, ULK1, BTG1, DCUN1D3, APBB2	2272	110	13528	1.73214	0.999737	0.0359689	3.43927
GOTERM_BP_FAT	GO:0031128~developmental induction	10	0.0323102	0.00191553	SPRY1, SALL1, HOXA11, SOX2, SIX1, POU2F1, NKX2-1, FGF1, FRS2, FGF2	2272	19	13528	3.1338	0.999793	0.0368373	3.53775
GOTERM_BP_FAT	GO:0045168~cell-cell signaling involved in cell fate specification	10	0.0323102	0.00191553	SPRY1, SALL1, HOXA11, SOX2, SIX1, POU2F1, NKX2-1, FGF1, FRS2, FGF2	2272	19	13528	3.1338	0.999793	0.0368373	3.53775
GOTERM_BP_FAT	GO:0060216~definitive hemopoiesis	6	0.0193861	0.00206647	HOXB4, SP1, SP3, TGFBR3, HOXA9, CBFB	2272	7	13528	5.10362	0.999894	0.0395132	3.81141
GOTERM_BP_FAT	GO:0014065~phosphoinositide 3-kinase cascade	6	0.0193861	0.00206647	IGF1R, ERBB3, NF1, EDN1, IRS1, PIK3R1	2272	7	13528	5.10362	0.999894	0.0395132	3.81141
GOTERM_BP_FAT	GO:0006916~anti-apoptosis	52	0.168013	0.00212666	MEF2C, STAT5B, CBX4, FOXO1, CITED2, TRIAP1, PAK7, BAG4, BDNF, FAS, NRG1, CASP2, IL1A, IRAK1, SGK3, SOCS3, ESR1, BNIP2, F3, TNFAIP8, VEGFA, RIPK2, ADAM17, TNFAIP3, NGF, YWHAZ, TNF, GCLC, MCL1, BCL2L2, TCF7L2, IGF1R, BCL2, NPM1, LHX4, TRAF6, ARHGDIA, HSPA9, CEBPB, TBX3, TGFBR1, BIRC6, STRADB, NOTCH2, BFAR, SON, HSP90B1, PRLR, BNIP3L, MAPK8IP1, IKBKB, IL2	2272	206	13528	1.50301	0.999919	0.0404671	3.92035
GOTERM_BP_FAT	GO:0060606~tube closure	13	0.0420032	0.00214	DLC1, BCL10, SHROOM3, VANGL2, ZEB2, FZD3, PAX3, ZIC2, RGMA, TFAP2A, TGIF1, APAF1, TRAF6	2272	30	13528	2.58016	0.999923	0.0405417	3.94446
GOTERM_BP_FAT	GO:0001843~neural tube closure	13	0.0420032	0.00214	DLC1, BCL10, SHROOM3, VANGL2, ZEB2, FZD3, PAX3, ZIC2, RGMA, TFAP2A, TGIF1, APAF1, TRAF6	2272	30	13528	2.58016	0.999923	0.0405417	3.94446
GOTERM_BP_FAT	GO:0016197~endosome transport	20	0.0646204	0.00216308	FAM160A2, EEA1, ABCA1, ZFYVE20, MON2, HOOK1, ADRB2, AP2A1, ZFYVE16, LYST, PIKFYVE, STX16, RAB14, VPS4A, SORT1, GOSR1, LRP2, ERC1, SNAP25, DCLK1	2272	58	13528	2.05318	0.999931	0.0407959	3.98619
GOTERM_BP_FAT	GO:0022029~telencephalon cell migration	9	0.0290792	0.00223908	ARX, DRD1, RAC1, NKX2-1, LRP8, LHX6, PAFAH1B1, PEX13, RELN	2272	16	13528	3.34925	0.999951	0.0420214	4.12348
GOTERM_BP_FAT	GO:0008360~regulation of cell shape	19	0.0613893	0.00225236	RHOJ, DLC1, SHROOM3, TAOK2, FERMT2, GNA12, CDC42SE1, MYH9, KDR, EZR, CDC42SE2, VEGFA, PALM2, FGD5, FGD6, RASA1, MYH10, FGD4, FN1	2272	54	13528	2.09501	0.999953	0.0420874	4.14746
GOTERM_BP_FAT	GO:0051960~regulation of nervous system development	49	0.15832	0.00228583	RTN4, NOG, NRP1, EFNA1, NRCAM, ZFP91, BDNF, SEMA3F, ROBO2, SEMA3A, FGF2, LIMK1, PLXNB2, DLL1, MIB1, EYA1, NDEL1, SIX1, TGIF1, CNTN4, KALRN, NGF, CDK5R1, SOX2, SOX5, KIT, CDH2, TIMP2, PVRL1, BCL2, NUMB, SNAP25, NEFL, ARHGDIA, SPP1, COL4A4, NTF3, FOXA1, MAP1B, NF1, SMAD1, RUFY3, YWHAG, RNF6, DLX1, YWHAH, ULK1, NTRK2, PBX1	2272	192	13528	1.51957	0.99996	0.0425206	4.20784
GOTERM_BP_FAT	GO:0001756~somitogenesis	14	0.0452342	0.00228757	WNT3A, MYF5, ZEB2, DLL1, PCDH8, ATM, MIB1, EP300, MEOX2, MEOX1, PSEN2, AXIN2, TBX18, TCF15	2272	34	13528	2.45174	0.99996	0.0423743	4.21097
GOTERM_BP_FAT	GO:0018108~peptidyl-tyrosine phosphorylation	17	0.0549273	0.00237457	FLT1, ERBB4, ERBB3, ABI2, ABI1, KIT, OSM, PRLR, PTK2B, DYRK1A, PDGFRA, JAK1, RELN, ABL2, INSR, F2R, GHR	2272	46	13528	2.20047	0.999973	0.043769	4.36777
GOTERM_BP_FAT	GO:0048732~gland development	37	0.119548	0.0024324	NOG, ERBB4, ERBB3, WNT3A, SOX2, STAT5B, NR3C1, CITED2, ATP2B2, PCSK1, IGF1R, AGPAT6, HOXA3, BCL2, SLC30A4, NKX2-1, HOXA9, NRG1, B4GALT1, IRS2, TBX3, CREB1, TGFBR1, NF1, FOXA1, MET, ITGA2, IRS1, BCL2L11, PTHLH, HHEX, EYA1, CRKL, PRLR, SIX1, PBX1, EDA	2272	135	13528	1.6319	0.999979	0.0446262	4.47184
GOTERM_BP_FAT	GO:0006607~NLS-bearing substrate import into nucleus	8	0.0258481	0.00249076	CBLB, IPO5, KPNA6, KPNA4, KPNA3, KPNA2, KPNB1, KPNA1	2272	13	13528	3.66414	0.999984	0.0454852	4.57676
GOTERM_BP_FAT	GO:0032925~regulation of activin receptor signaling pathway	7	0.0226171	0.00252357	ACVR2A, INHBA, ACVR2B, SMAD7, LEMD3, FKBP1A, ACVR1	2272	10	13528	4.16796	0.999986	0.0458821	4.63572
GOTERM_BP_FAT	GO:0080135~regulation of cellular response to stress	30	0.0969305	0.00260335	TNF, GRIK2, EDN1, UBE2V1, ZEB2, PDCD4, ZFP91, MAP3K5, ERCC6, MAP3K2, PTK2B, MAP3K9, MAP3K1, NPM1, GAB1, H2AFX, PAK1, FGD4, SPP1, TAOK2, KIAA1804, TAOK3, SIRT1, UBE2N, RNF8, MAP4K5, EYA1, NDEL1, RIPK2, MAPK8IP1	2272	103	13528	1.73424	0.99999	0.0471064	4.7789
GOTERM_BP_FAT	GO:0051329~interphase of mitotic cell cycle	30	0.0969305	0.00260335	E2F1, PPP6C, E2F6, CHEK1, CDC34, ITGB1, LATS2, CUL3, CUL2, CCNE1, CUL5, BCL2, NPAT, PPP3CA, PIM1, CENPF, RB1, PPP1CB, FOXN3, CDK2, CDC25A, INHBA, PPM1D, CDKN1A, CDKN1B, CUL4A, GSPT1, ADAM17, KPNA2, ACVR1	2272	103	13528	1.73424	0.99999	0.0471064	4.7789
GOTERM_BP_FAT	GO:0035023~regulation of Rho protein signal transduction	29	0.0936995	0.00284554	DLC1, AKAP13, LPAR1, CDH2, ITSN1, MCF2L, PLEKHG1, PLEKHG7, PTK2B, PLEKHG6, SOS1, SOS2, RAC1, PAFAH1B1, FGD5, FGD6, NET1, FGD4, ARHGEF3, BCR, VAV3, ARHGEF7, ARHGEF18, DOCK7, RICTOR, NDEL1, SYDE2, SYDE1, KALRN	2272	99	13528	1.74417	0.999997	0.0511718	5.21232
GOTERM_BP_FAT	GO:0045792~negative regulation of cell size	29	0.0936995	0.00284554	DCBLD2, RTN4, NRP1, ENPP1, GREM1, DAB2, SEMA3F, BCL2, PPP2CA, SEMA3A, FGF2, SPP1, SERTAD2, SMAD4, ADIPOR2, SMAD3, RB1, CAPRIN2, PHF17, INHBA, CDKN1A, RNF6, EI24, CDKN1B, PRDM4, ULK1, BTG1, DCUN1D3, APBB2	2272	99	13528	1.74417	0.999997	0.0511718	5.21232
GOTERM_BP_FAT	GO:0033365~protein localization in organelle	39	0.12601	0.00297779	YWHAZ, DRD1, TNF, FGF9, MTX3, TIMM17A, IMMP2L, CRY2, CEP57, SRPR, ZFYVE9, TIMM9, PIKFYVE, PPP3CA, TNPO1, FGF2, KPNB1, RBM22, MCM3AP, PPP1R10, IPO8, TOPORS, COG3, MFN2, MAPK1, CBLB, TOMM70A, IPO7, JUN, IPO5, KPNA6, KPNA4, SRP72, XPO7, KPNA3, KPNA2, KPNA1, TOB1, F2R	2272	146	13528	1.59051	0.999998	0.0532728	5.44819
GOTERM_BP_FAT	GO:0010035~response to inorganic substance	51	0.164782	0.00323942	CASR, SLC6A1, PRDX3, ACTG1, FOS, TNFRSF11B, SLC1A3, CPOX, SERPINE1, INSR, ADAM9, GATM, TAT, NPTXR, EP300, MTF1, JUN, AS3MT, PDGFRA, CYBRD1, ABAT, MAPK9, COL1A1, CA2, PPP1R15B, GCLC, ERBB4, ADRBK1, PXN, SLC11A2, PCSK1, AHRR, ERCC6, PTK2B, DDX19B, BCL2, PPP2CB, SLC30A4, NEDD4L, TXNIP, ACTB, SLC8A1, MAP1B, NR4A2, GRIA3, ATP7A, CDKN1A, UCP3, DUSP1, NEDD4, PDCD6, CALM1	2272	205	13528	1.4813	0.999999	0.057591	5.9132
GOTERM_BP_FAT	GO:0000187~activation of MAPK activity	25	0.0807754	0.00339476	TNF, EFNA1, LPAR1, MAP3K5, ERCC6, MAP3K2, MAP3K1, MAP3K9, GAB1, ADRA2A, TGFA, ADRA2C, ADRA2B, FGF2, FRS2, INSR, GHR, FGD4, MAP2K1, KIAA1804, LRRN3, MET, SPAG9, PLCE1, MAP4K5	2272	82	13528	1.81531	1	0.0600319	6.18827
GOTERM_BP_FAT	GO:0007265~Ras protein signal transduction	30	0.0969305	0.00354356	RHOJ, GNA12, SHOC2, RTKN, ABCA1, KRAS, SOS1, ARHGAP1, PTH, ADRA2A, RALA, FGF2, ARHGDIA, ARHGEF3, MAP2K1, RREB1, LIMK1, NF1, YWHAB, G3BP2, ELMO1, NRAS, MAPK1, PLCE1, CRKL, ULK1, RRAS2, COL1A2, SDCBP, NGF	2272	105	13528	1.70121	1	0.0623353	6.45103
GOTERM_BP_FAT	GO:0048592~eye morphogenesis	22	0.0710824	0.003571	FOXL2, SHROOM2, RARG, IRX5, PTPRM, BHLHE22, NF1, SOX2, ZEB1, VSX2, VSX1, COL5A2, STAT3, MFN2, PVRL1, SP1, SP3, VEGFA, NTRK2, POU2F1, FRS2, DSCAM	2272	69	13528	1.89845	1	0.0625553	6.49942
GOTERM_BP_FAT	GO:0021885~forebrain cell migration	9	0.0290792	0.0036119	ARX, DRD1, RAC1, NKX2-1, LRP8, LHX6, PAFAH1B1, PEX13, RELN	2272	17	13528	3.15224	1	0.063001	6.5715
GOTERM_BP_FAT	GO:0002053~positive regulation of mesenchymal cell proliferation	9	0.0290792	0.0036119	IRS2, FGF9, VEGFA, TGFBR2, TBX18, IRS1, FOXP1, KDR, FOXP2	2272	17	13528	3.15224	1	0.063001	6.5715
GOTERM_BP_FAT	GO:0051099~positive regulation of binding	24	0.0775444	0.00368262	IRAK2, IRAK1, BCL10, TNF, EPB41, CALD1, UBE2V1, ITGA2, FKBP1A, PRDX3, DPH3, UBE2N, KRAS, EP300, NCOA3, NPM1, EDF1, TGFBR3, RIPK2, EDA, IKBKB, ERC1, MAP3K13, CALM1	2272	78	13528	1.83207	1	0.0639448	6.69598
GOTERM_BP_FAT	GO:0001525~angiogenesis	39	0.12601	0.00382791	NRP2, RTN4, NRP1, FGF9, PGF, DICER1, EDN1, NAA15, CXCL12, S1PR1, HAND1, CTGF, PTK2B, TGFA, ADRA2B, FGF1, ANGPT2, FGF2, IHH, CYR61, B4GALT1, KLF5, FLT1, EPAS1, IL8, TGFBR2, COL15A1, MYH9, ARHGAP24, UBP1, KDR, PKNOX1, HIF1A, EREG, MEOX2, JUN, VEGFA, PLAU, ACVR1	2272	148	13528	1.56902	1	0.0661281	6.95125
GOTERM_BP_FAT	GO:0007173~epidermal growth factor receptor signaling pathway	12	0.0387722	0.00383912	EPS15, RPS6KA5, NCK2, REPS2, PLCE1, EPS8, EREG, PTK2B, GAB1, ARF4, ADAM17, HBEGF	2272	28	13528	2.55181	1	0.0660582	6.97091
GOTERM_BP_FAT	GO:0018212~peptidyl-tyrosine modification	17	0.0549273	0.00387214	FLT1, ERBB4, ERBB3, ABI2, ABI1, KIT, OSM, PRLR, PTK2B, DYRK1A, PDGFRA, JAK1, RELN, ABL2, INSR, F2R, GHR	2272	48	13528	2.10879	1	0.0663507	7.02883
GOTERM_BP_FAT	GO:0031644~regulation of neurological system process	40	0.129241	0.00391733	SNCG, DRD1, GNAI3, TNF, ERBB4, SLC6A1, GRIK2, GRIK3, EDN1, CTNND2, KIT, CDH2, ATP2B2, EDNRB, BDNF, KRAS, SLC1A3, RAB11A, PPP3CA, BHLHE40, LGI1, COL4A4, ARC, STX1A, MYO6, NTF3, MAP1B, ITGA2, PARK2, NRAS, ADRB2, YWHAG, YWHAH, NTRK2, PSEN2, USP46, CNTN4, HTR2A, NGF, F2R	2272	153	13528	1.55666	1	0.0668418	7.10803
GOTERM_BP_FAT	GO:0043507~positive regulation of JUN kinase activity	13	0.0420032	0.00402992	KIAA1804, EDN1, ZEB2, MAP4K5, MAP3K5, ERCC6, PTK2B, MAP3K2, MAP3K1, MAP3K9, GAB1, PAK1, FGD4	2272	32	13528	2.4189	1	0.0684361	7.30508
GOTERM_BP_FAT	GO:0043062~extracellular structure organization	42	0.135703	0.00407088	DRD1, CADM1, ERBB4, UTRN, COL3A1, CACNB2, FKBP1A, CDH2, CACNB4, NRCAM, ATP2B2, TNFRSF11B, ANK3, CRISPLD2, FOXF1, SMOC1, FOXF2, COL12A1, LOX, CYR61, B4GALT1, RECK, MYO6, TGFBR1, NF1, MYF5, MAP1B, NRXN1, COL5A2, CSGALNACT1, ATP7A, COL14A1, COL19A1, EGFLAM, NLGN4X, COL1A2, PDGFRA, COL1A1, LAMC1, ADAMTS3, APBB2, F2R	2272	163	13528	1.53422	1	0.0688448	7.37665
GOTERM_BP_FAT	GO:0021795~cerebral cortex cell migration	8	0.0258481	0.0042642	ARX, RAC1, NKX2-1, LRP8, LHX6, PAFAH1B1, PEX13, RELN	2272	14	13528	3.40241	1	0.0717273	7.71382
GOTERM_BP_FAT	GO:0051247~positive regulation of protein metabolic process	58	0.187399	0.00438901	DLC1, WFS1, GDF6, BTRC, TTK, IL11, ZFP91, EDNRB, WIBG, ATG7, PSMD3, ITCH, FAM129A, FGF2, INSR, ADAM9, GHR, BCL10, IL6R, SKP1, BOLL, UBE2N, PSMA2, OSM, MAPK1, ACVR2A, EP300, CCND3, CD80, MGEA5, ADAM17, LRRK2, EIF5A2, TNF, GCLC, CSF1, BMPR2, KITLG, FKBP1A, PIN1, PTK2B, BCL2, CD4, UBE2D1, CD28, SMAD7, TGFBR1, SMAD4, NDFIP2, ITGA2, DOCK7, RICTOR, FURIN, CDC27, CBLB, NEDD4, SMURF1, IL2	2272	243	13528	1.42117	1	0.0734734	7.93087
GOTERM_BP_FAT	GO:0016441~posttranscriptional gene silencing	10	0.0323102	0.00442969	TARBP2, ZCCHC11, CLP1, DICER1, SMAD3, CELF1, SMAD1, LIN28A, LIN28B, TNRC6A	2272	21	13528	2.83535	1	0.0738515	8.00153
GOTERM_BP_FAT	GO:0035194~posttranscriptional gene silencing by RNA	10	0.0323102	0.00442969	TARBP2, ZCCHC11, CLP1, DICER1, SMAD3, CELF1, SMAD1, LIN28A, LIN28B, TNRC6A	2272	21	13528	2.83535	1	0.0738515	8.00153
GOTERM_BP_FAT	GO:0001702~gastrulation with mouth forming second	10	0.0323102	0.00442969	ACVR2A, ACVR2B, RNF2, GATA4, SMAD4, LRP6, AMOT, FRS2, LRP5, ACVR1	2272	21	13528	2.83535	1	0.0738515	8.00153
GOTERM_BP_FAT	GO:0030099~myeloid cell differentiation	27	0.0872375	0.00467222	CALCR, TNF, CSF1, KIT, PRDX3, SOX6, CBFB, IL11, SNRK, TRAF6, CHUK, CEBPA, EPAS1, TGFBR2, SMAD5, RB1, OSTM1, MYH9, INHBA, TNFSF11, PKNOX1, SP1, SP3, NCOA6, PSEN2, VEGFA, TGFBR3	2272	93	13528	1.72865	1	0.0774522	8.42162
GOTERM_BP_FAT	GO:0048640~negative regulation of developmental growth	7	0.0226171	0.0047662	RTN4, RNF6, NRP1, ULK1, SEMA3F, SEMA3A, SPP1	2272	11	13528	3.78905	1	0.0786568	8.58391
GOTERM_BP_FAT	GO:0010559~regulation of glycoprotein biosynthetic process	7	0.0226171	0.0047662	BACE2, BCL2, MGEA5, HBEGF, PAWR, INSR, TCF7L2	2272	11	13528	3.78905	1	0.0786568	8.58391
GOTERM_BP_FAT	GO:0017038~protein import	35	0.113086	0.00501463	YWHAZ, DRD1, TNF, MTX3, FGF9, TIMM17A, IMMP2L, CRY2, CEP57, ZFYVE9, TIMM9, PEX13, PPP3CA, TNPO1, FGF2, KPNB1, RBM22, MCM3AP, PPP1R10, IPO8, MFN2, MAPK1, CBLB, TOMM70A, IPO7, JUN, IPO5, KPNA6, KPNA4, XPO7, KPNA3, KPNA2, KPNA1, TOB1, F2R	2272	131	13528	1.59082	1	0.0822873	9.01165
GOTERM_BP_FAT	GO:0002521~leukocyte differentiation	35	0.113086	0.00501463	CALCR, TNF, CSF1, STAT5B, SOX4, KIT, ITGB1, CBFB, IL11, BCL11B, BCL2, BCL11A, CD4, FAS, TRAF6, CHUK, PIK3R1, CD28, CEBPA, KLF6, TGFBR2, EOMES, MINK1, OSTM1, MYH9, FOXP1, ATP7A, PKNOX1, TNFSF11, SP3, PSEN2, IRF1, ADAM17, IL12B, IL2	2272	131	13528	1.59082	1	0.0822873	9.01165
GOTERM_BP_FAT	GO:0008283~cell proliferation	95	0.306947	0.00515334	E2F1, TUSC2, MORF4L1, COPS2, FGF5, PGF, WNT3A, ELF5, NR6A1, ZEB2, ZEB1, TXLNA, CBFA2T3, CXCL12, LGR4, DAB2, CUL5, EVI5, COL4A3BP, GAB1, INSIG1, TGFA, HHIP, LGI1, NRG1, FRS2, IL1A, CYR61, IRS2, SOX11, PIM1, VTI1B, RBBP7, PRKCD, OSM, CTNNBIP1, HHEX, ACVR2A, PLCE1, NDEL1, UHRF2, PRDM4, EREG, CCND3, UBR5, VEGFA, RIPK2, TXNRD1, MAPRE1, MDM4, ZMYND11, CDK5R1, CEP120, ERBB4, CSF1, KITLG, BCL2L2, FKBP1A,…	2272	436	13528	1.29737	1	0.0841593	9.24963
GOTERM_BP_FAT	GO:0051092~positive regulation of NF-kappaB transcription factor activity	15	0.0484653	0.00526106	IRAK2, IRAK1, BCL10, TNF, UBE2V1, PRDX3, UBE2N, KRAS, NPM1, RIPK2, TGFBR3, EDA, IKBKB, ERC1, MAP3K13	2272	41	13528	2.17838	1	0.0855307	9.43404
GOTERM_BP_FAT	GO:0001570~vasculogenesis	15	0.0484653	0.00526106	PTPRJ, MYO1E, TGFBR2, KDR, CITED2, GJC1, ZFP36L1, FOXF1, HEY2, NTRK2, VEGFA, QKI, AMOT, ZFPM2, RASA1	2272	41	13528	2.17838	1	0.0855307	9.43404
GOTERM_BP_FAT	GO:0050679~positive regulation of epithelial cell proliferation	15	0.0484653	0.00526106	B4GALT1, NOG, ERBB4, FGF9, FOXP1, KDR, FOXP2, DLX6, VEGFA, TGFA, LAMC1, FGF1, FGF2, TBX18, IHH	2272	41	13528	2.17838	1	0.0855307	9.43404
GOTERM_BP_FAT	GO:0014020~primary neural tube formation	13	0.0420032	0.00538094	DLC1, BCL10, SHROOM3, VANGL2, ZEB2, FZD3, PAX3, ZIC2, RGMA, TFAP2A, TGIF1, APAF1, TRAF6	2272	33	13528	2.3456	1	0.0870783	9.63885
GOTERM_BP_FAT	GO:0045639~positive regulation of myeloid cell differentiation	13	0.0420032	0.00538094	CSF1, KLF10, KITLG, FOXO3, RB1, ARNT, ACVR2A, INHBA, HIF1A, TNFSF11, ETS1, JUN, CA2	2272	33	13528	2.3456	1	0.0870783	9.63885
GOTERM_BP_FAT	GO:0046324~regulation of glucose import	13	0.0420032	0.00538094	IRS2, TNF, ENPP1, ERBB4, ERBB3, ARPP19, APPL1, IRS1, GRB10, SORBS1, MGEA5, INSR, PIK3R1	2272	33	13528	2.3456	1	0.0870783	9.63885
GOTERM_BP_FAT	GO:0010033~response to organic substance	148	0.478191	0.00542429	ADCY3, ADCY1, SLC6A1, VAPB, PGF, STAT5B, PDE3B, FOXO1, RPS6KB1, SLC2A8, PRKAR2B, PRKAR2A, GAB1, CREB3L1, LOX, PRKACB, FAS, DNAJC3, INSR, GNG5, ADAM9, BCL10, IRS2, GATM, SOCS3, SOCS7, TAT, IRS1, MAPK1, GRB10, EP300, JUN, SLC25A36, PDGFRA, ABAT, RIPK2, AMFR, COL1A1, NGF, DERL2, HMGB2, IL1R1, DRD1, CYP1B1, DERL1, GCLC, ENPP1, MCL1, ERBB4, ERBB3, HMGCS1, ADRBK1, LIN28A, TIMP3, LIN28B, KRAS, IDH1, NKX…	2272	721	13528	1.22223	1	0.0874314	9.71281
GOTERM_BP_FAT	GO:0051130~positive regulation of cellular component organization	45	0.145396	0.0058576	TNF, EDN1, ARF6, CBLL1, KIT, ZFP91, PDPK1, SORBS1, MAP3K1, NPM1, RAC1, NUMB, TGFA, RALA, ROBO2, TNKS, NEDD4L, NEFL, INSR, ARHGDIA, PIK3R1, IL1A, CD28, ADAM9, LIMK1, TGFBR1, PLXNB2, MAP1B, SMAD4, SMAD3, ITGA2, ESPL1, SMAD1, RICTOR, TNKS2, UBE2N, NCK2, MIB1, NDEL1, CDKN1B, EREG, MGEA5, AMOT, EIF5A2, NGF	2272	181	13528	1.48033	1	0.093757	10.4489
GOTERM_BP_FAT	GO:0045596~negative regulation of cell differentiation	52	0.168013	0.00591996	RTN4, PPARA, NOG, NRP1, DICER1, STAT5B, ZEB1, ZFP91, BDNF, SEMA3F, SEMA3A, RC3H1, IHH, ZCCHC11, DLL1, PTHLH, MIB1, INHBA, MAPK1, EREG, CNTN4, IQCB1, HMGB3, ENPP1, SOX2, ABCA1, KIT, SOX9, LIN28A, PRDM16, ITGB1, TCF7L2, NPHP3, AXIN2, ARHGDIA, SPP1, TBX3, SMAD7, TGFBR1, NF1, SMAD3, SIRT1, RUFY3, NOTCH2, RNF6, DLX1, YWHAH, ULK1, TGFBR3, PBX1, KLF4, TOB1	2272	216	13528	1.43342	1	0.0943692	10.5544
GOTERM_BP_FAT	GO:0007517~muscle organ development	51	0.164782	0.00592974	MEF2C, POU6F1, MEF2A, UTRN, PAX3, ZFP91, GATA6, MKL2, NRG1, EGR3, RXRG, MBNL1, SIX4, FLNB, BVES, EP300, SIX1, ZFPM2, SERP1, ERBB3, FHL1, CACNB2, FKBP1A, CACNB4, SOX6, ITGB1, TAGLN3, GJC1, MTM1, HAND1, DMD, PPP3CA, FOXL2, SMAD7, TBX5, MET, MYF5, NF1, CENPF, SIRT1, FOXP1, FOXP2, FXR1, COL19A1, MEOX2, TGFBR3, HBEGF, TCF12, TCF15, F2R, MYH10	2272	211	13528	1.43917	1	0.0941798	10.5709
GOTERM_BP_FAT	GO:0033673~negative regulation of kinase activity	26	0.0840065	0.00598261	DRD1, PRDX3, PDCD4, LATS2, SPRY4, TRIB1, SPRY2, CASP3, PDPK1, SPRY1, DUSP19, PAK2, PPP2CA, SPRED1, NF1, RB1, PKIA, SH3BP5, TARBP2, CDKN1A, YWHAG, CDKN1B, DUSP2, MAPK8IP1, DUSP8, DUSP6	2272	90	13528	1.72011	1	0.0946425	10.6602
GOTERM_BP_FAT	GO:0030879~mammary gland development	20	0.0646204	0.00605315	B4GALT1, IRS2, ERBB4, TBX3, ERBB3, CREB1, WNT3A, STAT5B, MET, ITGA2, IRS1, BCL2L11, PTHLH, ATP2B2, IGF1R, AGPAT6, PRLR, SLC30A4, HOXA9, NRG1	2272	63	13528	1.89023	1	0.0953669	10.7792
GOTERM_BP_FAT	GO:0060348~bone development	33	0.106624	0.00611317	NOG, CASR, FGF9, TUFT1, HOXA11, SOX9, MMP2, CBFB, CTGF, BCL2, TRAF6, AXIN2, GHR, IHH, SPP1, SATB2, KLF10, NF1, SMAD5, SMAD3, SMAD1, COL5A2, PTHLH, HOXB4, TNFSF11, SP1, SP3, SORT1, STC1, COL1A1, BMP8B, CDH11, BMP8A	2272	123	13528	1.59748	1	0.095928	10.8804
GOTERM_BP_FAT	GO:0030900~forebrain development	39	0.12601	0.00615936	DLC1, E2F1, NOG, DRD1, CEP120, ERBB4, WNT3A, SOX2, ZEB2, PRKG1, ARX, PCSK1, RAC1, NUMB, NKX2-1, LHX6, PAFAH1B1, PEX13, LHX8, FRS2, DCLK1, TBX3, CREB1, NF1, MECOM, FOXP2, ATRX, FEZF1, ATP7A, HHEX, DLX1, EYA1, PSEN2, RELN, LRP8, APAF1, LRP2, NFIB, MYH10	2272	152	13528	1.52773	1	0.0962787	10.9581
GOTERM_BP_FAT	GO:0043488~regulation of mRNA stability	10	0.0323102	0.00639473	ZFP36L1, CALCR, ZFP36L2, PAIP1, VEGFA, HNRNPD, ELAVL1, SYNCRIP, IGF2BP1, HNRNPU	2272	22	13528	2.70647	1	0.0994299	11.3534
GOTERM_BP_FAT	GO:0048562~embryonic organ morphogenesis	35	0.113086	0.00644042	NOG, FGF9, WNT3A, SOX2, EDN1, SOBP, ZEB1, TCF7L2, ATP2B2, HOXA1, SPRY2, PCGF2, HOXA3, GATA4, CHST11, FRS2, FOXL2, SATB2, RARG, MYO6, TGFBR1, MYF5, TGFBR2, NEUROG1, FZD3, NR4A3, SIX4, HOXB4, EYA1, SP1, DLX6, GFPT1, SP3, SIX1, TFAP2A	2272	133	13528	1.5669	1	0.0997568	11.43
GOTERM_BP_FAT	GO:0010562~positive regulation of phosphorus metabolic process	28	0.0904685	0.00665381	DLC1, TNF, GDF6, BMPR2, KITLG, TTK, IL11, EDNRB, ZFP91, BCL2, CD4, FAM129A, INSR, FGF2, GHR, BCL10, TGFBR1, SMAD4, DOCK7, IL6R, RICTOR, OSM, ACVR2A, EREG, CD80, CCND3, ADAM17, IL2	2272	100	13528	1.66718	1	0.10254	11.7867
GOTERM_BP_FAT	GO:0045937~positive regulation of phosphate metabolic process	28	0.0904685	0.00665381	DLC1, TNF, GDF6, BMPR2, KITLG, TTK, IL11, EDNRB, ZFP91, BCL2, CD4, FAM129A, INSR, FGF2, GHR, BCL10, TGFBR1, SMAD4, DOCK7, IL6R, RICTOR, OSM, ACVR2A, EREG, CD80, CCND3, ADAM17, IL2	2272	100	13528	1.66718	1	0.10254	11.7867
GOTERM_BP_FAT	GO:0040029~regulation of gene expression, epigenetic	23	0.0743134	0.00670577	DNMT3A, MLL, ZCCHC11, CREBZF, DICER1, SIRT4, SMAD3, CTCF, ARID1A, SMAD1, LIN28A, SIRT1, HMGA1, LIN28B, ATRX, TARBP2, FOS, CLP1, TRDMT1, CELF1, ASF1A, MLL4, TNRC6A	2272	77	13528	1.77853	1	0.102943	11.8733
GOTERM_BP_FAT	GO:0051169~nuclear transport	40	0.129241	0.00697943	DRD1, TNF, AGFG1, FGF9, CRY2, CEP57, ZFYVE9, DDX19B, NPM1, ANP32A, PPP3CA, TNPO1, KPNB1, FGF2, HSPA9, RBM22, MCM3AP, UPF2, PPP1R10, IPO8, STRADB, HNRNPA1, ATXN1, MAPK1, HHEX, CBLB, IPO7, JUN, MLX, TBRG1, IPO5, KPNA6, SMURF1, KPNA4, XPO7, KPNA3, KPNA2, KPNA1, TOB1, F2R	2272	158	13528	1.5074	1	0.106558	12.3283
GOTERM_BP_FAT	GO:0002573~myeloid leukocyte differentiation	13	0.0420032	0.00706823	CEBPA, CALCR, TNF, CSF1, TGFBR2, OSTM1, KIT, MYH9, TNFSF11, SP3, PSEN2, TRAF6, CHUK	2272	34	13528	2.27662	1	0.107473	12.4754
GOTERM_BP_FAT	GO:0010827~regulation of glucose transport	13	0.0420032	0.00706823	IRS2, TNF, ENPP1, ERBB4, ERBB3, ARPP19, APPL1, IRS1, GRB10, SORBS1, MGEA5, INSR, PIK3R1	2272	34	13528	2.27662	1	0.107473	12.4754
GOTERM_BP_FAT	GO:0001822~kidney development	27	0.0872375	0.00732954	NOG, PGF, WFS1, HOXA11, GREM1, BDNF, SPRY1, OSR1, AQP11, BCL2, PKD2, ROBO2, MYO1E, SOX11, TGFBR1, NF1, SMAD4, SMAD1, BCL2L11, ACVR2B, PLCE1, EYA1, SALL1, SIX1, PYGO2, PBX1, CA2	2272	96	13528	1.67463	1	0.110852	12.9071
GOTERM_BP_FAT	GO:0006469~negative regulation of protein kinase activity	25	0.0807754	0.00765633	DRD1, PDCD4, LATS2, SPRY4, TRIB1, SPRY2, CASP3, PDPK1, SPRY1, DUSP19, PAK2, PPP2CA, SPRED1, NF1, RB1, PKIA, SH3BP5, TARBP2, CDKN1A, YWHAG, CDKN1B, DUSP2, MAPK8IP1, DUSP8, DUSP6	2272	87	13528	1.71098	1	0.115125	13.4441
GOTERM_BP_FAT	GO:0031346~positive regulation of cell projection organization	16	0.0516963	0.00797164	LIMK1, PLXNB2, TGFBR1, MAP1B, ITGA2, KIT, SMAD1, ZFP91, NDEL1, NUMB, RAC1, RALA, ROBO2, NEFL, ARHGDIA, NGF	2272	47	13528	2.02697	1	0.119187	13.9593
GOTERM_BP_FAT	GO:0035196~gene silencing by miRNA, production of miRNAs	7	0.0226171	0.00818873	TARBP2, ZCCHC11, DICER1, SMAD3, SMAD1, LIN28A, LIN28B	2272	12	13528	3.4733	1	0.12183	14.3123
GOTERM_BP_FAT	GO:0007611~learning or memory	30	0.0969305	0.0082385	ADCY1, DRD1, SLC6A1, CRHBP, CTNND2, ABI2, RPS6KB1, KIT, FOS, PRKAR2B, BDNF, KRAS, PDE1B, PAFAH1B1, ACSL4, PLCB1, LHX8, SNAP25, NF1, ATP1A2, PARK2, FOXP2, ATXN1, NRAS, JUN, PSEN2, TMOD2, HTR2A, VLDLR, NGF	2272	111	13528	1.60925	1	0.122117	14.3931
GOTERM_BP_FAT	GO:0016337~cell-cell adhesion	63	0.203554	0.00837505	PCDHA6, PCDHA7, PCDHA8, MPZL2, PCDHA9, PCDHA2, CADM1, PCDHA3, PCDHA4, PCDHA5, LMO7, PCDHA1, CD2AP, NRCAM, CDH22, PCDH1, CTGF, ROBO2, DLG5, MSN, FNDC3A, ADAM9, PTPRM, PCDH9, STXBP3, PCDH8, PCDH7, MYH9, CD164, ATP2C1, CLDN2, CNTN4, CDK5R1, LIMS1, TNF, CTNND2, CTNND1, CDH2, CLDN11, CBLL1, OTOR, CLDN12, SOX9, ITGB1, PCDHAC2, PCDHAC1, EZR, PVRL1, FAT3, FAT4, BCL2, PKD1, PCDHA10, PCDHA11, PCDHA12, PCDH…	2272	276	13528	1.35912	1	0.123607	14.6142
GOTERM_BP_FAT	GO:0043068~positive regulation of programmed cell death	93	0.300485	0.00841742	DLC1, CADM1, GRIK2, PAWR, FOXO3, ITSN1, MCF2L, CUL3, CUL2, MAP3K5, CUL5, CASP3, FAS, CASP2, NET1, ARHGEF3, BCL10, RARG, ARHGEF7, ARHGEF18, PRKCE, BCL2L11, MAPK1, INHBA, TRIM35, ADRB2, HIPK1, LYST, JUN, PSEN2, MAPK9, SORT1, RIPK2, IL12B, DCUN1D3, LRRK2, UNC13B, NGF, KALRN, CDK5R1, TNF, APH1B, STK17B, PPP3R1, AKAP13, SOX4, NR3C1, TIMP3, PRUNE2, AHRR, ERCC6, SOS1, MAP3K1, DDX19B, BCL2, PPP2CA, RAC1,…	2272	433	13528	1.27885	1	0.123784	14.6827
GOTERM_BP_FAT	GO:0042327~positive regulation of phosphorylation	27	0.0872375	0.00845268	TNF, GDF6, BMPR2, KITLG, TTK, IL11, EDNRB, ZFP91, BCL2, CD4, FAM129A, INSR, FGF2, GHR, BCL10, TGFBR1, SMAD4, DOCK7, IL6R, RICTOR, OSM, ACVR2A, EREG, CD80, CCND3, ADAM17, IL2	2272	97	13528	1.65736	1	0.123861	14.7397
GOTERM_BP_FAT	GO:0051216~cartilage development	22	0.0710824	0.00864724	SATB2, NOG, FGF9, HOXA11, MYF5, EDN1, SOX5, ZEB1, SOX6, OTOR, SOX9, ATP7A, HOXA3, CTGF, GFPT1, CHST11, PKD1, COL1A1, BMPR1B, BMP8B, BMP8A, GHR	2272	74	13528	1.77018	1	0.126121	15.0534
GOTERM_BP_FAT	GO:0007498~mesoderm development	22	0.0710824	0.00864724	TBX3, WNT3A, BMPR2, EOMES, SMAD3, NR4A3, SMAD1, TCF7L1, ACVR2A, ACVR2B, OSR1, HAND1, FOXF1, PPP2CA, VEGFA, EPB41L5, PRKAR1A, TXNRD1, KLF4, TCF15, MEST, ACVR1	2272	74	13528	1.77018	1	0.126121	15.0534
GOTERM_BP_FAT	GO:0042692~muscle cell differentiation	32	0.103393	0.00869963	KCNH1, UTRN, CACNB2, NEO1, CACNB4, SOX6, ITGB1, TCF7L2, ACTG1, KRAS, GATA6, MTPN, FOXF1, QKI, PPP3CA, MKL2, NRG1, NTF3, TBX5, RB1, MBNL1, MYH9, FOXP1, NRAS, SYNE1, CDON, SORT1, TBX18, F2R, TMOD1, MYH10, ACVR1	2272	121	13528	1.57467	1	0.126423	15.1377
GOTERM_BP_FAT	GO:0046328~regulation of JNK cascade	20	0.0646204	0.00870921	TNF, TAOK2, GRIK2, KIAA1804, TAOK3, EDN1, ZEB2, PDCD4, MAP4K5, MAP3K5, ERCC6, PTK2B, MAP3K2, MAP3K9, MAP3K1, GAB1, RIPK2, PAK1, MAPK8IP1, FGD4	2272	65	13528	1.83207	1	0.126142	15.1531
GOTERM_BP_FAT	GO:0031054~pre-microRNA processing	5	0.0161551	0.0089214	TARBP2, ZCCHC11, DICER1, LIN28A, LIN28B	2272	6	13528	4.96185	1	0.128603	15.4937
GOTERM_BP_FAT	GO:0030316~osteoclast differentiation	5	0.0161551	0.0089214	CALCR, TNFSF11, TNF, OSTM1, CHUK	2272	6	13528	4.96185	1	0.128603	15.4937
GOTERM_BP_FAT	GO:0009954~proximal/distal pattern formation	10	0.0323102	0.00896546	DLX1, HOXA11, CYP26B1, HOXA10, HOXA9, EN1, PBX1, SP8, GREM1, PBX2	2272	23	13528	2.58879	1	0.128781	15.5642
GOTERM_BP_FAT	GO:0007044~cell-substrate junction assembly	10	0.0323102	0.00896546	DLC1, TLN1, PDPK1, SORBS1, TAOK2, PTK2B, BCL2, ACTN2, LAMC1, FN1	2272	23	13528	2.58879	1	0.128781	15.5642
GOTERM_BP_FAT	GO:0016358~dendrite development	13	0.0420032	0.00914492	MYO6, NRP1, MAP1B, STRN, ABI2, CELSR2, PRKG1, BDNF, MAP2, RAC1, SS18L1, DCLK1, DSCAM	2272	35	13528	2.21157	1	0.130771	15.851
GOTERM_BP_FAT	GO:0001657~ureteric bud development	13	0.0420032	0.00914492	NOG, PGF, HOXA11, SMAD4, GREM1, BDNF, EYA1, SPRY1, BCL2, SALL1, SIX1, PBX1, ROBO2	2272	35	13528	2.21157	1	0.130771	15.851
GOTERM_BP_FAT	GO:0050804~regulation of synaptic transmission	35	0.113086	0.00920302	SNCG, DRD1, GNAI3, TNF, ERBB4, SLC6A1, GRIK2, GRIK3, EDN1, CTNND2, KIT, ATP2B2, BDNF, SLC1A3, KRAS, RAB11A, PPP3CA, BHLHE40, LGI1, COL4A4, ARC, STX1A, MYO6, NTF3, MAP1B, PARK2, NRAS, YWHAG, YWHAH, PSEN2, NTRK2, USP46, CNTN4, HTR2A, NGF	2272	136	13528	1.53234	1	0.131128	15.9436
GOTERM_BP_FAT	GO:0030947~regulation of vascular endothelial growth factor receptor signaling pathway	6	0.0193861	0.00921285	HHEX, FLT1, HIF1A, FGF9, VEGFA, ARNT	2272	9	13528	3.96948	1	0.13084	15.9593
GOTERM_BP_FAT	GO:0045176~apical protein localization	6	0.0193861	0.00921285	HCN1, SHROOM2, SHROOM3, VANGL2, RAB14, RDX	2272	9	13528	3.96948	1	0.13084	15.9593
GOTERM_BP_FAT	GO:0035162~embryonic hemopoiesis	6	0.0193861	0.00921285	MLL, VEGFA, TGFBR2, SH2B3, PBX1, MED1	2272	9	13528	3.96948	1	0.13084	15.9593
GOTERM_BP_FAT	GO:0048705~skeletal system morphogenesis	30	0.0969305	0.00937806	NOG, HOXA11, ZEB1, SOX9, OTOR, MMP2, PCGF2, HOXC8, HOXA3, CTGF, CHST11, PKD1, GHR, SATB2, TGFBR1, MYF5, TGFBR2, SIX4, PTHLH, HOXB4, ACVR2B, EYA1, GFPT1, SIX1, PDGFRA, TFAP2A, COL1A1, BMPR1B, TCF15, PLEKHA1	2272	112	13528	1.59488	1	0.132611	16.2221
GOTERM_BP_FAT	GO:0007369~gastrulation	21	0.0678514	0.00946545	WNT3A, BMPR2, EOMES, SMAD4, SMAD3, NR4A3, SMAD1, CUL3, ACVR2A, ACVR2B, HAND1, RNF2, GATA4, PRKAR1A, LRP6, AMOT, TXNRD1, FRS2, KLF4, ACVR1, LRP5	2272	70	13528	1.78627	1	0.133342	16.3609
GOTERM_BP_FAT	GO:0045637~regulation of myeloid cell differentiation	21	0.0678514	0.00946545	ZBTB7A, TNF, HMGB3, KLF10, CSF1, STAT5B, MITF, KITLG, RB1, FOXO3, PRDM16, PURB, ARNT, INHBA, ACVR2A, TNFSF11, HIF1A, ETS1, JUN, FAS, CA2	2272	70	13528	1.78627	1	0.133342	16.3609
GOTERM_BP_FAT	GO:0010942~positive regulation of cell death	93	0.300485	0.00947278	DLC1, CADM1, GRIK2, PAWR, FOXO3, ITSN1, MCF2L, CUL3, CUL2, MAP3K5, CUL5, CASP3, FAS, CASP2, NET1, ARHGEF3, BCL10, RARG, ARHGEF7, ARHGEF18, PRKCE, BCL2L11, MAPK1, INHBA, TRIM35, ADRB2, HIPK1, LYST, JUN, PSEN2, MAPK9, SORT1, RIPK2, IL12B, DCUN1D3, LRRK2, UNC13B, NGF, KALRN, CDK5R1, TNF, APH1B, STK17B, PPP3R1, AKAP13, SOX4, NR3C1, TIMP3, PRUNE2, AHRR, ERCC6, SOS1, MAP3K1, DDX19B, BCL2, PPP2CA, RAC1,…	2272	435	13528	1.27297	1	0.133018	16.3725
GOTERM_BP_FAT	GO:0006913~nucleocytoplasmic transport	39	0.12601	0.00958338	DRD1, TNF, AGFG1, FGF9, CRY2, CEP57, ZFYVE9, DDX19B, NPM1, ANP32A, PPP3CA, TNPO1, KPNB1, FGF2, HSPA9, RBM22, MCM3AP, UPF2, PPP1R10, IPO8, STRADB, HNRNPA1, ATXN1, MAPK1, HHEX, CBLB, IPO7, JUN, MLX, IPO5, KPNA6, SMURF1, KPNA4, XPO7, KPNA3, KPNA2, KPNA1, TOB1, F2R	2272	156	13528	1.48856	1	0.134046	16.5477
GOTERM_BP_FAT	GO:0010563~negative regulation of phosphorus metabolic process	16	0.0516963	0.00983505	ENPP1, SMAD7, YWHAB, FKBP1A, PRKCD, ATXN1, INHBA, CDKN1A, CDKN1B, ATXN7, PPP2CA, JUN, PSEN2, FAM129A, INSR, IL2	2272	48	13528	1.98474	1	0.1369	16.9452
GOTERM_BP_FAT	GO:0010721~negative regulation of cell development	16	0.0516963	0.00983505	RTN4, NOG, NRP1, SMAD7, NF1, RUFY3, BDNF, DLX1, RNF6, YWHAH, ULK1, SEMA3F, TGFBR3, SEMA3A, ARHGDIA, SPP1	2272	48	13528	1.98474	1	0.1369	16.9452
GOTERM_BP_FAT	GO:0045936~negative regulation of phosphate metabolic process	16	0.0516963	0.00983505	ENPP1, SMAD7, YWHAB, FKBP1A, PRKCD, ATXN1, INHBA, CDKN1A, CDKN1B, ATXN7, PPP2CA, JUN, PSEN2, FAM129A, INSR, IL2	2272	48	13528	1.98474	1	0.1369	16.9452
GOTERM_BP_FAT	GO:0060429~epithelium development	53	0.171244	0.0101456	DLC1, PGF, TSG101, ZEB2, PAX3, ZIC2, CASP3, PGP, AGPAT6, S1PR1, GATA6, FOXF1, CHUK, ADAM9, BCL10, VANGL2, PCDH8, MECOM, PTHLH, MIB1, EYA1, EREG, JUN, VEGFA, SIX1, TGIF1, TFAP2A, EDF1, CA2, TBX18, FRAS1, SHROOM3, HOXA11, GREM1, RGMA, EZR, BCL2, NKX2-1, TRAF6, TXNIP, B4GALT1, MAP2K1, TBX5, FOXA1, SMAD4, FZD3, KDR, HOXB4, NOTCH2, LAMA3, DLX6, PBX1, APAF1	2272	227	13528	1.39019	1	0.140485	17.4331
GOTERM_BP_FAT	GO:0030522~intracellular receptor-mediated signaling pathway	22	0.0710824	0.0101561	DCBLD2, RARG, FLT1, ESR1, ARID1A, RB1, NR3C1, MED13, CCNE1, NCOA1, YWHAH, NCOA2, NCOA3, RNF4, NEDD4, MED17, UBR5, NCOA6, CYP26B1, PPAP2A, CARM1, MED1	2272	75	13528	1.74657	1	0.140185	17.4496
GOTERM_BP_FAT	GO:0001934~positive regulation of protein amino acid phosphorylation	25	0.0807754	0.0102851	TNF, GDF6, BMPR2, KITLG, TTK, IL11, EDNRB, ZFP91, BCL2, CD4, FAM129A, INSR, FGF2, GHR, TGFBR1, SMAD4, DOCK7, IL6R, RICTOR, OSM, ACVR2A, CD80, CCND3, ADAM17, IL2	2272	89	13528	1.67254	1	0.141404	17.6515
GOTERM_BP_FAT	GO:0033043~regulation of organelle organization	51	0.164782	0.010317	DLC1, LIMA1, CAPZA2, EDN1, TTK, CTCF, CXCL12, S1PR1, TMSB15B, TGFA, TLK1, INSR, IL1A, CCDC88A, ESPL1, HERC2, TNKS2, UBE2N, NCK2, EREG, TMSB4X, MAPRE1, NEK6, SHROOM2, TNF, ARF6, RDX, CAPZB, PIN1, MYCBP2, PFN2, MAP3K1, RAC1, NPM1, CLASP1, TNKS, CLASP2, RASA1, CD28, MLL, MAP1B, SMAD3, MYO1F, CENPF, RICTOR, ATM, CDKN1B, MAP2, KIF20B, MAP4, AMOT	2272	217	13528	1.39938	1	0.141375	17.7013
GOTERM_BP_FAT	GO:0001656~metanephros development	15	0.0484653	0.01049	NOG, PGF, HOXA11, NF1, SMAD4, GREM1, BDNF, EYA1, SPRY1, OSR1, BCL2, SALL1, SIX1, PBX1, ROBO2	2272	44	13528	2.02985	1	0.143139	17.9711
GOTERM_BP_FAT	GO:0035148~tube lumen formation	15	0.0484653	0.01049	DLC1, BCL10, SHROOM3, VANGL2, ZEB2, FZD3, PAX3, BCL2L11, ZIC2, MIB1, RGMA, TFAP2A, TGIF1, APAF1, TRAF6	2272	44	13528	2.02985	1	0.143139	17.9711
GOTERM_BP_FAT	GO:0051969~regulation of transmission of nerve impulse	37	0.119548	0.0105223	SNCG, DRD1, GNAI3, TNF, ERBB4, SLC6A1, GRIK2, GRIK3, EDN1, CTNND2, KIT, CDH2, ATP2B2, BDNF, KRAS, SLC1A3, RAB11A, PPP3CA, BHLHE40, LGI1, COL4A4, ARC, STX1A, MYO6, NTF3, MAP1B, ITGA2, PARK2, NRAS, YWHAG, YWHAH, NTRK2, PSEN2, USP46, CNTN4, HTR2A, NGF	2272	147	13528	1.49868	1	0.143111	18.0215
GOTERM_BP_FAT	GO:0045927~positive regulation of growth	23	0.0743134	0.0107821	DERL2, LIMK1, CREB1, CSF1, TGFBR1, MAP1B, TGFBR2, STAT5B, RPS6KB1, ARX, ZFP91, ADRB2, EP300, PTK2B, BCL2, HBEGF, ADAM17, NRG1, INSR, GPAM, IL2, NGF, GHR	2272	80	13528	1.71184	1	0.145946	18.4249
GOTERM_BP_FAT	GO:0051301~cell division	66	0.213247	0.01093	CCNT2, CDK19, KIF23, TSG101, CDC14B, WNT3A, CD2AP, LATS2, CCNE2, CCNE1, RAD21, EVI5, SEH1L, VPS4A, CCNK, CECR2, UBE2I, ESPL1, PAPD5, RB1, MYH9, HMGA2, PPP1CB, WEE1, TACC1, CDK2, ARL3, CHMP1A, CHMP1B, CCND3, RCC2, NEK9, BIN3, MAPRE1, HAUS8, PDCD6IP, MAPRE3, NEK6, HAUS3, HAUS6, NEK3, USP9X, NEDD9, AHCTF1, ANLN, KIT, CCNG1, CCNG2, NR2C2, CDC40, PAFAH1B1, CLASP1, CLASP2, RASA1, PARD6B, PDS5B, CENPF, …	2272	295	13528	1.33213	1	0.147355	18.6537
GOTERM_BP_FAT	GO:0032270~positive regulation of cellular protein metabolic process	54	0.174475	0.010943	DLC1, BTRC, GDF6, TTK, IL11, ZFP91, EDNRB, WIBG, ATG7, PSMD3, FAM129A, FGF2, INSR, ADAM9, GHR, BCL10, SKP1, IL6R, BOLL, UBE2N, PSMA2, OSM, ACVR2A, MAPK1, EP300, CCND3, CD80, MGEA5, ADAM17, LRRK2, EIF5A2, TNF, GCLC, CSF1, BMPR2, KITLG, FKBP1A, PIN1, PTK2B, BCL2, CD4, UBE2D1, CD28, SMAD7, TGFBR1, SMAD4, NDFIP2, ITGA2, DOCK7, RICTOR, FURIN, CDC27, SMURF1, IL2	2272	233	13528	1.37995	1	0.147073	18.6738
GOTERM_BP_FAT	GO:0001841~neural tube formation	14	0.0452342	0.0111127	DLC1, BCL10, SHROOM3, VANGL2, ZEB2, FZD3, PAX3, ZIC2, MIB1, RGMA, TFAP2A, TGIF1, APAF1, TRAF6	2272	40	13528	2.08398	1	0.148737	18.9354
GOTERM_BP_FAT	GO:0021953~central nervous system neuron differentiation	14	0.0452342	0.0111127	DRD1, NR4A2, SOX5, EPHB3, MYCBP2, ATP7A, ARX, HOXA1, NDEL1, BCL11B, PAFAH1B1, LHX6, LHX8, DCLK1	2272	40	13528	2.08398	1	0.148737	18.9354
GOTERM_BP_FAT	GO:0032880~regulation of protein localization	35	0.113086	0.011539	TNF, CEP120, CADM1, CDH2, DPH3, UHMK1, MYCBP2, PCSK1, PDPK1, SORBS1, BCL2, EXOC4, RAB11A, TRAF6, ARHGDIA, PIK3R1, IL1A, ADAM9, TGFBR1, NF1, YWHAB, G3BP2, SMAD4, SMAD3, NDFIP2, APPL1, SIRT1, PKIA, SLC26A4, KCNN4, UACA, GAPVD1, RAB14, EDA, IL2	2272	138	13528	1.51013	1	0.153552	19.5895
GOTERM_BP_FAT	GO:0030516~regulation of axon extension	9	0.0290792	0.0116902	NRCAM, RTN4, RNF6, NRP1, LIMK1, SEMA3F, MAP1B, SEMA3A, NGF	2272	20	13528	2.6794	1	0.154948	19.8202
GOTERM_BP_FAT	GO:0000278~mitotic cell cycle	80	0.258481	0.0120814	E2F1, KIF23, E2F6, BTRC, TTK, CD2AP, LATS2, CUL3, CUL2, CCNE1, CUL5, RAD21, SEH1L, TARDBP, PSMD3, CCNK, PIM1, PAPD5, UBE2I, ESPL1, RB1, PBK, SKP1, HMGA2, PPP1CB, WEE1, CDK2, FOXN3, PSMA2, INHBA, PPM1D, CHMP1A, RCC2, CLIP1, ADAM17, NEK9, MAPRE1, HAUS8, KPNA2, MAPRE3, NEK6, ACVR1, PPP6C, HAUS3, HAUS6, NEK3, USP9X, NEDD9, ANLN, CHEK1, CDC34, CCNG1, CCNG2, ITGB1, NIPBL, BCL2, NPAT, PAFAH1B1, TNKS, CL…	2272	370	13528	1.2874	1	0.159252	20.4143
GOTERM_BP_FAT	GO:0043487~regulation of RNA stability	10	0.0323102	0.012247	ZFP36L1, CALCR, ZFP36L2, PAIP1, VEGFA, HNRNPD, ELAVL1, SYNCRIP, IGF2BP1, HNRNPU	2272	24	13528	2.48093	1	0.160787	20.6646
GOTERM_BP_FAT	GO:0006512~ubiquitin cycle	10	0.0323102	0.012247	SOCS3, USP38, UBE2W, SOCS4, NEDD4L, ITCH, UBE2H, PARK2, SMURF1, FBXO11	2272	24	13528	2.48093	1	0.160787	20.6646
GOTERM_BP_FAT	GO:0043583~ear development	26	0.0840065	0.0122972	SHROOM2, NOG, FGF9, WNT3A, EDN1, SOX2, SOBP, ATP2B2, HOXA1, SPRY2, BDNF, BCL2, MYO6, NEUROG1, DLL1, FZD3, NR4A3, SIX4, SLC9A3R2, BCL2L11, EYA1, CDKN1B, DLX6, SIX1, PDGFRA, TCF15	2272	95	13528	1.62958	1	0.160919	20.7402
GOTERM_BP_FAT	GO:0030518~steroid hormone receptor signaling pathway	18	0.0581583	0.0123306	ESR1, ARID1A, RB1, NR3C1, MED13, CCNE1, NCOA1, YWHAH, NCOA2, NCOA3, RNF4, NEDD4, MED17, UBR5, NCOA6, PPAP2A, CARM1, MED1	2272	58	13528	1.84786	1	0.16085	20.7905
GOTERM_BP_FAT	GO:0006892~post-Golgi vesicle-mediated transport	18	0.0581583	0.0123306	SCAMP1, SCAMP3, AP1B1, AP1G1, VTI1B, CLTC, DTNBP1, MON2, AP1S3, AP1S2, GBF1, AP2A1, AP3B2, RAB14, SORT1, EXOC5, CLINT1, HSPA8	2272	58	13528	1.84786	1	0.16085	20.7905
GOTERM_BP_FAT	GO:0045786~negative regulation of cell cycle	23	0.0743134	0.0125157	TP53BP2, SMAD3, CENPF, TTK, RB1, PDCD4, LATS2, ATM, ADCYAP1, INHBA, CASP3, CHMP1A, TRIM35, CDKN1A, CDKN1B, PRDM4, ETS1, BCL2, BTG3, PPP1R13B, DCUN1D3, APBB2, NGF	2272	81	13528	1.69071	1	0.162596	21.0689
GOTERM_BP_FAT	GO:0007155~cell adhesion	141	0.455574	0.0125741	DLC1, MTSS1, MPZL2, CADM1, LMO7, CASK, CXCL12, MEGF10, CD2AP, VCL, CDH22, NRCAM, CD47, S1PR1, CTGF, COL12A1, ROBO2, FNDC3A, NEGR1, DSCAM, ADAM9, PTPRM, MAGI1, F8, ACTN2, AJAP1, MYH9, SIRPA, BCL2L11, RND3, TNFAIP6, ATP2C1, RELN, LAMC1, EDA, COL24A1, DCBLD2, OLFM4, CDK5R1, ITGA10, NEDD9, ARF6, OTOR, SOX9, ITGB1, PCDHAC2, PXN, PCDHAC1, ALCAM, PVRL1, ITGB8, RAC1, PCDHA10, PCDHA11, SSX2IP, PCDHA12, PC…	2272	700	13528	1.19935	1	0.16282	21.1566
GOTERM_BP_FAT	GO:0042326~negative regulation of phosphorylation	15	0.0484653	0.0129298	ENPP1, SMAD7, FKBP1A, PRKCD, ATXN1, INHBA, CDKN1A, CDKN1B, ATXN7, PPP2CA, JUN, PSEN2, FAM129A, INSR, IL2	2272	45	13528	1.98474	1	0.166563	21.6884
GOTERM_BP_FAT	GO:0031050~dsRNA fragmentation	7	0.0226171	0.0130727	TARBP2, ZCCHC11, DICER1, SMAD3, SMAD1, LIN28A, LIN28B	2272	13	13528	3.20612	1	0.167768	21.9011
GOTERM_BP_FAT	GO:0022610~biological adhesion	141	0.455574	0.0131473	DLC1, MTSS1, MPZL2, CADM1, LMO7, CASK, CXCL12, MEGF10, CD2AP, VCL, CDH22, NRCAM, CD47, S1PR1, CTGF, COL12A1, ROBO2, FNDC3A, NEGR1, DSCAM, ADAM9, PTPRM, MAGI1, F8, ACTN2, AJAP1, MYH9, SIRPA, BCL2L11, RND3, TNFAIP6, ATP2C1, RELN, LAMC1, EDA, COL24A1, DCBLD2, OLFM4, CDK5R1, ITGA10, NEDD9, ARF6, OTOR, SOX9, ITGB1, PCDHAC2, PXN, PCDHAC1, ALCAM, PVRL1, ITGB8, RAC1, PCDHA10, PCDHA11, SSX2IP, PCDHA12, PC…	2272	701	13528	1.19764	1	0.168162	22.0119
GOTERM_BP_FAT	GO:0043065~positive regulation of apoptosis	91	0.294023	0.0133215	DLC1, CADM1, PAWR, FOXO3, ITSN1, MCF2L, CUL3, CUL2, MAP3K5, CUL5, CASP3, FAS, CASP2, NET1, ARHGEF3, BCL10, RARG, ARHGEF7, ARHGEF18, PRKCE, BCL2L11, MAPK1, INHBA, TRIM35, ADRB2, HIPK1, LYST, JUN, PSEN2, MAPK9, SORT1, RIPK2, IL12B, DCUN1D3, UNC13B, NGF, KALRN, CDK5R1, TNF, APH1B, STK17B, PPP3R1, AKAP13, SOX4, NR3C1, TIMP3, PRUNE2, AHRR, ERCC6, SOS1, MAP3K1, DDX19B, BCL2, PPP2CA, RAC1, SOS2, PTH, DY…	2272	430	13528	1.26008	1	0.169717	22.2702
GOTERM_BP_FAT	GO:0001655~urogenital system development	29	0.0936995	0.0133356	NOG, PGF, WFS1, HOXA11, GREM1, BDNF, SPRY1, OSR1, AQP11, BCL2, PKD2, ROBO2, MYO1E, SOX11, TGFBR1, NF1, FOXA1, SMAD4, SMAD1, BCL2L11, ACVR2B, PLCE1, EYA1, SALL1, SIX1, PYGO2, PBX1, CA2, ACVR1	2272	110	13528	1.56975	1	0.169398	22.291
GOTERM_BP_FAT	GO:0051348~negative regulation of transferase activity	26	0.0840065	0.0140463	DRD1, PRDX3, PDCD4, LATS2, SPRY4, TRIB1, SPRY2, CASP3, PDPK1, SPRY1, DUSP19, PAK2, PPP2CA, SPRED1, NF1, RB1, PKIA, SH3BP5, TARBP2, CDKN1A, YWHAG, CDKN1B, DUSP2, MAPK8IP1, DUSP8, DUSP6	2272	96	13528	1.6126	1	0.177131	23.3358
GOTERM_BP_FAT	GO:0007610~behavior	98	0.31664	0.0145325	SNCG, ADCY1, CASR, SLC6A1, WFS1, GRIK2, CRHBP, STRN, RPS6KB1, CXCL11, CXCL12, ATP2B2, PRKAR2B, BDNF, RALA, ROBO2, DSCAM, MYO6, UBR3, MAPK1, LYST, JUN, ABAT, RELN, NGF, CCL1, SCN1A, DRD1, CACNB4, CCL7, KRAS, CNR1, RAC1, SCN9A, NKX2-1, STRBP, LHX8, NOVA1, DMBX1, MAP2K1, MET, NR4A2, NR4A3, ANKH, FOXP2, ATP7A, EPHA4, CXCL14, EPS8, NTRK2, NLGN4X, TMOD2, TCF15, PLAU, NRP2, SOBP, EDNRB, FOS, SLC1A3, SEM…	2272	469	13528	1.24417	1	0.182194	24.043
GOTERM_BP_FAT	GO:0001667~ameboidal cell migration	13	0.0420032	0.0146894	NRP2, KITLG, ZEB2, PAX3, CXCL12, EDNRB, HIF1A, SEMA3F, LRP6, SEMA3C, AMOT, LRP5, ACVR1	2272	37	13528	2.09203	1	0.183466	24.2697
GOTERM_BP_FAT	GO:0051726~regulation of cell cycle	72	0.232633	0.015037	E2F1, CCNT2, E2F2, STAT5B, EDN1, TTK, CTCF, PDCD4, LATS2, CITED2, CCNE2, TRIAP1, CASP3, TGFA, H2AFX, INSR, IL1A, CCNK, PIM1, ESPL1, RB1, HERC2, PPP1CB, PKIA, FOXN3, CDK2, GTF2H1, OSM, INHBA, TRIM35, CHMP1A, UHRF2, PRDM4, CCND3, EREG, JUN, BTG3, ADAM17, DCUN1D3, NEK6, NGF, CDK5R1, TNF, ANLN, CHEK1, ZNF655, CCNG1, CCNG2, ITGB1, MYCBP2, ADCYAP1, PIN1, BCL2, NPM1, THAP1, HSPA8, CD28, TBX3, TP53BP2, S…	2272	331	13528	1.29518	1	0.186882	24.7701
GOTERM_BP_FAT	GO:0032320~positive regulation of Ras GTPase activity	8	0.0258481	0.0152067	NDEL1, S1PR1, SYDE2, MAP2K1, SYDE1, PTK2B, NF1, DOCK7	2272	17	13528	2.80199	1	0.18827	25.0131
GOTERM_BP_FAT	GO:0035195~gene silencing by miRNA	8	0.0258481	0.0152067	TARBP2, ZCCHC11, DICER1, SMAD3, SMAD1, LIN28A, LIN28B, TNRC6A	2272	17	13528	2.80199	1	0.18827	25.0131
GOTERM_BP_FAT	GO:0051057~positive regulation of small GTPase mediated signal transduction	8	0.0258481	0.0152067	NOTCH2, NRAS, KRAS, CSF1, RAC1, SHOC2, RELN, LPAR1	2272	17	13528	2.80199	1	0.18827	25.0131
GOTERM_BP_FAT	GO:0009791~post-embryonic development	21	0.0678514	0.0152281	TAPT1, GABRG2, MYO1E, TGFBR1, GDF5, NR4A2, SOX6, MECOM, BCL2L11, FOXP2, ACVR2B, BCL2, BCL11B, CHST11, SCN9A, PYGO2, SEMA3C, KLF4, DSCAM, PLEKHA1, SERP1	2272	73	13528	1.71286	1	0.187991	25.0438
GOTERM_BP_FAT	GO:0042060~wound healing	45	0.145396	0.0154189	DCBLD2, PPARA, NOG, HPS5, ERBB3, PABPC4, GNA12, COL3A1, SYT7, LMAN1, TIMP3, DTNBP1, IL11, MIA3, HMCN1, MAP3K1, MTPN, SERPINE1, LOX, NRG1, FGF2, FN1, B4GALT1, KLF6, GATM, NF1, TGFBR2, F8, SMAD3, ITGA2, STXBP3, SMAD1, NOTCH2, HIF1A, PLSCR4, EREG, F3, KIAA1715, PDGFRA, HBEGF, ADAM17, PLAU, GAP43, MYH10, F2R	2272	191	13528	1.40283	1	0.189601	25.3162
GOTERM_BP_FAT	GO:0014033~neural crest cell differentiation	12	0.0387722	0.0154561	NRP2, EDNRB, HIF1A, SEMA3F, EDN1, KITLG, SEMA3C, ZEB2, PAX3, SOX9, NRG1, ACVR1	2272	33	13528	2.16517	1	0.189495	25.3692
GOTERM_BP_FAT	GO:0014032~neural crest cell development	12	0.0387722	0.0154561	NRP2, EDNRB, HIF1A, SEMA3F, EDN1, KITLG, SEMA3C, ZEB2, PAX3, SOX9, NRG1, ACVR1	2272	33	13528	2.16517	1	0.189495	25.3692
GOTERM_BP_FAT	GO:0031047~gene silencing by RNA	12	0.0387722	0.0154561	TARBP2, ZCCHC11, TNRC6C, CLP1, DICER1, SMAD3, ERI1, CELF1, SMAD1, LIN28A, LIN28B, TNRC6A	2272	33	13528	2.16517	1	0.189495	25.3692
GOTERM_BP_FAT	GO:0012502~induction of programmed cell death	70	0.226171	0.0156133	DLC1, CADM1, GRIK2, FOXO3, ITSN1, MCF2L, CUL3, CUL2, MAP3K5, CASP3, CUL5, FAS, CASP2, NET1, ARHGEF3, BCL10, ARHGEF7, ARHGEF18, PRKCE, BCL2L11, MAPK1, INHBA, TRIM35, HIPK1, LYST, PSEN2, SORT1, MAPK9, UNC13B, NGF, KALRN, TNF, APH1B, STK17B, AKAP13, TIMP3, PRUNE2, AHRR, ERCC6, SOS1, PPP2CA, DDX19B, SOS2, PTH, RAC1, DYRK2, TRAF6, FGD4, PLAGL2, COL4A3, FOXL2, CEBPB, VAV3, TP53BP2, TBX5, KLF10, TGFBR1,…	2272	321	13528	1.29843	1	0.190716	25.5927
GOTERM_BP_FAT	GO:0030111~regulation of Wnt receptor signaling pathway	15	0.0484653	0.0157864	FGF9, NLK, SOX2, PPM1A, SOX4, ZEB2, MBD2, TCF7L1, CTNNBIP1, SENP2, HHEX, LRP1, PPP2CA, LRP6, AXIN2	2272	46	13528	1.9416	1	0.192104	25.838
GOTERM_BP_FAT	GO:0021543~pallium development	15	0.0484653	0.0157864	DRD1, CEP120, WNT3A, NF1, SOX2, ZEB2, ARX, DLX1, RAC1, NKX2-1, PEX13, PAFAH1B1, LHX6, LRP8, RELN	2272	46	13528	1.9416	1	0.192104	25.838
GOTERM_BP_FAT	GO:0043550~regulation of lipid kinase activity	6	0.0193861	0.0159021	VAV3, RBL2, RBL1, RAC1, RB1, IRS1	2272	10	13528	3.57254	1	0.192852	26.0017
GOTERM_BP_FAT	GO:0030199~collagen fibril organization	11	0.0355412	0.0160488	ATP7A, COL14A1, TGFBR1, NF1, COL3A1, COL1A2, COL12A1, COL1A1, LOX, ADAMTS3, COL5A2	2272	29	13528	2.2585	1	0.193934	26.2086
GOTERM_BP_FAT	GO:0015758~glucose transport	11	0.0355412	0.0160488	SLC2A8, DRD1, G6PC, SLC2A4, SORBS1, SLC2A1, EDN1, SORT1, STXBP4, KLF15, YES1	2272	29	13528	2.2585	1	0.193934	26.2086
GOTERM_BP_FAT	GO:0051017~actin filament bundle formation	9	0.0290792	0.0161582	LIMA1, EZR, SORBS1, PTK2B, CALD1, FSCN1, NEDD9, ABL2, ESPN	2272	21	13528	2.55181	1	0.194603	26.3626
GOTERM_BP_FAT	GO:0018210~peptidyl-threonine modification	9	0.0290792	0.0161582	PDPK1, GALNT1, NLK, BCL2, TGFBR1, MAP2, TGFBR2, TNKS, ADRBK1	2272	21	13528	2.55181	1	0.194603	26.3626
GOTERM_BP_FAT	GO:0001569~patterning of blood vessels	9	0.0290792	0.0161582	FLT1, NRP1, VEGFA, EDN1, TGFBR2, CXCL12, CYR61, IHH, ACVR1	2272	21	13528	2.55181	1	0.194603	26.3626
GOTERM_BP_FAT	GO:0043255~regulation of carbohydrate biosynthetic process	9	0.0290792	0.0161582	IRS2, SORBS1, ENPP1, ARPP19, NR3C1, DYRK2, PPP1CB, INSR, IRS1	2272	21	13528	2.55181	1	0.194603	26.3626
GOTERM_BP_FAT	GO:0000186~activation of MAPKK activity	10	0.0323102	0.0163449	ERCC6, FLT1, MAP3K4, TAOK2, MAP3K1, TGFBR1, MAP3K13, FGF2, ADAM9, F2R	2272	25	13528	2.38169	1	0.196104	26.6246
GOTERM_BP_FAT	GO:0001547~antral ovarian follicle growth	4	0.0129241	0.0165257	CCNE1, EREG, FOXO3, BMPR1B	2272	4	13528	5.95423	1	0.197531	26.8776
GOTERM_BP_FAT	GO:0045844~positive regulation of striated muscle development	4	0.0129241	0.0165257	ADRB2, BCL2, RPS6KB1, MKL2	2272	4	13528	5.95423	1	0.197531	26.8776
GOTERM_BP_FAT	GO:0048636~positive regulation of muscle development	4	0.0129241	0.0165257	ADRB2, BCL2, RPS6KB1, MKL2	2272	4	13528	5.95423	1	0.197531	26.8776
GOTERM_BP_FAT	GO:0070302~regulation of stress-activated protein kinase signaling pathway	20	0.0646204	0.016795	TNF, TAOK2, GRIK2, KIAA1804, TAOK3, EDN1, ZEB2, PDCD4, MAP4K5, MAP3K5, ERCC6, PTK2B, MAP3K2, MAP3K9, MAP3K1, GAB1, RIPK2, PAK1, MAPK8IP1, FGD4	2272	69	13528	1.72586	1	0.199895	27.2528
GOTERM_BP_FAT	GO:0048545~response to steroid hormone stimulus	45	0.145396	0.0168422	CALCR, HMGB2, TNF, ERBB4, SLC6A1, LDLR, STAT5B, RPS6KB1, TIMP3, CCNE1, FOS, PCSK1, TNFRSF11B, KRAS, BCL2, IDH1, LOX, FAS, NEFL, INSR, SPP1, ADAM9, GHR, IHH, TXNIP, MAP2K1, SOCS3, TGFBR1, MAP1B, TGFBR2, ESR1, IL6R, TAT, STAT3, MAPK1, CDKN1A, EP300, DUSP1, ADM, SLC25A36, PDGFRA, MGEA5, CA2, COL1A1, NGF	2272	192	13528	1.39552	1	0.199869	27.3183
GOTERM_BP_FAT	GO:0048762~mesenchymal cell differentiation	16	0.0516963	0.0175315	NRP2, NOG, EDN1, EOMES, KITLG, ZEB2, PAX3, SOX9, EDNRB, HIF1A, BCL2, SEMA3F, TGFBR3, SEMA3C, NRG1, ACVR1	2272	51	13528	1.86799	1	0.206658	28.2697
GOTERM_BP_FAT	GO:0014031~mesenchymal cell development	16	0.0516963	0.0175315	NRP2, NOG, EDN1, EOMES, KITLG, ZEB2, PAX3, SOX9, EDNRB, HIF1A, BCL2, SEMA3F, TGFBR3, SEMA3C, NRG1, ACVR1	2272	51	13528	1.86799	1	0.206658	28.2697
GOTERM_BP_FAT	GO:0051129~negative regulation of cellular component organization	35	0.113086	0.0176625	DLC1, RTN4, LIMA1, SHROOM2, NRP1, CAPZA2, TTK, ARF6, RDX, CAPZB, S1PR1, MAP3K1, SEMA3F, TMSB15B, RAC1, NPM1, CLASP1, CLASP2, SEMA3A, ARHGDIA, SPP1, SMAD7, MAP1B, CENPF, ESPL1, RUFY3, ATM, RNF6, YWHAH, ULK1, MAP2, MAP4, TGFBR3, TMSB4X, MAPRE1	2272	142	13528	1.46759	1	0.207497	28.4492
GOTERM_BP_FAT	GO:0042921~glucocorticoid receptor signaling pathway	5	0.0161551	0.0180613	YWHAH, NEDD4, NCOA6, ARID1A, NR3C1	2272	7	13528	4.25302	1	0.211133	28.9928
GOTERM_BP_FAT	GO:0032722~positive regulation of chemokine production	5	0.0161551	0.0180613	HIF1A, TNF, ADAM17, RIPK2, IL6R	2272	7	13528	4.25302	1	0.211133	28.9928
GOTERM_BP_FAT	GO:0030949~positive regulation of vascular endothelial growth factor receptor signaling pathway	5	0.0161551	0.0180613	FLT1, HIF1A, FGF9, VEGFA, ARNT	2272	7	13528	4.25302	1	0.211133	28.9928
GOTERM_BP_FAT	GO:0021892~cerebral cortex GABAergic interneuron differentiation	5	0.0161551	0.0180613	ARX, DRD1, DLX1, NKX2-1, LHX6	2272	7	13528	4.25302	1	0.211133	28.9928
GOTERM_BP_FAT	GO:0048332~mesoderm morphogenesis	13	0.0420032	0.018271	TBX3, WNT3A, EOMES, BMPR2, SMAD3, SMAD1, NR4A3, TCF7L1, HAND1, PRKAR1A, TXNRD1, KLF4, ACVR1	2272	38	13528	2.03697	1	0.212769	29.2772
GOTERM_BP_FAT	GO:0009187~cyclic nucleotide metabolic process	13	0.0420032	0.018271	ADCY3, ADCY1, NUDT4, PDE3B, PDE4D, RORA, CACNB4, PTHLH, ATP2B2, ADM, PDE5A, PTH, GUCY1A3	2272	38	13528	2.03697	1	0.212769	29.2772
GOTERM_BP_FAT	GO:0007050~cell cycle arrest	27	0.0872375	0.0184924	TSG101, SESN1, TCF7L2, UHMK1, CUL3, CUL2, CUL5, PKD2, PKD1, HBP1, KAT2B, IL8, SMAD3, RB1, VASH1, MFN2, EIF4G2, NOTCH2, INHBA, CDKN1A, CDKN1B, CUL4A, TBRG1, KIF20B, IL12B, APBB2, TP53INP1	2272	103	13528	1.56082	1	0.214513	29.5762
GOTERM_BP_FAT	GO:0016458~gene silencing	17	0.0549273	0.0190709	DNMT3A, ZCCHC11, DICER1, SIRT4, SMAD3, ERI1, SMAD1, SOX6, LIN28A, LIN28B, SIRT1, TARBP2, CHMP1A, TNRC6C, CLP1, CELF1, TNRC6A	2272	56	13528	1.80753	1	0.219914	30.3518
GOTERM_BP_FAT	GO:0043388~positive regulation of DNA binding	20	0.0646204	0.0195256	IRAK2, IRAK1, BCL10, TNF, UBE2V1, ITGA2, PRDX3, UBE2N, KRAS, EP300, NCOA3, NPM1, EDF1, RIPK2, TGFBR3, EDA, IKBKB, ERC1, MAP3K13, CALM1	2272	70	13528	1.70121	1	0.223992	30.9558
GOTERM_BP_FAT	GO:0010171~body morphogenesis	7	0.0226171	0.0196791	CDON, PDGFRA, ASPH, COL1A1, MAB21L2, MMP2, PLEKHA1	2272	14	13528	2.97711	1	0.224979	31.1586
GOTERM_BP_FAT	GO:0030279~negative regulation of ossification	7	0.0226171	0.0196791	CALCR, ADRB2, ENPP1, PTK2B, BCL2, SMURF1, SOX9	2272	14	13528	2.97711	1	0.224979	31.1586
GOTERM_BP_FAT	GO:0032885~regulation of polysaccharide biosynthetic process	7	0.0226171	0.0196791	IRS2, SORBS1, ENPP1, DYRK2, PPP1CB, INSR, IRS1	2272	14	13528	2.97711	1	0.224979	31.1586
GOTERM_BP_FAT	GO:0005979~regulation of glycogen biosynthetic process	7	0.0226171	0.0196791	IRS2, SORBS1, ENPP1, DYRK2, PPP1CB, INSR, IRS1	2272	14	13528	2.97711	1	0.224979	31.1586
GOTERM_BP_FAT	GO:0010962~regulation of glucan biosynthetic process	7	0.0226171	0.0196791	IRS2, SORBS1, ENPP1, DYRK2, PPP1CB, INSR, IRS1	2272	14	13528	2.97711	1	0.224979	31.1586
GOTERM_BP_FAT	GO:0031365~N-terminal protein amino acid modification	7	0.0226171	0.0196791	NMT2, METAP1, METAP2, EP300, KAT2B, NAA50, NAA15	2272	14	13528	2.97711	1	0.224979	31.1586
GOTERM_BP_FAT	GO:0032330~regulation of chondrocyte differentiation	7	0.0226171	0.0196791	MAF, PTHLH, THRB, HOXA11, GDF5, SOX9, IHH	2272	14	13528	2.97711	1	0.224979	31.1586
GOTERM_BP_FAT	GO:0044057~regulation of system process	67	0.216478	0.0202086	SNCG, SLC6A1, THRB, GRIK2, GRIK3, EDN1, RPS6KB1, KCNJ12, EDNRB, ATP2B2, BDNF, SLC1A3, GUCY1A3, CALCRL, SEMA3A, LGI1, STX1A, ARC, MYO6, INHBA, PLCE1, ADRB2, ADM, CHRM2, PSEN2, MGEA5, CELF2, CNTN4, NGF, DRD1, GNAI3, IRX5, TNF, ERBB4, CTNND2, BMPR2, ADRBK1, CDH2, KIT, TPM3, KRAS, RAB11A, PPP3CA, CNN1, BHLHE40, COL4A4, SLC8A1, FLT1, EPAS1, NTF3, MAP2K1, SMAD7, MAP1B, ITGA2, ATP1A2, PARK2, NRAS, YWHAG…	2272	309	13528	1.29105	1	0.229747	31.8538
GOTERM_BP_FAT	GO:0000302~response to reactive oxygen species	21	0.0678514	0.0203962	TXNIP, SLC8A1, ERBB4, ADRBK1, PRDX3, PXN, ATP7A, FOS, ERCC6, EP300, NPTXR, DUSP1, UCP3, PTK2B, JUN, BCL2, PPP2CB, SERPINE1, COL1A1, PPP1R15B, ADAM9	2272	75	13528	1.66718	1	0.231047	32.0984
GOTERM_BP_FAT	GO:0043467~regulation of generation of precursor metabolites and energy	11	0.0355412	0.0205393	ATP7A, IRS2, HIF1A, SORBS1, ENPP1, DYRK2, PRDM16, PPP1CB, INSR, IRS1, ARNT	2272	30	13528	2.18322	1	0.231894	32.2845
GOTERM_BP_FAT	GO:0030500~regulation of bone mineralization	11	0.0355412	0.0205393	ACVR2A, ACVR2B, ADRB2, ENPP1, CD276, BMPR2, SMAD3, SOX9, BMPR1B, ANKH, ACVR1	2272	30	13528	2.18322	1	0.231894	32.2845
GOTERM_BP_FAT	GO:0008645~hexose transport	11	0.0355412	0.0205393	SLC2A8, DRD1, G6PC, SLC2A4, SORBS1, SLC2A1, EDN1, SORT1, STXBP4, KLF15, YES1	2272	30	13528	2.18322	1	0.231894	32.2845
GOTERM_BP_FAT	GO:0006917~induction of apoptosis	69	0.22294	0.0207416	DLC1, CADM1, FOXO3, ITSN1, MCF2L, CUL3, CUL2, MAP3K5, CASP3, CUL5, FAS, CASP2, NET1, BCL10, ARHGEF3, ARHGEF7, ARHGEF18, PRKCE, BCL2L11, MAPK1, INHBA, TRIM35, HIPK1, LYST, PSEN2, SORT1, MAPK9, UNC13B, NGF, KALRN, TNF, APH1B, STK17B, AKAP13, TIMP3, PRUNE2, AHRR, ERCC6, SOS1, PPP2CA, DDX19B, SOS2, PTH, RAC1, DYRK2, TRAF6, FGD4, PLAGL2, COL4A3, FOXL2, CEBPB, VAV3, TP53BP2, TBX5, KLF10, TGFBR1, SMAD3,…	2272	320	13528	1.28388	1	0.233324	32.5468
GOTERM_BP_FAT	GO:0045667~regulation of osteoblast differentiation	14	0.0452342	0.0207549	SMAD5, SOX2, CD276, BMPR2, SMAD3, SMAD1, IL6R, HEMGN, ACVR2A, ACVR2B, AXIN2, BMPR1B, TOB1, ACVR1	2272	43	13528	1.93858	1	0.232873	32.564
GOTERM_BP_FAT	GO:0001838~embryonic epithelial tube formation	14	0.0452342	0.0207549	DLC1, BCL10, SHROOM3, VANGL2, ZEB2, FZD3, PAX3, ZIC2, MIB1, RGMA, TFAP2A, TGIF1, APAF1, TRAF6	2272	43	13528	1.93858	1	0.232873	32.564
GOTERM_BP_FAT	GO:0003006~reproductive developmental process	58	0.187399	0.0208145	NOG, FGF9, DZIP1, STAT5B, DMRTA2, RPS6KB1, FOXO3, CXCL12, LGR4, CITED2, HOOK1, CCNE1, OSR1, FNDC3A, INSR, TBPL1, DMRT3, UBE2B, BCL2L11, INHBA, ACVR2A, EREG, PTGDR, VEGFA, PDGFRA, CELF1, ACVR1, HMGB2, AGFG1, CSF1, SOX2, BCL2L2, KIT, SOX9, TCF7L2, NR2C2, IGF1R, CEP57, PTK2B, BCL2, CSDE1, NKX2-1, IDH1, PAFAH1B1, STRBP, LHX8, SPP1, B4GALT1, FOXL2, TAF4, TBX3, FOXA1, SMAD5, AFF4, SIRT1, KDR, PBX1, BMP…	2272	262	13528	1.31811	1	0.232881	32.641
GOTERM_BP_FAT	GO:0030198~extracellular matrix organization	27	0.0872375	0.0208329	COL3A1, FKBP1A, TNFRSF11B, CRISPLD2, SMOC1, FOXF1, FOXF2, COL12A1, LOX, CYR61, RECK, B4GALT1, TGFBR1, NF1, MYF5, COL5A2, ATP7A, CSGALNACT1, COL19A1, COL14A1, EGFLAM, COL1A2, PDGFRA, COL1A1, LAMC1, ADAMTS3, APBB2	2272	104	13528	1.54581	1	0.232485	32.6648
GOTERM_BP_FAT	GO:0060485~mesenchyme development	16	0.0516963	0.0209202	NRP2, NOG, EDN1, EOMES, KITLG, ZEB2, PAX3, SOX9, EDNRB, HIF1A, BCL2, SEMA3F, TGFBR3, SEMA3C, NRG1, ACVR1	2272	52	13528	1.83207	1	0.232767	32.7775
GOTERM_BP_FAT	GO:0032844~regulation of homeostatic process	29	0.0936995	0.0212962	DRD1, GCLC, STAT5B, FKBP1A, FOXO3, CDH2, GCLM, ARNT, TNFRSF11B, BCL2, PKD2, TNKS, SPP1, BCL10, SMAD7, NF1, TNKS2, INHBA, ACVR2A, TNFSF11, HIF1A, ETS1, VEGFA, MGEA5, ADAM17, CA2, CALM1, IL2, F2R	2272	114	13528	1.51467	1	0.23587	33.2608
GOTERM_BP_FAT	GO:0018107~peptidyl-threonine phosphorylation	8	0.0258481	0.0213488	PDPK1, NLK, BCL2, TGFBR1, MAP2, TGFBR2, TNKS, ADRBK1	2272	18	13528	2.64632	1	0.235802	33.3281
GOTERM_BP_FAT	GO:0030501~positive regulation of bone mineralization	8	0.0258481	0.0213488	ACVR2A, ACVR2B, ADRB2, CD276, BMPR2, SMAD3, BMPR1B, ACVR1	2272	18	13528	2.64632	1	0.235802	33.3281
GOTERM_BP_FAT	GO:0000209~protein polyubiquitination	10	0.0323102	0.0213616	UBE4A, MAP3K1, UBE4B, UBE2V1, AMFR, ITCH, UBE3C, UBE2D1, TRAF6, UBE2B	2272	26	13528	2.29009	1	0.235349	33.3445
GOTERM_BP_FAT	GO:0014706~striated muscle tissue development	30	0.0969305	0.0214465	ERBB3, UTRN, CACNB2, FKBP1A, CACNB4, ITGB1, GJC1, HAND1, GATA6, DMD, PPP3CA, MKL2, NRG1, FOXL2, SMAD7, TBX5, MYF5, RXRG, SIX4, MBNL1, FOXP1, FOXP2, COL19A1, EP300, MEOX2, SIX1, TGFBR3, ZFPM2, F2R, MYH10	2272	119	13528	1.50107	1	0.235596	33.453
GOTERM_BP_FAT	GO:0019637~organophosphate metabolic process	46	0.148627	0.0214909	DRD1, SGMS2, ABHD5, EPT1, SGMS1, GPD1L, AGPAT6, AGPAT5, LPCAT1, GATA6, SERINC1, PIKFYVE, ETNK1, NKX2-1, PAFAH1B1, GK5, PLCB1, AGPAT3, PIK3R1, PIGA, GPD2, PLA2G15, LPGAT1, PIGX, PIK3C2A, PGAP1, ADNP, PISD, CDS1, LPCAT2, SAMD8, PLCE1, PITPNM3, NAPEPLD, SEMA6D, PLCG1, SMPD1, MBOAT1, MBOAT2, LCLAT1, GK, PLA2G3, PIP4K2A, GPAM, PIP4K2C, PIP4K2B	2272	200	13528	1.36947	1	0.235452	33.5098
GOTERM_BP_FAT	GO:0046326~positive regulation of glucose import	9	0.0290792	0.0217374	IRS2, ERBB4, SORBS1, ERBB3, ARPP19, MGEA5, INSR, IRS1, PIK3R1	2272	22	13528	2.43582	1	0.237251	33.8237
GOTERM_BP_FAT	GO:0010828~positive regulation of glucose transport	9	0.0290792	0.0217374	IRS2, ERBB4, SORBS1, ERBB3, ARPP19, MGEA5, INSR, IRS1, PIK3R1	2272	22	13528	2.43582	1	0.237251	33.8237
GOTERM_BP_FAT	GO:0048286~lung alveolus development	9	0.0290792	0.0217374	PTHLH, ATP7A, TNS3, FOXF1, VEGFA, PSEN2, BMPR2, KDR, FOXP2	2272	22	13528	2.43582	1	0.237251	33.8237
GOTERM_BP_FAT	GO:0030336~negative regulation of cell migration	17	0.0549273	0.0224991	DLC1, DRD1, PTPRM, SMAD7, TBX5, NF1, ABHD2, GREM1, VASH1, TRIB1, VCL, CITED2, MIA3, CLIC4, BCL2, TGFBR3, FGF2	2272	57	13528	1.77582	1	0.243949	34.785
GOTERM_BP_FAT	GO:0050678~regulation of epithelial cell proliferation	20	0.0646204	0.0225863	B4GALT1, NOG, ERBB4, FGF9, SMAD3, FOXP1, KDR, FOXP2, EDNRB, CDKN1B, EREG, DLX6, VEGFA, TGFA, TGFBR3, LAMC1, FGF1, TBX18, FGF2, IHH	2272	71	13528	1.67725	1	0.24419	34.8942
GOTERM_BP_FAT	GO:0045793~positive regulation of cell size	15	0.0484653	0.0229174	DERL2, LIMK1, TGFBR1, MAP1B, EDN1, ZFP91, EP300, PTK2B, TMEM123, HBEGF, ADAM17, AMOT, NRG1, IL2, NGF	2272	48	13528	1.8607	1	0.246731	35.3073
GOTERM_BP_FAT	GO:0001503~ossification	29	0.0936995	0.0237758	NOG, CASR, TUFT1, FGF9, MMP2, CBFB, CTGF, BCL2, TRAF6, AXIN2, IHH, SPP1, SATB2, KLF10, NF1, SMAD5, SMAD3, SMAD1, COL5A2, PTHLH, TNFSF11, SP1, SP3, SORT1, STC1, COL1A1, BMP8B, BMP8A, CDH11	2272	115	13528	1.5015	1	0.254175	36.3666
GOTERM_BP_FAT	GO:0060537~muscle tissue development	31	0.100162	0.0239371	ERBB3, UTRN, CACNB2, FKBP1A, CACNB4, ITGB1, GJC1, HAND1, GATA6, DMD, PPP3CA, MKL2, NRG1, FOXL2, SMAD7, TBX5, NF1, MYF5, RXRG, SIX4, MBNL1, FOXP1, FOXP2, COL19A1, EP300, MEOX2, SIX1, TGFBR3, ZFPM2, F2R, MYH10	2272	125	13528	1.47665	1	0.255071	36.5639
GOTERM_BP_FAT	GO:0060041~retina development in camera-type eye	12	0.0387722	0.0241991	PTPRM, IRX5, BHLHE22, PVRL1, SOX2, TGIF1, POU4F2, VSX2, BMPR1B, VSX1, MYH10, DSCAM	2272	35	13528	2.04145	1	0.256891	36.8829
GOTERM_BP_FAT	GO:0001889~liver development	16	0.0516963	0.024781	CEBPA, CADM1, NF1, STAT5B, ITGA2, ARF6, CITED2, CCNE1, HHEX, EP300, SP1, GATA6, SP3, TGFBR3, MKL2, MED1	2272	53	13528	1.7975	1	0.261632	37.5863
GOTERM_BP_FAT	GO:0045648~positive regulation of erythrocyte differentiation	6	0.0193861	0.0251821	ACVR2A, INHBA, HIF1A, ETS1, FOXO3, ARNT	2272	11	13528	3.24776	1	0.264676	38.0667
GOTERM_BP_FAT	GO:0050920~regulation of chemotaxis	11	0.0355412	0.0258797	S1PR1, IL8, F3, VEGFA, ADAM17, SMAD3, ITGA2, IL6R, GREM1, CXCL12, KDR	2272	31	13528	2.11279	1	0.270368	38.894
GOTERM_BP_FAT	GO:0015749~monosaccharide transport	11	0.0355412	0.0258797	SLC2A8, DRD1, G6PC, SLC2A4, SORBS1, SLC2A1, EDN1, SORT1, STXBP4, KLF15, YES1	2272	31	13528	2.11279	1	0.270368	38.894
GOTERM_BP_FAT	GO:0007015~actin filament organization	20	0.0646204	0.0260004	LIMA1, SHROOM4, WASF3, CALD1, FSCN1, ABI2, NEDD9, ARPC4, ESPN, NCK2, EZR, SORBS1, PAK2, PTK2B, BCL2, RAC1, BIN3, WIPF1, ABL2, PLS3	2272	72	13528	1.65395	1	0.270829	39.0361
GOTERM_BP_FAT	GO:0016331~morphogenesis of embryonic epithelium	17	0.0549273	0.0263728	DLC1, BCL10, SHROOM3, VANGL2, ZEB2, FZD3, PCDH8, PAX3, ZIC2, MIB1, RGMA, PGP, TGIF1, TFAP2A, APAF1, TRAF6, TBX18	2272	58	13528	1.7452	1	0.273535	39.4725
GOTERM_BP_FAT	GO:0007156~homophilic cell adhesion	32	0.103393	0.0264844	PCDHA6, PCDHA7, PCDHA8, MPZL2, PCDHA9, CADM1, PCDHA2, PCDHA3, PCDHA4, PCDHA5, CDH2, PCDHA1, ITGB1, PCDHAC2, PCDHAC1, CDH22, PCDH1, FAT3, PVRL1, FAT4, PCDHA10, PKD1, PCDHA11, ROBO2, PCDHA12, PCDHA13, PTPRM, PCDH10, PCDH9, PCDH8, CELSR2, PCDH7, PCDH17, PCDH19, PCDH18, DSG2, CDH11	2272	131	13528	1.45447	1	0.273903	39.6027
GOTERM_BP_FAT	GO:0051101~regulation of DNA binding	30	0.0969305	0.0265246	TNF, UBE2V1, EGLN1, PRDX3, TRIB1, KRAS, NPM1, TNKS, IRAK2, IRAK1, BCL10, CREBZF, SMAD7, PIM1, RUNX1T1, ITGA2, SIRT1, UBE2N, PTHLH, EP300, NCOA3, EDF1, RIPK2, TGFBR3, PBX1, ERC1, EDA, IKBKB, MAP3K13, CALM1	2272	121	13528	1.47625	1	0.273635	39.6495
GOTERM_BP_FAT	GO:0032496~response to lipopolysaccharide	21	0.0678514	0.0268223	IRAK1, SOCS3, STAT5B, RPS6KB1, IL6R, PRDX3, TRIB1, EPHA3, MAPK1, PCSK1, FOS, ADM, JUN, NKX2-1, ADAM17, RIPK2, PTAFR, ABCC5, F2R, NGF, VLDLR	2272	77	13528	1.62388	1	0.275644	39.9953
GOTERM_BP_FAT	GO:0009896~positive regulation of catabolic process	15	0.0484653	0.0272742	PPARA, IRS2, GCLC, TNF, SMAD7, ABHD5, FURIN, IRS1, ARNT, CBLB, HIF1A, NEDD4, ITCH, INSR, ADAM9	2272	49	13528	1.82272	1	0.278992	40.5166
GOTERM_BP_FAT	GO:0010740~positive regulation of protein kinase cascade	39	0.12601	0.0276385	TNF, VAPA, SLC20A1, FGF9, TBK1, ERBB3, PPM1A, UBE2V1, FKBP1A, LPAR1, ITSN1, IL11, ZFP91, ADRB3, TMED7, TMEM9B, MAP3K3, RHOC, TRAF6, INSR, GHR, BCL10, TAOK2, TGFBR1, TAOK3, NDFIP2, IL6R, UBE2N, OSM, ZDHHC17, ADRB2, PLK2, NEDD4, ATP2C1, F3, RIPK2, NEK6, IL2, F2R	2272	167	13528	1.39051	1	0.281544	40.9337
GOTERM_BP_FAT	GO:0051271~negative regulation of cell motion	18	0.0581583	0.0277208	DLC1, DRD1, PTPRM, SMAD7, TBX5, NF1, ABHD2, GREM1, VASH1, TRIB1, VCL, CITED2, MIA3, CDKN1B, CLIC4, BCL2, TGFBR3, FGF2	2272	63	13528	1.70121	1	0.281628	41.0275
GOTERM_BP_FAT	GO:0048255~mRNA stabilization	7	0.0226171	0.0282333	PAIP1, VEGFA, HNRNPD, ELAVL1, SYNCRIP, IGF2BP1, HNRNPU	2272	15	13528	2.77864	1	0.285432	41.6087
GOTERM_BP_FAT	GO:0021872~generation of neurons in the forebrain	7	0.0226171	0.0282333	ATP7A, DLX1, WNT3A, SOX2, NKX2-1, LHX6, LHX8	2272	15	13528	2.77864	1	0.285432	41.6087
GOTERM_BP_FAT	GO:0060042~retina morphogenesis in camera-type eye	7	0.0226171	0.0282333	PTPRM, IRX5, BHLHE22, SOX2, VSX2, VSX1, DSCAM	2272	15	13528	2.77864	1	0.285432	41.6087
GOTERM_BP_FAT	GO:0043489~RNA stabilization	7	0.0226171	0.0282333	PAIP1, VEGFA, HNRNPD, ELAVL1, SYNCRIP, IGF2BP1, HNRNPU	2272	15	13528	2.77864	1	0.285432	41.6087
GOTERM_BP_FAT	GO:0032881~regulation of polysaccharide metabolic process	7	0.0226171	0.0282333	IRS2, SORBS1, ENPP1, DYRK2, PPP1CB, INSR, IRS1	2272	15	13528	2.77864	1	0.285432	41.6087
GOTERM_BP_FAT	GO:0045727~positive regulation of translation	9	0.0290792	0.0285491	MAPK1, TNF, PTK2B, WIBG, ITGA2, FAM129A, EIF5A2, BOLL, CD28	2272	23	13528	2.32991	1	0.287512	41.9641
GOTERM_BP_FAT	GO:0001755~neural crest cell migration	9	0.0290792	0.0285491	NRP2, EDNRB, HIF1A, SEMA3F, KITLG, SEMA3C, ZEB2, PAX3, ACVR1	2272	23	13528	2.32991	1	0.287512	41.9641
GOTERM_BP_FAT	GO:0030001~metal ion transport	95	0.306947	0.028601	KCNH1, SLC8A3, SLC9A8, ATP1B1, SLC9A6, CACHD1, SLC20A1, SCN3A, SCN3B, SLC20A2, ATP1B4, KCNJ12, KCNJ14, KCNJ13, KCNK10, ATP2B1, KCNQ5, ATP2B2, SLN, KCNQ3, ATP2B4, SLC24A4, SLC23A2, LTF, TRPV6, SLC4A4, NSF, TRPM3, SGK1, TRPM7, SCN2A, KCTD21, CACNG4, HEPHL1, CDK2, ATP2C1, RYR3, PSEN2, KCNH7, KCNH8, SLC38A1, SLC40A1, TNFAIP1, SLC39A14, ORAI1, SCN1A, SLC38A2, SLC39A10, KCNA1, KCNA4, CACNB2, FKBP1A, CA…	2272	465	13528	1.21645	1	0.287319	42.0224
GOTERM_BP_FAT	GO:0040007~growth	42	0.135703	0.0289741	FGFR1, GDF6, FHL1, HOXA11, GDF5, FOXO3, SGMS1, CCNG1, TIMP3, CCNE1, ZFP91, MTPN, BCL2, SERPINE1, NPM1, CHST11, POU4F2, APBA2, DCLK1, APBA1, DMBX1, GATM, DDX5, VAT1, FOXP2, INHBA, NOTCH2, ACVR2B, G6PC, NDEL1, EREG, ULK1, PSEN2, TGFBR3, PYGO2, BIN3, BMPR1B, PLAU, GAP43, BMP8B, PLEKHA1, BMP8A	2272	183	13528	1.36654	1	0.289867	42.4393
GOTERM_BP_FAT	GO:0010907~positive regulation of glucose metabolic process	8	0.0258481	0.029018	IRS2, HIF1A, SORBS1, ARPP19, DYRK2, INSR, IRS1, ARNT	2272	19	13528	2.50704	1	0.289601	42.4881
GOTERM_BP_FAT	GO:0050927~positive regulation of positive chemotaxis	8	0.0258481	0.029018	S1PR1, IL8, F3, VEGFA, SMAD3, ITGA2, CXCL12, KDR	2272	19	13528	2.50704	1	0.289601	42.4881
GOTERM_BP_FAT	GO:0070169~positive regulation of biomineral formation	8	0.0258481	0.029018	ACVR2A, ACVR2B, ADRB2, CD276, BMPR2, SMAD3, BMPR1B, ACVR1	2272	19	13528	2.50704	1	0.289601	42.4881
GOTERM_BP_FAT	GO:0050926~regulation of positive chemotaxis	8	0.0258481	0.029018	S1PR1, IL8, F3, VEGFA, SMAD3, ITGA2, CXCL12, KDR	2272	19	13528	2.50704	1	0.289601	42.4881
GOTERM_BP_FAT	GO:0042476~odontogenesis	16	0.0516963	0.0291493	ERBB4, ERBB3, TUFT1, CSF1, BCL2L11, ACVR2B, DLX1, PGP, COL1A2, PDGFRA, CA2, COL1A1, LHX8, EDA, TRAF6, CHUK	2272	54	13528	1.76421	1	0.290078	42.6341
GOTERM_BP_FAT	GO:0000079~regulation of cyclin-dependent protein kinase activity	16	0.0516963	0.0291493	CCNT2, CCNK, CDK5R1, PIM1, CHEK1, CCNG1, PPP1CB, LATS2, CDC25A, GTF2H1, CCNE2, CDKN1A, CASP3, CDKN1B, CCND3, ADAM17	2272	54	13528	1.76421	1	0.290078	42.6341
GOTERM_BP_FAT	GO:0022402~cell cycle process	113	0.365105	0.0293131	ADCY3, BTRC, TTK, CD2AP, CUL3, CUL2, CUL5, RAD21, TARDBP, H2AFX, PIM1, ESPL1, SKP1, MYH9, PPP1CB, BOLL, WEE1, FOXN3, VASH1, PSMA2, RCC2, TBRG1, CLIP1, NEK9, NEK6, NEK3, NEDD9, ANLN, CHEK1, CDC34, CCNG1, CCNG2, SESN1, ITGB1, UHMK1, PRUNE2, NIPBL, NPM1, TNKS, CLASP1, CLASP2, UBE2D1, MAP2K1, SMAD3, CDC27, ATM, RNF8, NOTCH2, NEDD1, CDKN1A, CDKN1B, SMC1A, MYH10, KIF23, E2F1, E2F6, TSG101, MLH3, LATS2,…	2272	565	13528	1.19085	1	0.290826	42.8156
GOTERM_BP_FAT	GO:0008624~induction of apoptosis by extracellular signals	28	0.0904685	0.0293622	TNF, APH1B, AKAP13, ITSN1, TIMP3, MCF2L, AHRR, CASP3, MAP3K5, SOS1, PTH, SOS2, RAC1, FAS, TRAF6, CASP2, NET1, FGD4, ARHGEF3, VAV3, ARHGEF7, ARHGEF18, BCL2L11, PSEN2, MAPK9, SORT1, PDCD6, NGF, KALRN	2272	112	13528	1.48856	1	0.290605	42.87
GOTERM_BP_FAT	GO:0043407~negative regulation of MAP kinase activity	12	0.0387722	0.0297134	SPRY2, SPRY1, DUSP19, DUSP2, PPP2CA, NF1, SPRED1, MAPK8IP1, DUSP8, PDCD4, SPRY4, DUSP6	2272	36	13528	1.98474	1	0.292919	43.257
GOTERM_BP_FAT	GO:0031331~positive regulation of cellular catabolic process	12	0.0387722	0.0297134	PPARA, IRS2, HIF1A, GCLC, TNF, SMAD7, ABHD5, FURIN, INSR, IRS1, ARNT, ADAM9	2272	36	13528	1.98474	1	0.292919	43.257
GOTERM_BP_FAT	GO:0050768~negative regulation of neurogenesis	14	0.0452342	0.0299873	RTN4, NOG, NRP1, NF1, RUFY3, BDNF, DLX1, RNF6, YWHAH, ULK1, SEMA3F, SEMA3A, ARHGDIA, SPP1	2272	45	13528	1.85243	1	0.29457	43.5571
GOTERM_BP_FAT	GO:0051384~response to glucocorticoid stimulus	21	0.0678514	0.0305596	CALCR, TNF, MAP2K1, RPS6KB1, IL6R, TAT, CCNE1, PCSK1, FOS, CDKN1A, EP300, KRAS, DUSP1, ADM, BCL2, FAS, INSR, NEFL, NGF, GHR, ADAM9	2272	78	13528	1.60306	1	0.298681	44.1794
GOTERM_BP_FAT	GO:0070271~protein complex biogenesis	102	0.329564	0.0306161	OCLN, SLC6A1, GRIK2, CAPZA2, CD2AP, ZFP91, GTF2E1, PICALM, AQP11, MED26, SH3BGR, FAS, INSR, TBPL1, IKBKAP, BCL10, MAGI1, TAF4B, MATN1, ACTN2, MED13, IRS1, SPAG9, MED17, SMARCA5, VAMP3, AMFR, LAMC1, UNC13B, NAPG, AHCTF1, ARPC4, ANLN, PXN, NPM1, RAC1, OLFM1, PARD6B, TAF4, MLL, MAP2K1, CNKSR3, SMAD4, SMAD3, SMAD1, TNFSF11, XPO7, ATG16L1, CHAF1A, E2F2, E2F3, COX11, WASF3, ATL2, COX10, ATL3, KCNQ5, RA…	2272	505	13528	1.20264	1	0.298505	44.2404
GOTERM_BP_FAT	GO:0006461~protein complex assembly	102	0.329564	0.0306161	OCLN, SLC6A1, GRIK2, CAPZA2, CD2AP, ZFP91, GTF2E1, PICALM, AQP11, MED26, SH3BGR, FAS, INSR, TBPL1, IKBKAP, BCL10, MAGI1, TAF4B, MATN1, ACTN2, MED13, IRS1, SPAG9, MED17, SMARCA5, VAMP3, AMFR, LAMC1, UNC13B, NAPG, AHCTF1, ARPC4, ANLN, PXN, NPM1, RAC1, OLFM1, PARD6B, TAF4, MLL, MAP2K1, CNKSR3, SMAD4, SMAD3, SMAD1, TNFSF11, XPO7, ATG16L1, CHAF1A, E2F2, E2F3, COX11, WASF3, ATL2, COX10, ATL3, KCNQ5, RA…	2272	505	13528	1.20264	1	0.298505	44.2404
GOTERM_BP_FAT	GO:0043473~pigmentation	17	0.0549273	0.0307231	SHROOM2, SHROOM3, HPS5, MAP2K1, NF1, MITF, EN1, DOCK7, KIT, PAX3, ZIC2, ATP7A, EDNRB, BCL2, GFPT1, LYST, EDA	2272	59	13528	1.71562	1	0.298746	44.356
GOTERM_BP_FAT	GO:0007016~cytoskeletal anchoring at plasma membrane	5	0.0161551	0.0313744	TLN1, EZR, ANK3, DMD, FLNB	2272	8	13528	3.72139	1	0.30344	45.0542
GOTERM_BP_FAT	GO:0007183~SMAD protein complex assembly	5	0.0161551	0.0313744	ZFYVE9, SMAD4, SMAD3, FKBP1A, SMAD1	2272	8	13528	3.72139	1	0.30344	45.0542
GOTERM_BP_FAT	GO:0030177~positive regulation of Wnt receptor signaling pathway	5	0.0161551	0.0313744	HHEX, PPM1A, SOX4, ZEB2, MBD2	2272	8	13528	3.72139	1	0.30344	45.0542
GOTERM_BP_FAT	GO:0031958~corticosteroid receptor signaling pathway	5	0.0161551	0.0313744	YWHAH, NEDD4, NCOA6, ARID1A, NR3C1	2272	8	13528	3.72139	1	0.30344	45.0542
GOTERM_BP_FAT	GO:0030517~negative regulation of axon extension	5	0.0161551	0.0313744	RTN4, RNF6, NRP1, SEMA3F, SEMA3A	2272	8	13528	3.72139	1	0.30344	45.0542
GOTERM_BP_FAT	GO:0060021~palate development	11	0.0355412	0.0321442	ACVR2B, SATB2, MEOX2, TGFBR1, TGFBR2, PDGFRA, SMAD4, TGFBR3, PYGO2, ASPH, PLEKHA1	2272	32	13528	2.04676	1	0.309039	45.8687
GOTERM_BP_FAT	GO:0070167~regulation of biomineral formation	11	0.0355412	0.0321442	ACVR2A, ACVR2B, ADRB2, ENPP1, CD276, BMPR2, SMAD3, SOX9, BMPR1B, ANKH, ACVR1	2272	32	13528	2.04676	1	0.309039	45.8687
GOTERM_BP_FAT	GO:0021954~central nervous system neuron development	11	0.0355412	0.0321442	ARX, ATP7A, DRD1, NDEL1, NR4A2, LHX6, PAFAH1B1, EPHB3, LHX8, DCLK1, MYCBP2	2272	32	13528	2.04676	1	0.309039	45.8687
GOTERM_BP_FAT	GO:0042493~response to drug	48	0.155089	0.0331878	DRD1, YWHAZ, ERBB4, PGF, ERBB3, HMGCS1, HIATL1, RPS6KB1, GCLM, SLC2A8, CCNE1, FOS, PCSK1, BDNF, TNFRSF11B, ACSL1, SLC1A3, PTK2B, CPOX, BCL2, SEMA3C, LOX, TXNIP, SLC8A1, PTPRM, SNX27, SOCS3, CREB1, MAP1B, TGFBR2, CENPF, ITGA2, SMAD1, UBE2B, STAT3, SS18, CDKN1A, EI24, EP300, JUN, SMPD1, ABAT, ADAM17, SRP72, LRP2, IKBKB, NGF, HTR2A	2272	216	13528	1.32316	1	0.316757	46.9547
GOTERM_BP_FAT	GO:0022403~cell cycle phase	85	0.274637	0.0333904	ADCY3, E2F1, KIF23, E2F6, TTK, MLH3, CD2AP, LATS2, CUL3, CUL2, CCNE1, CUL5, RAD21, SEH1L, TARDBP, H2AFX, CCNK, PIM1, PAPD5, ESPL1, UBE2I, RB1, PBK, MYH9, HMGA2, PPP1CB, BOLL, WEE1, CDK2, FOXN3, INHBA, PPM1D, CHMP1A, EREG, RCC2, CLIP1, NEK9, ADAM17, MAPRE1, HAUS8, KPNA2, MAPRE3, NEK6, ACVR1, PPP6C, HAUS3, HAUS6, CEP120, NEK3, USP9X, NEDD9, ANLN, CHEK1, CDC34, ZNF655, CCNG1, CCNG2, ITGB1, PRUNE2, N…	2272	414	13528	1.22249	1	0.317706	47.1632
GOTERM_BP_FAT	GO:0051276~chromosome organization	98	0.31664	0.0334738	MORF4L1, CBX4, INO80, CBX2, CBX1, CBX7, EPC2, EED, H2AFZ, TLK1, H2AFX, MLL3, MLL4, SATB1, SATB2, RBL2, C11ORF30, RCOR1, RBL1, HMG20A, CECR2, ESPL1, ARID1A, SUZ12, EP300, KDM2B, KDM2A, SMARCA5, SUDS3, HMGB2, SETD1B, SOX2, SOX6, NIPBL, NPM1, ASF1A, CPA4, AEBP2, DNMT3A, MLL, SMCHD1, EHMT1, WHSC1, RNF8, SMARCC1, RNF2, SMC1A, CHAF1A, BMI1, ARID4A, EZH1, ARID4B, NAP1L1, CTCF, MLH3, NAP1L5, PCGF2, SEH1L…	2272	485	13528	1.20312	1	0.317705	47.2487
GOTERM_BP_FAT	GO:0051494~negative regulation of cytoskeleton organization	16	0.0516963	0.0340592	DLC1, LIMA1, SHROOM2, CAPZA2, MAP1B, RDX, CAPZB, S1PR1, MAP3K1, MAP2, TMSB15B, MAP4, TMSB4X, CLASP1, CLASP2, MAPRE1	2272	55	13528	1.73214	1	0.321662	47.8457
GOTERM_BP_FAT	GO:0031345~negative regulation of cell projection organization	10	0.0323102	0.0345301	RTN4, RNF6, NRP1, YWHAH, ULK1, SEMA3F, SEMA3A, RUFY3, ARHGDIA, SPP1	2272	28	13528	2.12651	1	0.324686	48.3213
GOTERM_BP_FAT	GO:0032319~regulation of Rho GTPase activity	10	0.0323102	0.0345301	NDEL1, SYDE2, SYDE1, PTK2B, PAFAH1B1, DOCK7, RICTOR, FGD5, FGD6, FGD4	2272	28	13528	2.12651	1	0.324686	48.3213
GOTERM_BP_FAT	GO:0051091~positive regulation of transcription factor activity	17	0.0549273	0.0355798	IRAK2, IRAK1, BCL10, TNF, UBE2V1, PRDX3, UBE2N, EP300, KRAS, NCOA3, NPM1, RIPK2, TGFBR3, EDA, IKBKB, ERC1, MAP3K13	2272	60	13528	1.68703	1	0.332163	49.3666
GOTERM_BP_FAT	GO:0045785~positive regulation of cell adhesion	17	0.0549273	0.0355798	VAV3, TNF, SMAD7, CSF1, SMAD3, ITGA2, CYTH3, CITED2, CD47, EGFLAM, SMOC1, IL12B, FGF1, NRG1, CYR61, SPP1, ADAM9	2272	60	13528	1.68703	1	0.332163	49.3666
GOTERM_BP_FAT	GO:0007160~cell-matrix adhesion	23	0.0743134	0.0356151	DLC1, LIMS1, TAOK2, TRPM7, PPFIA1, COL3A1, ITGA2, ITGA10, ACTN2, ITGB1, PXN, BCL2L11, PDPK1, SORBS1, CTGF, ITGB8, PTK2B, BCL2, PKD2, PKD1, EDA, ADAM9, FN1	2272	89	13528	1.53873	1	0.331758	49.4015
GOTERM_BP_FAT	GO:0021826~substrate-independent telencephalic tangential migration	4	0.0129241	0.0361678	ARX, DRD1, RAC1, LHX6	2272	5	13528	4.76338	1	0.335321	49.9435
GOTERM_BP_FAT	GO:0021843~substrate-independent telencephalic tangential interneuron migration	4	0.0129241	0.0361678	ARX, DRD1, RAC1, LHX6	2272	5	13528	4.76338	1	0.335321	49.9435
GOTERM_BP_FAT	GO:0060040~retinal bipolar neuron differentiation	4	0.0129241	0.0361678	IRX5, BHLHE22, VSX2, VSX1	2272	5	13528	4.76338	1	0.335321	49.9435
GOTERM_BP_FAT	GO:0043620~regulation of transcription in response to stress	4	0.0129241	0.0361678	HIF1A, EPAS1, NEDD4, ARNT	2272	5	13528	4.76338	1	0.335321	49.9435
GOTERM_BP_FAT	GO:0060045~positive regulation of cardiac muscle cell proliferation	4	0.0129241	0.0361678	FGF9, HEY2, NRG1, FGF2	2272	5	13528	4.76338	1	0.335321	49.9435
GOTERM_BP_FAT	GO:0043618~regulation of transcription from RNA polymerase II promoter in response to stress	4	0.0129241	0.0361678	HIF1A, EPAS1, NEDD4, ARNT	2272	5	13528	4.76338	1	0.335321	49.9435
GOTERM_BP_FAT	GO:0045778~positive regulation of ossification	9	0.0290792	0.0367001	ACVR2A, ACVR2B, ADRB2, THRB, CD276, BMPR2, SMAD3, BMPR1B, ACVR1	2272	24	13528	2.23283	1	0.338694	50.4601
GOTERM_BP_FAT	GO:0021537~telencephalon development	18	0.0581583	0.0368168	DRD1, CEP120, ERBB4, WNT3A, NF1, SOX2, ZEB2, FOXP2, ARX, DLX1, RAC1, NKX2-1, PEX13, PAFAH1B1, LHX6, LRP8, RELN, MYH10	2272	65	13528	1.64886	1	0.338896	50.5728
GOTERM_BP_FAT	GO:0008105~asymmetric protein localization	6	0.0193861	0.0373202	HCN1, SHROOM2, SHROOM3, VANGL2, RAB14, RDX	2272	12	13528	2.97711	1	0.342011	51.0558
GOTERM_BP_FAT	GO:0009312~oligosaccharide biosynthetic process	6	0.0193861	0.0373202	B4GALT1, MGAT2, B3GALT2, B3GALT1, B3GALNT1, ST8SIA2	2272	12	13528	2.97711	1	0.342011	51.0558
GOTERM_BP_FAT	GO:0048048~embryonic eye morphogenesis	6	0.0193861	0.0373202	FOXL2, RARG, SP1, SP3, ZEB1, FRS2	2272	12	13528	2.97711	1	0.342011	51.0558
GOTERM_BP_FAT	GO:0009100~glycoprotein metabolic process	45	0.145396	0.0376909	GCNT4, GALNT1, HS3ST5, LDLR, SPOCK3, GALNT7, MAMDC2, ST8SIA1, FKBP1A, ALG6, ST8SIA2, EDEM3, HS2ST1, ST6GALNAC3, ST3GAL2, B3GNT5, TRAK2, B3GALNT1, B3GNT7, TRAK1, CHST11, B3GNT1, FUT4, CD4, GAL3ST1, B4GALT1, MGAT4A, B3GALT2, B3GALT1, GLCE, CSGALNACT1, COG3, ATP7A, MGAT2, ADAMTS9, HIF1A, EGFLAM, CHST7, ST8SIA4, SULF1, PSEN2, MGEA5, LRP2, DOLPP1, SERP1	2272	202	13528	1.32644	1	0.344107	51.4087
GOTERM_BP_FAT	GO:0001708~cell fate specification	15	0.0484653	0.0377659	HOXA11, SOX2, FOXA1, SOX9, ITGB1, SPRY1, CDON, SALL1, SIX1, PSEN2, POU2F1, NKX2-1, FGF1, FRS2, FGF2	2272	51	13528	1.75124	1	0.343982	51.4797
GOTERM_BP_FAT	GO:0010676~positive regulation of cellular carbohydrate metabolic process	8	0.0258481	0.0383483	IRS2, HIF1A, SORBS1, ARPP19, DYRK2, INSR, IRS1, ARNT	2272	20	13528	2.38169	1	0.347627	52.0285
GOTERM_BP_FAT	GO:0045913~positive regulation of carbohydrate metabolic process	8	0.0258481	0.0383483	IRS2, HIF1A, SORBS1, ARPP19, DYRK2, INSR, IRS1, ARNT	2272	20	13528	2.38169	1	0.347627	52.0285
GOTERM_BP_FAT	GO:0033619~membrane protein proteolysis	8	0.0258481	0.0383483	BACE2, PSEN2, APH1B, ADAM17, ADAM19, MYH9, TRAF6, ADAM9	2272	20	13528	2.38169	1	0.347627	52.0285
GOTERM_BP_FAT	GO:0048639~positive regulation of developmental growth	7	0.0226171	0.0389138	ADRB2, LIMK1, MAP1B, TGFBR2, RPS6KB1, INSR, NGF	2272	16	13528	2.60497	1	0.351113	52.5557
GOTERM_BP_FAT	GO:0030032~lamellipodium assembly	7	0.0226171	0.0389138	NCK2, CCDC88A, VAV3, RAC1, CAPZB, VCL, FGD4	2272	16	13528	2.60497	1	0.351113	52.5557
GOTERM_BP_FAT	GO:0046579~positive regulation of Ras protein signal transduction	7	0.0226171	0.0389138	NOTCH2, NRAS, KRAS, CSF1, RAC1, SHOC2, LPAR1	2272	16	13528	2.60497	1	0.351113	52.5557
GOTERM_BP_FAT	GO:0048041~focal adhesion formation	7	0.0226171	0.0389138	DLC1, PDPK1, SORBS1, TAOK2, PTK2B, BCL2, ACTN2	2272	16	13528	2.60497	1	0.351113	52.5557
GOTERM_BP_FAT	GO:0006888~ER to Golgi vesicle-mediated transport	13	0.0420032	0.0392802	SEC23A, RAB2A, NRBP1, SEC24A, ATL2, ATL3, BET1, LMAN1, COG3, GOSR1, SAR1B, SEC24C, SAR1A	2272	42	13528	1.84297	1	0.35311	52.8943
GOTERM_BP_FAT	GO:0021987~cerebral cortex development	11	0.0355412	0.0393999	ARX, CEP120, NF1, SOX2, RAC1, NKX2-1, LRP8, LHX6, PAFAH1B1, PEX13, RELN	2272	33	13528	1.98474	1	0.353293	53.0044
GOTERM_BP_FAT	GO:0007088~regulation of mitosis	16	0.0516963	0.0395427	TNF, EDN1, CENPF, TTK, ESPL1, HERC2, ATM, MYCBP2, PIN1, EREG, KIF20B, TGFA, INSR, NEK6, IL1A, CD28	2272	56	13528	1.70121	1	0.353644	53.1355
GOTERM_BP_FAT	GO:0051783~regulation of nuclear division	16	0.0516963	0.0395427	TNF, EDN1, CENPF, TTK, ESPL1, HERC2, ATM, MYCBP2, PIN1, EREG, KIF20B, TGFA, INSR, NEK6, IL1A, CD28	2272	56	13528	1.70121	1	0.353644	53.1355
GOTERM_BP_FAT	GO:0031960~response to corticosteroid stimulus	22	0.0710824	0.0396203	CALCR, TNF, MAP2K1, RPS6KB1, IL6R, TAT, CCNE1, PCSK1, FOS, CDKN1A, EP300, KRAS, DUSP1, ADM, BCL2, FAS, COL1A1, INSR, NEFL, NGF, GHR, ADAM9	2272	85	13528	1.54109	1	0.353519	53.2065
GOTERM_BP_FAT	GO:0006887~exocytosis	28	0.0904685	0.0399055	SNAP29, YWHAZ, SRCIN1, EXOC8, SYT6, TXLNA, PEX5L, ARFGEF1, RIMS3, MIA3, ANK1, EXOC4, RAPGEF4, EXOC5, SNAP25, SCAMP1, STX1A, RPH3AL, VTI1B, MYO1F, STXBP3, PCLO, TRIM36, STXBP5, SYTL4, VAMP3, UNC13B, MYH10	2272	115	13528	1.44972	1	0.354899	53.4669
GOTERM_BP_FAT	GO:0006403~RNA localization	25	0.0807754	0.0401738	AGFG1, IGF2BP1, POM121, DDX19A, SEH1L, DDX19B, NUP50, NPM1, MAGOHB, QKI, TNKS, POM121C, NUP35, NUP153, UPF2, FMR1, G3BP2, HNRNPA1, SENP2, UPF3A, ATXN2, HHEX, XPO7, EIF5A2, LRPPRC	2272	100	13528	1.48856	1	0.356147	53.7106
GOTERM_BP_FAT	GO:0009636~response to toxin	17	0.0549273	0.0409712	SLC6A1, TGFBR1, MAP1B, NR4A2, SLC7A8, WAPAL, RPS6KB1, SLC7A11, ATP7A, FOS, CDKN1A, ERCC6, BCL2, SLC30A4, FAS, IKBKB, NEFL	2272	61	13528	1.65937	1	0.361173	54.4276
GOTERM_BP_FAT	GO:0040013~negative regulation of locomotion	17	0.0549273	0.0409712	DLC1, DRD1, PTPRM, SMAD7, TBX5, NF1, ABHD2, GREM1, VASH1, TRIB1, VCL, CITED2, MIA3, CLIC4, BCL2, TGFBR3, FGF2	2272	61	13528	1.65937	1	0.361173	54.4276
GOTERM_BP_FAT	GO:0007519~skeletal muscle tissue development	18	0.0581583	0.0421019	FOXL2, ERBB3, MYF5, UTRN, RXRG, CACNB2, CACNB4, SIX4, MBNL1, FOXP1, FOXP2, COL19A1, EP300, MEOX2, DMD, SIX1, PPP3CA, F2R	2272	66	13528	1.62388	1	0.368493	55.4265
GOTERM_BP_FAT	GO:0060538~skeletal muscle organ development	18	0.0581583	0.0421019	FOXL2, ERBB3, MYF5, UTRN, RXRG, CACNB2, CACNB4, SIX4, MBNL1, FOXP1, FOXP2, COL19A1, EP300, MEOX2, DMD, SIX1, PPP3CA, F2R	2272	66	13528	1.62388	1	0.368493	55.4265
GOTERM_BP_FAT	GO:0043393~regulation of protein binding	10	0.0323102	0.0428467	ADRB3, ADRB2, NOG, EPB41, CALD1, BCL2, ITGA2, FKBP1A, NRG1, PRKCD	2272	29	13528	2.05318	1	0.373013	56.0731
GOTERM_BP_FAT	GO:0050921~positive regulation of chemotaxis	10	0.0323102	0.0428467	S1PR1, IL8, F3, VEGFA, ADAM17, SMAD3, ITGA2, IL6R, CXCL12, KDR	2272	29	13528	2.05318	1	0.373013	56.0731
GOTERM_BP_FAT	GO:0010675~regulation of cellular carbohydrate metabolic process	12	0.0387722	0.0433211	IRS2, HIF1A, SORBS1, ENPP1, ARPP19, MGEA5, NR3C1, DYRK2, PPP1CB, INSR, IRS1, ARNT	2272	38	13528	1.88028	1	0.37561	56.4803
GOTERM_BP_FAT	GO:0016050~vesicle organization	15	0.0484653	0.0439722	STX6, SHROOM2, VAV3, GNAI3, EEA1, ABCA1, DTNBP1, EPS15, PICALM, GBF1, ZFYVE16, BCL2, LYST, ARCN1, SORT1	2272	52	13528	1.71757	1	0.379403	57.0333
GOTERM_BP_FAT	GO:0002237~response to molecule of bacterial origin	22	0.0710824	0.0444198	IRAK1, BCL10, SOCS3, STAT5B, RPS6KB1, IL6R, PRDX3, TRIB1, EPHA3, MAPK1, PCSK1, FOS, ADM, JUN, NKX2-1, ADAM17, RIPK2, PTAFR, ABCC5, F2R, NGF, VLDLR	2272	86	13528	1.52317	1	0.381766	57.4096
GOTERM_BP_FAT	GO:0045669~positive regulation of osteoblast differentiation	9	0.0290792	0.046279	ACVR2A, ACVR2B, SMAD5, CD276, BMPR2, IL6R, SMAD1, BMPR1B, ACVR1	2272	25	13528	2.14352	1	0.393653	58.9396
GOTERM_BP_FAT	GO:0010948~negative regulation of cell cycle process	9	0.0290792	0.046279	OSM, CHMP1A, CENPF, TTK, ESPL1, RB1, DCUN1D3, APBB2, ATM	2272	25	13528	2.14352	1	0.393653	58.9396
GOTERM_BP_FAT	GO:0006040~amino sugar metabolic process	9	0.0290792	0.046279	CSGALNACT1, PGM3, GNPDA1, ST3GAL2, GNPDA2, CHST7, MGEA5, NAGK, EXTL2	2272	25	13528	2.14352	1	0.393653	58.9396
GOTERM_BP_FAT	GO:0050772~positive regulation of axonogenesis	9	0.0290792	0.046279	ZFP91, NDEL1, LIMK1, PLXNB2, MAP1B, ROBO2, NEFL, ARHGDIA, NGF	2272	25	13528	2.14352	1	0.393653	58.9396
GOTERM_BP_FAT	GO:0043331~response to dsRNA	9	0.0290792	0.046279	MAPK1, TARBP2, ZCCHC11, DICER1, SMAD3, RIPK2, SMAD1, LIN28A, LIN28B	2272	25	13528	2.14352	1	0.393653	58.9396
GOTERM_BP_FAT	GO:0019827~stem cell maintenance	9	0.0290792	0.046279	NOTCH2, NOG, ZCCHC11, DICER1, SOX2, KIT, LIN28A, TCF7L2, KLF4	2272	25	13528	2.14352	1	0.393653	58.9396
GOTERM_BP_FAT	GO:0050771~negative regulation of axonogenesis	9	0.0290792	0.046279	RTN4, RNF6, NRP1, ULK1, SEMA3F, SEMA3A, RUFY3, ARHGDIA, SPP1	2272	25	13528	2.14352	1	0.393653	58.9396
GOTERM_BP_FAT	GO:0000060~protein import into nucleus, translocation	11	0.0355412	0.0477049	RBM22, MAPK1, TNF, CEP57, ZFYVE9, JUN, KPNB1, FGF2, TNPO1, TOB1, F2R	2272	34	13528	1.92637	1	0.402423	60.0777
GOTERM_BP_FAT	GO:0060341~regulation of cellular localization	53	0.171244	0.0482569	SNCG, CADM1, EDN1, NCS1, PDE3B, DPH3, IL11, ACVR1C, ZFP91, RAPGEF4, TRPV6, FGF2, NSF, IL1A, ADAM9, STX1A, NUDT4, RPH3AL, G3BP2, STXBP3, PKIA, PCLO, OSM, INHBA, MGEA5, EDA, SERP1, NGF, TNF, GLUD1, ADRBK1, TCF7L2, UHMK1, PCSK1, TRAF6, SNAP25, B4GALT1, RAB8B, CREB1, TGFBR1, NF1, SIRT4, SMAD4, SMAD3, PARK2, SIRT1, KCNN4, UACA, NEDD4, NTRK2, CALM1, IL2, HTR2A	2272	248	13528	1.27248	1	0.405327	60.5101
GOTERM_BP_FAT	GO:0043410~positive regulation of MAPKKK cascade	14	0.0452342	0.0489269	TNF, TAOK2, FGF9, TAOK3, IL6R, LPAR1, IL11, OSM, ADRB3, ZFP91, ADRB2, RIPK2, INSR, F2R	2272	48	13528	1.73665	1	0.408973	61.0291
GOTERM_BP_FAT	GO:0032862~activation of Rho GTPase activity	5	0.0161551	0.0491036	NDEL1, SYDE2, SYDE1, PTK2B, DOCK7	2272	9	13528	3.3079	1	0.409387	61.1649
GOTERM_BP_FAT	GO:0048009~insulin-like growth factor receptor signaling pathway	5	0.0161551	0.0491036	IGF1R, GRB10, IRS1, PIK3R1, GHR	2272	9	13528	3.3079	1	0.409387	61.1649
GOTERM_BP_FAT	GO:0060325~face morphogenesis	5	0.0161551	0.0491036	PDGFRA, ASPH, COL1A1, MMP2, PLEKHA1	2272	9	13528	3.3079	1	0.409387	61.1649
GOTERM_BP_FAT	GO:0032856~activation of Ras GTPase activity	5	0.0161551	0.0491036	NDEL1, SYDE2, SYDE1, PTK2B, DOCK7	2272	9	13528	3.3079	1	0.409387	61.1649
GOTERM_BP_FAT	GO:0051145~smooth muscle cell differentiation	5	0.0161551	0.0491036	NTF3, FOXF1, MKL2, TBX18, ACVR1	2272	9	13528	3.3079	1	0.409387	61.1649
GOTERM_BP_FAT	GO:0017158~regulation of calcium ion-dependent exocytosis	5	0.0161551	0.0491036	B4GALT1, RPH3AL, STXBP3, TRPV6, FGF2	2272	9	13528	3.3079	1	0.409387	61.1649
GOTERM_BP_FAT	GO:0008654~phospholipid biosynthetic process	25	0.0807754	0.0493753	SGMS2, ABHD5, SGMS1, EPT1, AGPAT6, AGPAT5, LPCAT1, SERINC1, ETNK1, AGPAT3, PIGA, LPGAT1, PIK3C2A, PIGX, PGAP1, ADNP, PISD, LPCAT2, CDS1, SAMD8, SEMA6D, MBOAT1, LCLAT1, MBOAT2, GPAM	2272	102	13528	1.45937	1	0.410413	61.3728
GOTERM_BP_FAT	GO:0046058~cAMP metabolic process	8	0.0258481	0.0494433	PTHLH, ADCY3, ADCY1, ADM, PTH, PDE3B, PDE4D, CACNB4	2272	21	13528	2.26828	1	0.410119	61.4247
GOTERM_BP_FAT	GO:0050792~regulation of viral reproduction	8	0.0258481	0.0494433	TARBP2, HS3ST5, TNF, IL8, VAPB, MAP3K1, BCL2, CD28	2272	21	13528	2.26828	1	0.410119	61.4247
GOTERM_BP_FAT	GO:0007030~Golgi organization	8	0.0258481	0.0494433	ARL1, NPLOC4, SYNE1, ATL2, MAP2K1, GORASP2, ATL3, SEC23IP	2272	21	13528	2.26828	1	0.410119	61.4247
GOTERM_BP_FAT	GO:0010639~negative regulation of organelle organization	21	0.0678514	0.0494654	DLC1, LIMA1, SHROOM2, CAPZA2, MAP1B, CENPF, TTK, RDX, ESPL1, CAPZB, ATM, S1PR1, MAP3K1, TMSB15B, NPM1, MAP2, MAP4, TMSB4X, CLASP1, CLASP2, MAPRE1	2272	82	13528	1.52486	1	0.40953	61.4415
GOTERM_BP_FAT	GO:0050657~nucleic acid transport	24	0.0775444	0.0495634	NUP153, UPF2, AGFG1, FMR1, G3BP2, HNRNPA1, SENP2, UPF3A, ATXN2, HHEX, POM121, SEH1L, DDX19A, DDX19B, NPM1, NUP50, QKI, MAGOHB, TNKS, POM121C, XPO7, NUP35, EIF5A2, LRPPRC	2272	97	13528	1.47321	1	0.409433	61.5162
GOTERM_BP_FAT	GO:0050658~RNA transport	24	0.0775444	0.0495634	NUP153, UPF2, AGFG1, FMR1, G3BP2, HNRNPA1, SENP2, UPF3A, ATXN2, HHEX, POM121, SEH1L, DDX19A, DDX19B, NPM1, NUP50, QKI, MAGOHB, TNKS, POM121C, XPO7, NUP35, EIF5A2, LRPPRC	2272	97	13528	1.47321	1	0.409433	61.5162
GOTERM_BP_FAT	GO:0051236~establishment of RNA localization	24	0.0775444	0.0495634	NUP153, UPF2, AGFG1, FMR1, G3BP2, HNRNPA1, SENP2, UPF3A, ATXN2, HHEX, POM121, SEH1L, DDX19A, DDX19B, NPM1, NUP50, QKI, MAGOHB, TNKS, POM121C, XPO7, NUP35, EIF5A2, LRPPRC	2272	97	13528	1.47321	1	0.409433	61.5162
GOTERM_BP_FAT	GO:0006644~phospholipid metabolic process	42	0.135703	0.0496137	DRD1, SGMS2, ABHD5, EPT1, SGMS1, AGPAT6, AGPAT5, LPCAT1, GATA6, SERINC1, PIKFYVE, ETNK1, NKX2-1, PAFAH1B1, PLCB1, AGPAT3, PIK3R1, PIGA, PLA2G15, LPGAT1, PIGX, PIK3C2A, PGAP1, ADNP, PISD, LPCAT2, CDS1, SAMD8, PLCE1, PITPNM3, NAPEPLD, SEMA6D, PLCG1, SMPD1, MBOAT1, MBOAT2, LCLAT1, PLA2G3, PIP4K2A, GPAM, PIP4K2C, PIP4K2B	2272	190	13528	1.3162	1	0.409029	61.5544
GOTERM_BP_FAT	GO:0048589~developmental growth	22	0.0710824	0.0496269	DMBX1, GATM, HOXA11, FOXO3, TIMP3, CCNE1, NOTCH2, NDEL1, EREG, ULK1, BCL2, MTPN, CHST11, PSEN2, SERPINE1, POU4F2, PYGO2, BIN3, BMPR1B, GAP43, PLAU, DCLK1	2272	87	13528	1.50567	1	0.408389	61.5644
GOTERM_BP_FAT	GO:0051028~mRNA transport	22	0.0710824	0.0496269	UPF2, NUP153, AGFG1, FMR1, G3BP2, HNRNPA1, SENP2, UPF3A, HHEX, POM121, SEH1L, DDX19A, DDX19B, NUP50, QKI, MAGOHB, TNKS, POM121C, XPO7, NUP35, EIF5A2, LRPPRC	2272	87	13528	1.50567	1	0.408389	61.5644
