# Supplementary material for: Expression Patterns of MicroRNAs in Porcine Endometrium and Their Potential Roles in Embryo Implantation and Placentation
Source: PLoS One. 2014 Feb 5;9(2):e87867. doi: 10.1371/journal.pone.0087867 (PMC3914855; doi:10.1371/journal.pone.0087867)
Supplement: Table S5 — A list of KEGG pathways enriched for predicted targets of the differentially expressed miRNAs. (XLSX) [file pone.0087867.s005.xlsx]

## Sheet: Sheet1
Table S5. A list of KEGG pathways enriched for predicted targets of the differentially expressed miRNAs
Category	Term	Count	%	PValue	Genes	List Total	Pop Hits	Pop Total	Fold Enrichment	Bonferroni	Benjamini	FDR
KEGG_PATHWAY	hsa04722:Neurotrophin signaling pathway	52	1.74263	3.1325e-11	FOXO3, BDNF, MAP3K5, GAB1, FRS2, AKT3, SHC4, IRAK2, IRAK1, IRS2, KIDINS220, IRS1, PRKCD, MAPK1, CRKL, PRDM4, JUN, SORT1, RIPK2, MAPK9, MAPK7, NGF, YWHAZ, IRAK4, KRAS, MAP3K3, BCL2, MAP3K1, SOS1, SOS2, RAC1, SH2B3, PIK3R3, TRAF6, PIK3R1, ARHGDIA, NTF3, MAP2K1, YWHAB, RPS6KA5, NRAS, RPS6KA6, YWHAG, RPS6KA3, YWHAH, PLCG1, RPS6KA2, NTRK2, RAP1B, IKBKB, CRK, CALM1	837	124	5085	2.54769	5.66981e-09	5.66981e-09	3.86201e-08
KEGG_PATHWAY	hsa04010:MAPK signaling pathway	86	2.88204	1.23244e-10	MEF2C, FGF5, FGF9, GNA12, PRKX, ACVR1C, FOS, MAP3K5, BDNF, CASP3, MAP3K4, PAK2, MAP3K8, PAK1, FAS, PRKACB, FGF1, RAPGEF2, FGF2, IL1A, CHUK, AKT3, PTPRR, CACNG4, MECOM, FLNB, MAP4K3, MAPK1, MAP4K4, CRKL, RRAS2, JUN, PDGFRA, MAPK9, MAPK7, PLA2G3, MAP3K14, MAP3K13, NGF, FGFR1, IL1R1, TNF, MKNK2, PPM1A, PPP3R1, DUSP10, MKNK1, CACNB2, CACNB4, KRAS, MAP3K3, MAP3K2, SOS1, MAP3K1, SOS2, RAC1, PPP3CA, TRA…	837	267	5085	1.95683	2.23071e-08	1.11535e-08	1.51946e-07
KEGG_PATHWAY	hsa05200:Pathways in cancer	94	3.15013	1.40775e-08	E2F1, E2F2, FGF5, E2F3, FGF9, PGF, WNT3A, MITF, STAT5B, FOXO1, MMP2, ACVR1C, CCNE2, CUL2, FOS, CCNE1, CASP3, SLC2A1, TGFA, RALA, HHIP, FAS, FGF1, FGF2, CHUK, AKT3, BCR, CYCS, RUNX1T1, RXRG, RB1, MECOM, CDK2, MAPK1, CCDC6, CRKL, EP300, HIF1A, JUN, VEGFA, PDGFRA, MAPK9, LAMC1, FGFR1, WNT16, EGLN3, KITLG, EGLN1, KIT, TCF7L2, ITGB1, TCF7L1, ARNT, TPM3, IGF1R, KRAS, SOS1, BCL2, RAC1, SOS2, AXIN2, TRAF…	837	328	5085	1.74108	2.54802e-06	8.4934e-07	1.73559e-05
KEGG_PATHWAY	hsa05211:Renal cell carcinoma	32	1.07239	3.19705e-08	PGF, EGLN3, EGLN1, ARNT, PAK7, CUL2, KRAS, PAK2, SOS1, SLC2A1, GAB1, RAC1, SOS2, TGFA, PAK1, PIK3R3, PIK3R1, AKT3, EPAS1, MAP2K1, MET, NRAS, MAPK1, CRKL, EP300, HIF1A, ETS1, JUN, VEGFA, RAP1B, TCEB1, CRK	837	70	5085	2.77727	5.78664e-06	1.44666e-06	3.9416e-05
KEGG_PATHWAY	hsa04360:Axon guidance	46	1.54155	1.87148e-07	GNAI3, NRP1, EFNA1, PPP3R1, EPHB3, ITGB1, CXCL12, PAK7, KRAS, PAK2, SEMA3F, SEMA7A, RAC1, NFAT5, SEMA3C, ROBO2, PPP3CA, PAK1, UNC5C, SEMA3A, NFATC3, RASA1, LIMK2, LIMK1, PLXNB2, MET, DPYSL5, NTNG1, NTN4, DPYSL2, EPHA3, EPHA5, MAPK1, NCK2, EPHA4, NRAS, SEMA6A, EPHA7, SEMA6D, SEMA4G, CFL2, SRGAP3, SEMA4B, EFNA5, SRGAP1, SRGAP2	837	129	5085	2.16637	3.38732e-05	6.77474e-06	0.000230732
KEGG_PATHWAY	hsa04350:TGF-beta signaling pathway	35	1.17292	2.87936e-07	NOG, TNF, E2F5, GDF6, GDF5, BMPR2, RPS6KB1, ACVR1C, ZFYVE9, ZFYVE16, PPP2CA, PPP2CB, THBS2, RBL2, SMAD7, TGFBR1, RBL1, TGFBR2, SMAD5, SMAD4, SMAD3, SMAD1, SKP1, INHBA, MAPK1, ACVR2A, ACVR2B, EP300, SP1, SMURF2, SMURF1, BMPR1B, BMP8B, BMP8A, ACVR1	837	87	5085	2.44407	5.2115e-05	8.68602e-06	0.000354992
KEGG_PATHWAY	hsa04144:Endocytosis	58	1.9437	4.67381e-07	LDLR, RAB5B, TSG101, CLTC, ZFYVE20, ACVR1C, AP2B1, SMAP2, DAB2, WWP1, GIT2, VPS4A, ITCH, PLD2, RAB11FIP5, RAB11FIP2, ADRB2, CHMP1B, ACAP2, PDGFRA, PDCD6IP, RAB11FIP1, ARFGAP2, ERBB4, ERBB3, EEA1, ADRBK1, ARF6, KIT, CHMP2B, ADRB3, IGF1R, PIKFYVE, RAB11A, NEDD4L, TRAF6, HSPA8, IQSEC1, IQSEC2, GIT1, PARD6B, DNM1L, FLT1, TGFBR1, MET, TGFBR2, KDR, EPS15, CBLB, RABEP1, AP2A1, NEDD4, SMURF2, SMURF1, ARA…	837	184	5085	1.91503	8.45924e-05	1.20851e-05	0.000576227
KEGG_PATHWAY	hsa05215:Prostate cancer	34	1.13941	1.75805e-06	E2F1, E2F2, FGFR1, E2F3, FOXO1, TCF7L2, TCF7L1, CCNE2, CCNE1, IGF1R, PDPK1, KRAS, BCL2, SOS1, SOS2, CREB3L1, TGFA, PIK3R3, CHUK, AKT3, PIK3R1, MAP2K1, CREB1, CREB5, RB1, CDK2, MAPK1, NRAS, HSP90B1, CDKN1A, CDKN1B, EP300, PDGFRA, IKBKB	837	89	5085	2.32089	0.000318157	3.97751e-05	0.00216746
KEGG_PATHWAY	hsa04120:Ubiquitin mediated proteolysis	45	1.50804	3.40454e-06	BTRC, UBA6, CDC34, UBE3C, UBE2R2, CUL3, CUL2, UBE2D3, FBXW7, CUL5, MGRN1, WWP1, MAP3K1, NEDD4L, ITCH, UBE2D1, TRAF6, FBXW11, UBE4A, SOCS3, UBE4B, UBE2J1, BIRC6, HERC3, UBE2I, SKP1, HERC2, PARK2, UBE2H, UBE2Q2, CDC27, UBE2Q1, UBE2B, UBE2N, RFWD2, TRIM37, CBLB, CUL4A, NEDD4, UBR5, UBE2W, SMURF2, SIAH1, TCEB1, SMURF1	837	137	5085	1.99553	0.000616033	6.84668e-05	0.00419733
KEGG_PATHWAY	hsa04520:Adherens junction	30	1.00536	5.20159e-06	FGFR1, WASF3, LMO7, CTNND1, TCF7L2, TCF7L1, ACVR1C, VCL, ACTG1, IGF1R, SORBS1, PVRL1, RAC1, SSX2IP, YES1, INSR, MLLT4, PTPRJ, PTPRB, ACTB, PTPRM, NLK, TGFBR1, TGFBR2, MET, SMAD4, SMAD3, ACTN2, MAPK1, EP300	837	77	5085	2.36699	0.000941047	9.41446e-05	0.00641279
KEGG_PATHWAY	hsa05220:Chronic myeloid leukemia	29	0.97185	9.19634e-06	E2F1, E2F2, E2F3, STAT5B, ACVR1C, KRAS, SOS1, SOS2, PIK3R3, CHUK, PIK3R1, AKT3, SHC4, BCR, MAP2K1, TGFBR1, TGFBR2, SMAD4, SMAD3, RB1, MECOM, NRAS, MAPK1, CDKN1A, CBLB, CRKL, CDKN1B, IKBKB, CRK	837	75	5085	2.3491	0.00166316	0.000151311	0.0113375
KEGG_PATHWAY	hsa04012:ErbB signaling pathway	32	1.07239	9.40965e-06	ERBB4, ERBB3, STAT5B, RPS6KB1, PAK7, KRAS, PAK2, SOS1, GAB1, SOS2, TGFA, PAK1, NRG1, PIK3R3, PIK3R1, AKT3, SHC4, MAP2K1, MAPK1, NRAS, NCK2, CDKN1A, CBLB, CRKL, CDKN1B, PLCG1, EREG, JUN, MAPK9, HBEGF, CRK, ABL2	837	87	5085	2.23458	0.00170171	0.000141919	0.0116004
KEGG_PATHWAY	hsa04910:Insulin signaling pathway	42	1.40751	3.3155e-05	PHKA1, MKNK2, PDE3B, FOXO1, MKNK1, RPS6KB1, PRKX, PRKAR2B, PDPK1, PRKAR2A, KRAS, PPP1R3B, SORBS1, SLC2A4, SOS1, SOS2, FASN, PRKACB, PIK3R3, TRIP10, INSR, AKT3, PIK3R1, SHC4, IRS2, MAP2K1, SOCS3, FLOT2, FLOT1, SOCS4, IRS1, PPP1CB, MAPK1, NRAS, CBLB, G6PC, CRKL, PRKAR1A, MAPK9, IKBKB, CRK, CALM1	837	135	5085	1.89008	0.00598318	0.000461521	0.0408687
KEGG_PATHWAY	hsa04810:Regulation of actin cytoskeleton	58	1.9437	8.72517e-05	FGF5, FGF9, GNA12, VCL, ACTG1, PAK7, PAK2, MSN, PAK1, FGF1, FGF2, LIMK2, LIMK1, ARHGEF7, ACTN2, MYH9, PPP1CB, MAPK1, CRKL, CHRM2, CFL2, RRAS2, PDGFRA, TMSB4X, FGFR1, SSH1, SSH2, ABI2, ITGA10, ARPC4, RDX, ITGB1, PXN, PFN2, KRAS, EZR, ITGB8, SOS1, SOS2, PIKFYVE, RAC1, PIK3R3, PIK3R1, FN1, GIT1, ACTB, VAV3, MAP2K1, ITGA2, NCKAP1, NRAS, PIP4K2A, CRK, PIP4K2C, MYLK, PIP4K2B, F2R, MYH10	837	215	5085	1.63891	0.0156692	0.00112745	0.107518
KEGG_PATHWAY	hsa05210:Colorectal cancer	29	0.97185	9.9894e-05	TCF7L2, TCF7L1, ACVR1C, FOS, IGF1R, CASP3, KRAS, BCL2, SOS1, RAC1, SOS2, AXIN2, PIK3R3, PIK3R1, AKT3, MAP2K1, TGFBR1, CYCS, TGFBR2, MET, SMAD4, SMAD3, FZD3, APPL1, FZD5, MAPK1, JUN, PDGFRA, MAPK9	837	84	5085	2.09741	0.0179192	0.00120472	0.123088
KEGG_PATHWAY	hsa05212:Pancreatic cancer	25	0.837802	0.000309381	E2F1, E2F2, E2F3, PGF, ACVR1C, KRAS, RAC1, TGFA, RALA, PIK3R3, PIK3R1, AKT3, CHUK, MAP2K1, TGFBR1, TGFBR2, SMAD4, SMAD3, RB1, STAT3, MAPK1, VEGFA, MAPK9, JAK1, IKBKB	837	72	5085	2.10947	0.0544672	0.0034943	0.380765
KEGG_PATHWAY	hsa04510:Focal adhesion	55	1.77614	0.000342807	PGF, TLN1, VCL, ACTG1, PAK7, PDPK1, PAK2, PAK1, AKT3, SHC4, ACTN1, FLNB, PPP1CB, MAPK1, CRKL, CCND3, JUN, VEGFA, COL1A2, PDGFRA,RHOA,CDC42, MAPK9, RELN, COL1A1, LAMC1, COL3A1, ITGA10, ITGB1, PXN, IGF1R, ITGB8, BCL2, SOS1, SOS2, RAC1, PIK3R3, THBS1, ITGB3,PIK3R1, FN1, SPP1, COL4A4, ACTB, FLT1, VAV3, COL4A1, MAP2K1, MET, ITGA2, COL5A2, KDR, LAMA3, RAP1B, CRK, MYLK	837	201	5085	1.60194	0.0601723	0.00364386	0.421823
KEGG_PATHWAY	hsa04660:T cell receptor signaling pathway	32	1.07239	0.000876112	TNF, PPP3R1, PAK7, FOS, KRAS, PAK2, SOS1, MAP3K8, SOS2, NFAT5, CD4, PPP3CA, PAK1, PIK3R3, NFATC3, CHUK, PIK3R1, AKT3, CD28, BCL10, VAV3, MAP2K1, MAPK1, NRAS, NCK2, CBLB, PLCG1, JUN, MAPK9, MAP3K14, IKBKB, IL2	837	108	5085	1.80008	0.146701	0.00877493	1.0748
KEGG_PATHWAY	hsa04310:Wnt signaling pathway	41	1.37399	0.0009922	WNT16, BTRC, WNT3A, PPP2R5C, PPP3R1, TCF7L2, DAAM2, PRKX, TCF7L1, PLCB4, PPP2CA, PPP2CB, RAC1, NFAT5, PPP3CA, PRKACB, PLCB1, AXIN2, FBXW11, NFATC3, TBL1XR1, VANGL1, NLK, VANGL2, SMAD4, SMAD3, FZD3, SKP1, FZD5, SENP2, CTNNBIP1, EP300, CCND3, JUN, PRICKLE2, LRP6, MAPK9, SIAH1, PPP2R5E, TBL1X, LRP5	837	151	5085	1.64958	0.16446	0.00941213	1.21642
KEGG_PATHWAY	hsa04210:Apoptosis	27	0.904826	0.00117163	IL1R1, TNF, PPP3R1, PRKX, IRAK4, PRKAR2B, CASP3, PRKAR2A, BCL2, CASP7, FAS, PRKACB, PPP3CA, PIK3R3, CHUK, AKT3, PIK3R1, IL1A, IRAK2, IRAK1, CYCS, ATM, PRKAR1A, APAF1, MAP3K14, IKBKB, NGF	837	87	5085	1.88543	0.191189	0.0105534	1.43494
KEGG_PATHWAY	hsa04114:Oocyte meiosis	32	1.07239	0.00122299	ADCY3, ADCY1, YWHAZ, BTRC, PPP2R5C, PPP3R1, CPEB1, PRKX, CCNE2, CCNE1, IGF1R, PPP2CA, PPP2CB, PPP3CA, PRKACB, FBXW11, MAP2K1, YWHAB, ESPL1, SKP1, CDC27, PPP1CB, CDK2, MAPK1, RPS6KA6, YWHAG, RPS6KA3, YWHAH, RPS6KA2, PPP2R5E, SMC1A, CALM1	837	110	5085	1.76735	0.198681	0.010492	1.4974
KEGG_PATHWAY	hsa05221:Acute myeloid leukemia	20	0.670241	0.00161974	CEBPA, MAP2K1, STAT5B, PIM1, RUNX1T1, RPS6KB1, KIT, TCF7L2, STAT3, TCF7L1, MAPK1, NRAS, KRAS, SOS1, SOS2, IKBKB, PIK3R3, CHUK, PIK3R1, AKT3	837	58	5085	2.09492	0.254284	0.0132483	1.97873
KEGG_PATHWAY	hsa05223:Non-small cell lung cancer	19	0.636729	0.00170722	E2F1, E2F2, E2F3, MAP2K1, RXRG, RB1, FOXO3, NRAS, MAPK1, RASSF5, PDPK1, KRAS, PLCG1, SOS1, SOS2, TGFA, PIK3R3, PIK3R1, AKT3	837	54	5085	2.13759	0.266018	0.0133566	2.08458
KEGG_PATHWAY	hsa05222:Small cell lung cancer	25	0.837802	0.00345837	E2F1, E2F2, E2F3, ITGB1, CCNE2, CCNE1, BCL2, TRAF6, PIK3R3, PIK3R1, AKT3, CHUK, FN1, COL4A4, COL4A1, CYCS, RXRG, ITGA2, RB1, CDK2, CDKN1B, LAMA3, LAMC1, APAF1, IKBKB	837	84	5085	1.80812	0.465835	0.0257887	4.18124
KEGG_PATHWAY	hsa04960:Aldosterone-regulated sodium reabsorption	15	0.502681	0.00424122	IRS2, SGK1, ATP1B1, ATP1B4, NR3C2, ATP1A2, SLC9A3R2, IRS1, MAPK1, PDPK1, KRAS, NEDD4L, PIK3R3, INSR, PIK3R1	837	41	5085	2.22266	0.536659	0.0303031	5.10514
KEGG_PATHWAY	hsa04666:Fc gamma R-mediated phagocytosis	27	0.904826	0.00455413	WASF3, MARCKSL1, ARPC4, RPS6KB1, ARF6, RAC1, PIKFYVE, PAK1, PIK3R3, PPAP2A, PIK3R1, AKT3, PLD2, VAV3, DNM1L, LIMK2, MAP2K1, LIMK1, PRKCE, PRKCD, MAPK1, CRKL, PLCG1, CFL2, MARCKS, CRK, PIP4K2B	837	95	5085	1.72666	0.562282	0.0312766	5.47214
KEGG_PATHWAY	hsa05214:Glioma	20	0.670241	0.0046445	E2F1, E2F2, E2F3, MAP2K1, RB1, NRAS, IGF1R, MAPK1, CDKN1A, KRAS, PLCG1, SOS1, SOS2, PDGFRA, TGFA, PIK3R3, PIK3R1, AKT3, CALM1, SHC4	837	63	5085	1.92866	0.569416	0.030726	5.57789
KEGG_PATHWAY	hsa04530:Tight junction	35	1.17292	0.00490875	GNAI3, OCLN, VAPA, CASK, CLDN11, TJAP1, ACTG1, CTTN, KRAS, PPP2CA, PPP2CB, EXOC4, YES1, AKT3, MLLT4, ACTB, PARD6B, INADL, MAGI2, MAGI1, EPB41, MPDZ, CNKSR3, MPP5, ACTN2, MYH9, PRKCE, PRKCD, IGSF5, NRAS, EPB41L1, RRAS2, ASH1L, CLDN2, PPP2R2A, MYH10	837	134	5085	1.58682	0.58962	0.0313091	5.88648
KEGG_PATHWAY	hsa04115:p53 signaling pathway	21	0.703753	0.00511291	CYCS, CHEK1, CCNG1, SESN1, CCNG2, ATM, CDK2, RFWD2, CCNE2, CCNE1, EI24, PPM1D, CDKN1A, CASP3, CCND3, RRM2, SERPINE1, SIAH1, APAF1, FAS, MDM4	837	68	5085	1.87619	0.604582	0.0314871	6.12426
KEGG_PATHWAY	hsa04930:Type II diabetes mellitus	16	0.536193	0.00640994	IRS2, TNF, SOCS3, SOCS4, PRKCE, IRS1, PRKCD, MAPK1, SLC2A4, MAPK9, CACNA1E, IKBKB, PIK3R3, CACNA1D, INSR, PIK3R1	837	47	5085	2.06818	0.687745	0.0380548	7.62204
KEGG_PATHWAY	hsa04912:GnRH signaling pathway	27	0.904826	0.00709236	ADCY3, ADCY1, MMP2, PRKX, PLCB4, MAP3K4, KRAS, MAP3K3, MAP3K2, PTK2B, MAP3K1, SOS1, SOS2, PRKACB, PLCB1, PLD2, MAP2K1, PRKCD, NRAS, MAPK1, JUN, MAPK9, HBEGF, MAPK7, PLA2G3, CACNA1D, CALM1	837	98	5085	1.6738	0.724259	0.0407061	8.40124
KEGG_PATHWAY	hsa04150:mTOR signaling pathway	17	0.569705	0.00732414	PGF, RPS6KB1, RICTOR, DDIT4, EIF4B, MAPK1, RPS6KA6, RPS6KA3, PDPK1, HIF1A, ULK1, RPS6KA2, VEGFA, CAB39, PIK3R3, PIK3R1, AKT3	837	52	5085	1.98615	0.735667	0.040727	8.66451
KEGG_PATHWAY	hsa05218:Melanoma	21	0.703753	0.00861636	E2F1, E2F2, FGF5, FGFR1, E2F3, MAP2K1, FGF9, MET, MITF, RB1, MAPK1, NRAS, IGF1R, CDKN1A, KRAS, PDGFRA, FGF1, PIK3R3, FGF2, PIK3R1, AKT3	837	71	5085	1.79691	0.791188	0.0463554	10.1196
KEGG_PATHWAY	hsa04110:Cell cycle	32	1.07239	0.00995904	E2F1, E2F2, YWHAZ, E2F3, E2F5, CDC14B, TTK, CHEK1, CCNE2, CCNE1, RAD21, RBL2, RBL1, YWHAB, SMAD4, SMAD3, ESPL1, RB1, SKP1, MCM3, CDC27, CDK2, ATM, WEE1, CDC25A, CDKN1A, YWHAG, CDKN1B, YWHAH, EP300, CCND3, SMC1A	837	125	5085	1.55527	0.836611	0.0518883	11.6089
KEGG_PATHWAY	hsa04320:Dorso-ventral axis formation	10	0.335121	0.0141907	MAPK1, NOTCH2, KRAS, MAP2K1, ETS1, SOS1, SOS2, SPIRE1, CPEB1, ETV6	837	25	5085	2.43011	0.924749	0.0712466	16.1557
KEGG_PATHWAY	hsa05219:Bladder cancer	14	0.469169	0.0141932	E2F1, E2F2, E2F3, IL8, MAP2K1, PGF, RB1, MMP2, RPS6KA5, NRAS, MAPK1, CDKN1A, KRAS, VEGFA	837	42	5085	2.02509	0.924783	0.0693497	16.1583
KEGG_PATHWAY	hsa04916:Melanogenesis	26	0.871314	0.0155293	ADCY3, ADCY1, WNT16, GNAI3, WNT3A, EDN1, MITF, KITLG, KIT, TCF7L2, TCF7L1, PRKX, EDNRB, PLCB4, KRAS, CREB3L1, PRKACB, PLCB1, MAP2K1, CREB1, FZD3, FZD5, NRAS, MAPK1, EP300, CALM1	837	99	5085	1.59553	0.941156	0.0737062	17.5486
KEGG_PATHWAY	hsa04720:Long-term potentiation	19	0.636729	0.023339	ADCY1, MAP2K1, PPP3R1, PPP1CB, PRKX, GRM5, MAPK1, NRAS, RPS6KA6, RPS6KA3, EP300, PLCB4, KRAS, RPS6KA2, RAP1B, PRKACB, PPP3CA, PLCB1, CALM1	837	68	5085	1.6975	0.98608	0.10639	25.26
KEGG_PATHWAY	hsa04020:Calcium signaling pathway	40	1.34048	0.0270445	SLC8A3, ADCY3, DRD1, ADCY1, ERBB4, ERBB3, PHKA1, PPP3R1, PRKX, ATP2B1, ATP2B2, ADRB3, EDNRB, ATP2B4, PLCB4, PDE1B, PTK2B, PPP3CA, PRKACB, PLCB1, SLC8A1, SLC25A4, HTR4, PTGFR, GRM5, ADRB2, PLCE1, ATP2A2, PLCG1, ATP2A3, CHRM2, RYR3, PDGFRA, CACNA1E, CACNA1D, MYLK, PTAFR, CALM1, HTR2A, F2R	837	176	5085	1.38074	0.993004	0.11948	28.6819
KEGG_PATHWAY	hsa04062:Chemokine signaling pathway	42	1.40751	0.0280358	CCL1, ADCY3, ADCY1, GNAI3, STAT5B, ADRBK1, FOXO3, CXCL11, CXCL12, CCL7, PRKX, PXN, KRAS, PLCB4, PTK2B, SOS1, SOS2, RAC1, PRKACB, PAK1, PIK3R3, PLCB1, GNG5, CHUK, AKT3, PIK3R1, SHC4, VAV3, MAP2K1, IL8, PRKCD, STAT3, ELMO1, MAPK1, NRAS, CRKL, CXCL14, GNB5, RAP1B, GNB4, IKBKB, CRK	837	187	5085	1.3645	0.994183	0.120739	29.5726
KEGG_PATHWAY	hsa04662:B cell receptor signaling pathway	20	0.670241	0.0312774	BCL10, VAV3, MAP2K1, PPP3R1, MAPK1, FOS, NRAS, KRAS, JUN, SOS1, SOS2, RAC1, NFAT5, PPP3CA, IKBKB, PIK3R3, NFATC3, CHUK, PIK3R1, AKT3	837	75	5085	1.62007	0.996822	0.130889	32.4144
KEGG_PATHWAY	hsa05412:Arrhythmogenic right ventricular cardiomyopathy (ARVC)	20	0.670241	0.0355231	ACTB, SLC8A1, CACNA2D1, CACNG4, ITGA2, ITGA10, CACNB2, ACTN2, CDH2, CACNB4, ITGB1, TCF7L2, TCF7L1, ACTG1, DSG2, ATP2A2, PKP2, ITGB8, DMD, CACNA1D	837	76	5085	1.59875	0.998565	0.144332	35.977
KEGG_PATHWAY	hsa04914:Progesterone-mediated oocyte maturation	22	0.737265	0.0356833	ADCY3, ADCY1, GNAI3, MAP2K1, PDE3B, CPEB1, PPP1CB, CDC27, CDC25A, CDK2, PRKX, MAPK1, IGF1R, RPS6KA6, RPS6KA3, KRAS, RPS6KA2, MAPK9, PRKACB, PIK3R3, PIK3R1, AKT3	837	86	5085	1.55414	0.998608	0.141825	36.108
KEGG_PATHWAY	hsa05120:Epithelial cell signaling in Helicobacter pylori infection	18	0.603217	0.045144	GIT1, IL8, MET, ATP6V1B2, ATP6V1C1, IGSF5, CASP3, PLCG1, JUN, ATP6V1E1, RAC1, MAPK9, HBEGF, ADAM17, PAK1, IKBKB, MAP3K14, CHUK	837	68	5085	1.60816	0.999766	0.173064	43.4208
KEGG_PATHWAY	hsa00562:Inositol phosphate metabolism	15	0.502681	0.0498173	INPPL1, PIK3C2A, SYNJ1, OCRL, PLCE1, PLCB4, PLCG1, PIKFYVE, INPP5E, PLCB1, PIP4K2A, IPPK, PIP4K2C, INPP5A, PIP4K2B	837	54	5085	1.68757	0.999904	0.185792	46.7418
KEGG_PATHWAY	hsa04540:Gap junction	22	0.737265	0.0499043	ADCY3, DRD1, ADCY1, GNAI3, MAP2K1, LPAR1, PRKG1, PRKX, GRM5, MAPK1, NRAS, KRAS, PLCB4, MAP3K2, SOS1, SOS2, PDGFRA, GUCY1A3, MAPK7, PRKACB, PLCB1, HTR2A	837	89	5085	1.50175	0.999905	0.18244	46.8019
KEGG_PATHWAY	hsa04070:Phosphatidylinositol signaling system	19	0.636729	0.0510401	INPPL1, PIK3C2A, SYNJ1, OCRL, CDS1, PLCE1, PLCB4, PLCG1, PIKFYVE, INPP5E, PLCB1, IPPK, PIP4K2A, PIK3R3, INPP5A, PIK3R1, PIP4K2C, CALM1, PIP4K2B	837	74	5085	1.55987	0.999924	0.182703	47.5807
KEGG_PATHWAY	hsa00534:Heparan sulfate biosynthesis	9	0.301609	0.0513209	NDST3, HS3ST5, HS3ST3A1, HS3ST1, HS6ST3, HS6ST2, EXTL2, GLCE, HS2ST1	837	26	5085	2.10298	0.999928	0.180176	47.7716
KEGG_PATHWAY	hsa04622:RIG-I-like receptor signaling pathway	18	0.603217	0.0646537	TNF, IL8, TBK1, NLRX1, AZI2, PIN1, RNF125, CYLD, SIKE1, DDX3X, MAP3K1, DDX3Y, MAPK9, IL12B, TRAF6, IKBKB, TBKBP1, CHUK	837	71	5085	1.54021	0.999994	0.218776	56.1345
KEGG_PATHWAY	hsa04920:Adipocytokine signaling pathway	17	0.569705	0.0730516	PPARA, IRS2, TNF, SOCS3, RXRG, ADIPOR2, IRS1, STAT3, G6PC, ACSL1, SLC2A4, SLC2A1, MAPK9, ACSL4, IKBKB, CHUK, AKT3	837	67	5085	1.54149	0.999999	0.240127	60.7507
KEGG_PATHWAY	hsa05213:Endometrial cancer	14	0.469169	0.073852	MAP2K1, FOXO3, TCF7L2, TCF7L1, NRAS, MAPK1, PDPK1, KRAS, SOS1, SOS2, AXIN2, PIK3R3, PIK3R1, AKT3	837	52	5085	1.63565	0.999999	0.238363	61.1665
KEGG_PATHWAY	hsa04130:SNARE interactions in vesicular transport	11	0.368633	0.0819544	SNAP29, STX6, STX1A, STX17, STX16, BET1, VTI1B, VAMP3, GOSR1, VAMP1, SNAP25	837	38	5085	1.75863	1	0.257427	65.1536
KEGG_PATHWAY	hsa05216:Thyroid cancer	9	0.301609	0.090333	MAPK1, NRAS, CCDC6, KRAS, MAP2K1, RXRG, TCF7L2, TCF7L1, TPM3	837	29	5085	1.88543	1	0.276265	68.8781
KEGG_PATHWAY	hsa04620:Toll-like receptor signaling pathway	23	0.770777	0.095211	IRAK1, TNF, MAP2K1, IL8, TBK1, CXCL11, IRAK4, TMED7, MAPK1, FOS, CD80, JUN, MAP3K8, RAC1, MAPK9, IL12B, TRAF6, IKBKB, PIK3R3, CHUK, PIK3R1, AKT3, SPP1	837	101	5085	1.38348	1	0.284923	70.8742
